# Supplementary material for: The Pleiotropic Phenotypes Caused by an hfq Null Mutation in Vibrio harveyi
Source: Microorganisms. 2023 Nov 9;11(11):2741. doi: 10.3390/microorganisms11112741 (PMC10672845; doi:10.3390/microorganisms11112741)
Supplement: Supplementary file 1 [file microorganisms-11-02741-s001.zip]

Archive with 7 entries (7 files):
- Figure S1.tif
- Table S1.xls
- Table S2.xls
- Table S3.xls
- Table S4.xls
- Table S5.xls
- Table S6.xls
