# Supplementary material for: The Pleiotropic Phenotypes Caused by an hfq Null Mutation in Vibrio harveyi
Source: Microorganisms. 2023 Nov 9;11(11):2741. doi: 10.3390/microorganisms11112741 (PMC10672845; doi:10.3390/microorganisms11112741)
Supplement: Supplementary file 1 [file microorganisms-11-02741-s001.zip › Table S1.xls]

## Sheet: Table S4
Table S1 The primers sequence for RT-PCR used in this study
Gene name	Primer name	Sequence (5'-3')	Tm	Length
Up_bacterial secretion system
CU052_17110	RT-17110-F	CATGGTGAGAAATGGTGTCTTGTGC	60	174
	RT-17110-R	GTTATCCACGAGAAAGCCTGCC	59
CU052_17150	RT-17150-F	GCAGCACATTCCAAAGCCGAG	60	133
	RT-17150-R	CTAGCGTCGCCATCATGGTT	59
CU052_20565	RT-20565-F	TCTGTAGATTGGAGTGTTGGTCGTG	60	179
	RT-20565-R	GTGATGTGGAATACCGCTGGTT	59
Up_biofilm formation - Pseudomonas aeruginosa
CU052_15420	RT-15420-F	GCTGCGTACCGCGACATTTC	60	101
	RT-15420-R	GATAGGGTGCGTCGGTGAAC	59
CU052_20520	RT-20520-F	GAAGAAAGCATACTCAGCCACACC	59	109
	RT-20520-R	CAATCAGCCAAGCGACAAGCT	60
CU052_20525	RT-20525-F	GGAAGCCTCGTGTTCACATTACC	59	92
	RT-20525-R	GTCGCCCATTACACCAACCAC	60
CU052_20530	RT-20530-F	TCTCGTGCCGAAGAGTTGATC	58	123
	RT-20530-R	CGAAATCTGTTGGTCAAGAAGCG	58
CU052_20560	RT-20560-F	TCAATGAATCGCAGCAGGTAGC	59	138
	RT-20560-R	GTCGAATTTCGTTATCACGCCCA	59
Up_biofilm formation - Vibrio cholerae
CU052_09275	RT-09275-F	GTGGTGGTCACGCTGATATTGC	60	167
	RT-09275-R	CTCGCGTGCATGAATGTCTAAGTC	60
CU052_18435	RT-18435-F	CTCAGCAATACATCACCCATCTGC	59	139
	RT-18435-R	AGTTGCTCAGCGATCTGTTGATTC	59
CU052_22550	RT-22550-F	ACTGGCAACAACTTCACGCTG	60	125
	RT-22550-R	CGAATCCACCACACTGCGTAAG	59
CU052_23750	RT-23750-F	TGGTTAGTGACCTGCACCTTC	58	127
	RT-23750-R	CAACGCGCCAAGAAAGAAGTAGTAC	60
CU052_23755	RT-23755-F	GCAGAACCGATGGCTTACAGAAC	60	103
	RT-23755-R	CACCTTGGTCAGCTTTCGCA	59
CU052_23760	RT-23760-F	CGGCAAATACCAGTGAGCAAG	58	126
	RT-23760-R	GGTAATCGAAGTAGCCATCTGACG	58
CU052_23765	RT-23765-F	CATGCAAAGCCATACTACCAAGCTC	60	107
	RT-23765-R	GGATCAGTAGAGCGAAAGCGAAT	58
CU052_23795	RT-23795-F	GCCGTGTTTAACTTCCCTAAATGG	58	132
	RT-23795-R	GAAGGAGCGAGTTGCGATAAACAA	59
Down_apoptosis
CU052_02340	RT-02340-F	CAGAGATGGCTATGCGGTTGG	59	102
	RT-02340-R	CTGCGTTTGTTGGTGATATTCACG	58
Down_microRNAs in cancer
CU052_28940	RT-28940-F	CACTGGGCTCCGGCTTTAATC	59	110
	RT-28940-R	GCAGCGAAATAGACCGAATTGT	57
Control
16s rRNA	16S rRNA-F	GGGTTGCGCTCGTTGC	58	-
	16S rRNA-R	ATGGYTGTCGTCAGCTCGTG	58	-
