# Supplementary material for: The Pleiotropic Phenotypes Caused by an hfq Null Mutation in Vibrio harveyi
Source: Microorganisms. 2023 Nov 9;11(11):2741. doi: 10.3390/microorganisms11112741 (PMC10672845; doi:10.3390/microorganisms11112741)
Supplement: Supplementary file 1 [file microorganisms-11-02741-s001.zip › Table S2.xls]

## Sheet: Sheet1
Table S2. The up-regulated mRNAs in 345Δhfq when campared with the wild type strain V. harveyi 345
gene_ID	345_count	345Δhfq_count	345_tpm	345Δhfq_tpm	fc	log2fc	pvalue	padjust	significant	regulate	gene_name	description	location	start	end	strand	cog	cog_description	cog_class1	KO_id	KO_name	KO_des	paths	paths_class1	paths_class2	pfam	go	go_lev2	nr	swissprot
CU052_26440	5	32	0.21	2.52	6.59688	2.72178	2.08695e-06	6.64559e-06	yes	up	CU052_26440	ABC transporter ATP-binding protein	CP025538.1	1882629	1881775	-	COG0444(E:Amino acid transport and metabolism); COG0444(P:Inorganic ion transport and metabolism)	COG0444((ABC) transporter); COG0444((ABC) transporter)	METABOLISM;METABOLISM	K02031	ddpD	peptide/nickel transport system ATP-binding protein	map02024(Quorum sensing)	Cellular Processes	Cellular community - prokaryotes	PF00005.28(ABC_tran:ABC transporter); PF13304.7(AAA_21:AAA domain, putative AbiEii toxin, Type IV TA system); PF08352.13(oligo_HPY:Oligopeptide/dipeptide transporter, C-terminal region)	GO:0016887(molecular_function:ATPase activity); GO:0005524(molecular_function:ATP binding)	GO:0005488;GO:0003824	WP_101905736.1(ABC transporter ATP-binding protein [Vibrio harveyi])	sp|P24136|OPPD_BACSU(Oligopeptide transport ATP-binding protein OppD OS=Bacillus subtilis (strain 168) OX=224308 GN=oppD PE=2 SV=2)
CU052_26435	14	54	0.54	3.81	3.9758	1.99125	3.08966e-07	1.05237e-06	yes	up	CU052_26435	ABC transporter ATP-binding protein	CP025538.1	1881778	1880846	-	COG4608(E:Amino acid transport and metabolism)	COG4608((ABC) transporter)	METABOLISM	K02032	ddpF	peptide/nickel transport system ATP-binding protein	map02024(Quorum sensing)	Cellular Processes	Cellular community - prokaryotes	PF00005.28(ABC_tran:ABC transporter); PF08352.13(oligo_HPY:Oligopeptide/dipeptide transporter, C-terminal region); PF02463.20(SMC_N:RecF/RecN/SMC N terminal domain)	GO:0015833(biological_process:peptide transport); GO:0016887(molecular_function:ATPase activity); GO:0005524(molecular_function:ATP binding)	GO:0005488;GO:0003824;GO:0051179	WP_029790507.1(MULTISPECIES: ABC transporter ATP-binding protein [Vibrio])	sp|P24137|OPPF_BACSU(Oligopeptide transport ATP-binding protein OppF OS=Bacillus subtilis (strain 168) OX=224308 GN=oppF PE=2 SV=3)
CU052_22510	72400	206121	116.74	612.47	2.93456	1.55314	0	0	yes	up	CU052_22510	tandem-95 repeat protein	CP025538.1	1074799	1056686	-	ENOG411029V(S:Function unknown)	ENOG411029V(-)	POORLY CHARACTERIZED	K20276	bapA	large repetitive protein	map02024(Quorum sensing)	Cellular Processes	Cellular community - prokaryotes	PF17892.2(Cadherin_5:Cadherin-like domain); PF17963.2(Big_9:Bacterial Ig domain); PF17803.2(Cadherin_4:Bacterial cadherin-like domain); PF18200.2(Big_11:Bacterial Ig-like domain); PF13448.7(DUF4114:Domain of unknown function (DUF4114))			WP_101905476.1(tandem-95 repeat protein [Vibrio harveyi])
CU052_20510	30	61	1.64	6.15	2.09588	1.06756	0.00062052	0.00153573	yes	up	tagF	type VI secretion system-associated protein TagF	CP025538.1	599983	600678	+	COG3913(S:Function unknown)	COG3913(type VI secretion-associated protein, BMA_A0400 family)	POORLY CHARACTERIZED	K11890	impM	type VI secretion system protein ImpM	map02025(Biofilm formation - Pseudomonas aeruginosa)	Cellular Processes	Cellular community - prokaryotes	PF09867.10(TagF_N:TagF N-terminal domain, Type VI secretion system-associated)			WP_101905309.1(type VI secretion system-associated protein TagF [Vibrio harveyi])
CU052_20555	87	182	3.19	12.32	2.15631	1.10856	1.09214e-09	4.39652e-09	yes	up	tssG	type VI secretion system baseplate subunit TssG	CP025538.1	609302	610267	+				K11895	impH	type VI secretion system protein ImpH	map02025(Biofilm formation - Pseudomonas aeruginosa)	Cellular Processes	Cellular community - prokaryotes	PF06996.12(T6SS_TssG:Type VI secretion, TssG)			WP_101905315.1(type VI secretion system baseplate subunit TssG [Vibrio harveyi])
CU052_20530	313	1751	6.88	70.95	5.76635	2.52766	3.89919e-249	1.48348e-247	yes	up	tssC	type VI secretion system contractile sheath large subunit	CP025538.1	603143	604636	+	COG3517(T:Signal transduction mechanisms)	COG3517(Phosphatase)	CELLULAR PROCESSES AND SIGNALING	K11900	impC	type VI secretion system protein ImpC	map02025(Biofilm formation - Pseudomonas aeruginosa)	Cellular Processes	Cellular community - prokaryotes	PF05943.13(VipB:EvpB/VC_A0108, tail sheath N-terminal domain); PF18945.1(VipB_2:EvpB/VC_A0108, tail sheath gpW/gp25-like domain)			WP_005447040.1(MULTISPECIES: type VI secretion system contractile sheath large subunit [Vibrio])
CU052_20525	76	500	6	72.78	6.78134	2.76157	1.15904e-79	1.73439e-78	yes	up	tssB	type VI secretion system contractile sheath small subunit	CP025538.1	602613	603140	+	COG3516(T:Signal transduction mechanisms)	COG3516(Phosphatase)	CELLULAR PROCESSES AND SIGNALING	K11901	impB	type VI secretion system protein ImpB	map02025(Biofilm formation - Pseudomonas aeruginosa)	Cellular Processes	Cellular community - prokaryotes	PF05591.13(T6SS_VipA:Type VI secretion system, VipA, VC_A0107 or Hcp2)			WP_009699036.1(type VI secretion system contractile sheath small subunit [Vibrio harveyi])
CU052_15420	265	960	5.74	38.35	3.73408	1.90075	3.20839e-97	5.59163e-96	yes	up	CU052_15420	type VI secretion protein	CP025537.1	3167905	3169374	+	COG3515(S:Function unknown)	COG3515(type VI secretion-associated protein)	POORLY CHARACTERIZED	K11902	impA	type VI secretion system protein ImpA	map02025(Biofilm formation - Pseudomonas aeruginosa)	Cellular Processes	Cellular community - prokaryotes	PF06812.13(ImpA_N:ImpA, N-terminal, type VI secretion system)			WP_101904894.1(type VI secretion system ImpA family N-terminal domain-containing protein [Vibrio harveyi])
CU052_20520	36	123	1.1	6.95	3.52177	1.8163	3.80426e-13	1.84538e-12	yes	up	tssA	type VI secretion system protein TssA	CP025538.1	601476	602597	+	COG3515(T:Signal transduction mechanisms)	COG3515(Phosphatase)	CELLULAR PROCESSES AND SIGNALING	K11902	impA	type VI secretion system protein ImpA	map02025(Biofilm formation - Pseudomonas aeruginosa)	Cellular Processes	Cellular community - prokaryotes	PF06812.13(ImpA_N:ImpA, N-terminal, type VI secretion system)			WP_101905310.1(type VI secretion system protein TssA [Vibrio harveyi])
CU052_24715	24	48	0.58	2.12	2.06153	1.04371	0.00287835	0.00649414	yes	up	CU052_24715	flagellar hook-associated protein FlgK	CP025538.1	1525705	1524332	-	COG1256(N:Cell motility)	COG1256(ciliary or bacterial-type flagellar motility)	CELLULAR PROCESSES AND SIGNALING	K02396	flgK	flagellar hook-associated protein 1 FlgK	map02040(Flagellar assembly)	Cellular Processes	Cell motility	PF00460.21(Flg_bb_rod:Flagella basal body rod protein); PF06429.14(Flg_bbr_C:Flagellar basal body rod FlgEFG protein C-terminal)	GO:0044780(biological_process:bacterial-type flagellum assembly); GO:0009424(cellular_component:bacterial-type flagellum hook); GO:0071973(biological_process:bacterial-type flagellum-dependent cell motility); GO:0005576(cellular_component:extracellular region); GO:0005198(molecular_function:structural molecule activity)	GO:0005198;GO:0110165;GO:0040011;GO:0009987	WP_101905601.1(flagellar hook-associated protein FlgK [Vibrio harveyi])	sp|P0A1J6|FLGK_SALTI(Flagellar hook-associated protein 1 OS=Salmonella typhi OX=90370 GN=flgK PE=3 SV=2)
CU052_24470	0	7	0	0.63	14.4307	3.85107	0.00982679	0.0202198	yes	up	fliP	flagellar biosynthetic protein FliP	CP025538.1	1476882	1477649	+	COG1338(S:Function unknown)	COG1338(Permease of the drug metabolite transporter DMT superfamily)	POORLY CHARACTERIZED	K02419	fliP	flagellar biosynthetic protein FliP	map02040(Flagellar assembly)	Cellular Processes	Cell motility	PF00813.21(FliP:FliP family)	GO:0044781(biological_process:bacterial-type flagellum organization); GO:0009306(biological_process:protein secretion); GO:0016021(cellular_component:integral component of membrane); GO:0009425(cellular_component:bacterial-type flagellum basal body); GO:0005886(cellular_component:plasma membrane)	GO:0110165;GO:0009987;GO:0051179	GBK98060.1(flagellar biosynthesis protein FliP [Vibrio harveyi])	sp|Q51468|FLIP_PSEAE(Flagellar biosynthetic protein FliP OS=Pseudomonas aeruginosa (strain ATCC 15692 / DSM 22644 / CIP 104116 / JCM 14847 / LMG 12228 / 1C / PRS 101 / PAO1) OX=208964 GN=fliP PE=3 SV=2)
CU052_24480	2	9	0.1	0.8	4.63843	2.21364	0.0254232	0.0477691	yes	up	fliR	flagellar biosynthetic protein FliR	CP025538.1	1477931	1478707	+	COG1684(S:Function unknown)	COG1684(Permease of the drug metabolite transporter DMT superfamily)	POORLY CHARACTERIZED	K02421	fliR	flagellar biosynthetic protein FliR	map02040(Flagellar assembly)	Cellular Processes	Cell motility	PF01311.21(Bac_export_1:Bacterial export proteins, family 1)	GO:0044780(biological_process:bacterial-type flagellum assembly); GO:0016021(cellular_component:integral component of membrane); GO:0005886(cellular_component:plasma membrane); GO:0009425(cellular_component:bacterial-type flagellum basal body); GO:0006605(biological_process:protein targeting)	GO:0110165;GO:0009987;GO:0051179	WP_005448682.1(flagellar biosynthetic protein FliR [Vibrio harveyi])	sp|P54702|FLIR_SALTY(Flagellar biosynthetic protein FliR OS=Salmonella typhimurium (strain LT2 / SGSC1412 / ATCC 700720) OX=99287 GN=fliR PE=1 SV=2)
CU052_14590	6	478	2.53	376.11	82.1175	6.35962	3.48911e-115	7.02773e-114	yes	up	CU052_14590	Flp family type IVb pilin	CP025537.1	2975997	2976203	+				K02651	flp	pilus assembly protein Flp/PilA	map04112(Cell cycle - Caulobacter)	Cellular Processes	Cell growth and death	PF04964.15(Flp_Fap:Flp/Fap pilin component)	GO:0016021(cellular_component:integral component of membrane)	GO:0110165	WP_101904839.1(Flp family type IVb pilin [Vibrio harveyi])
CU052_23750	5	1253	0.12	54.71	258.309	8.01296	1.65308e-267	6.63626e-266	yes	up	CU052_23750	undecaprenyl-phosphate glucose phosphotransferase	CP025538.1	1321179	1322579	+	COG2148(M:Cell wall/membrane/envelope biogenesis)	COG2148(sugar transferase)	CELLULAR PROCESSES AND SIGNALING	K03606	wcaJ	putative colanic acid biosysnthesis UDP-glucose lipid carrier transferase	map05111(Biofilm formation - Vibrio cholerae)	Cellular Processes	Cellular community - prokaryotes	PF02397.17(Bac_transf:Bacterial sugar transferase); PF13727.7(CoA_binding_3:CoA-binding domain)	GO:0016740(molecular_function:transferase activity)	GO:0003824	WP_009697143.1(undecaprenyl-phosphate glucose phosphotransferase [Vibrio harveyi])	sp|Q48460|GPPUS_KLEPN(UDP-glucose:undecaprenyl-phosphate glucose-1-phosphate transferase OS=Klebsiella pneumoniae OX=573 PE=3 SV=1)
CU052_13850	94	257	7.85	39.56	2.81815	1.49475	6.58639e-20	3.98953e-19	yes	up	CU052_13850	type II secretion system protein	CP025537.1	2807628	2808098	+	COG2165(U:Intracellular trafficking, secretion, and vesicular transport)	COG2165(General secretion pathway protein)	CELLULAR PROCESSES AND SIGNALING	K10924	mshA	MSHA pilin protein MshA	map05111(Biofilm formation - Vibrio cholerae)	Cellular Processes	Cellular community - prokaryotes	PF07963.13(N_methyl:Prokaryotic N-terminal methylation motif)			WP_005445513.1(MULTISPECIES: type II secretion system protein [Vibrio])
CU052_23765	36	1698	0.52	44.97	48.6177	5.60341	0	0	yes	up	CU052_23765	capsular biosynthesis protein	CP025538.1	1324341	1326536	+	COG3206(M:Cell wall/membrane/envelope biogenesis)	COG3206(Capsular Polysaccharide)	CELLULAR PROCESSES AND SIGNALING	K16554	exoP	polysaccharide biosynthesis transport protein	map05111(Biofilm formation - Vibrio cholerae)	Cellular Processes	Cellular community - prokaryotes	PF13614.7(AAA_31:AAA domain); PF13807.7(GNVR:G-rich domain on putative tyrosine kinase); PF02706.16(Wzz:Chain length determinant protein); PF01656.24(CbiA:CobQ/CobB/MinD/ParA nucleotide binding domain); PF10609.10(ParA:NUBPL iron-transfer P-loop NTPase)	GO:0016020(cellular_component:membrane); GO:0045226(biological_process:extracellular polysaccharide biosynthetic process); GO:0004715(molecular_function:non-membrane spanning protein tyrosine kinase activity); GO:0009103(biological_process:lipopolysaccharide biosynthetic process)	GO:0110165;GO:0009987;GO:0008152;GO:0003824	WP_005453395.1(polysaccharide biosynthesis tyrosine autokinase [Vibrio harveyi])	sp|Q8XC28|ETK_ECO57(Tyrosine-protein kinase etk OS=Escherichia coli O157:H7 OX=83334 GN=etk PE=3 SV=1)
CU052_15605	38	82	2.19	8.7	2.22428	1.15334	2.4033e-05	7.03703e-05	yes	up	CU052_15605	DNA-binding response regulator	CP025537.1	3212433	3213101	+	COG2771(S:Function unknown)	COG2771(-)	POORLY CHARACTERIZED	K20918	vpsT	LuxR family transcriptional regulator, positive regulator of biofilm formation	map05111(Biofilm formation - Vibrio cholerae)	Cellular Processes	Cellular community - prokaryotes	PF00196.20(GerE:Bacterial regulatory proteins, luxR family); PF08281.13(Sigma70_r4_2:Sigma-70, region 4)	GO:0006355(biological_process:regulation of transcription, DNA-templated); GO:0003677(molecular_function:DNA binding)	GO:0005488;GO:0065007	WP_101904909.1(response regulator transcription factor [Vibrio harveyi])	sp|P52106|CSGD_ECOLI(CsgBAC operon transcriptional regulatory protein OS=Escherichia coli (strain K12) OX=83333 GN=csgD PE=1 SV=1)
CU052_18435	49	609	2.8	64.21	12.8109	3.6793	3.33518e-124	7.13753e-123	yes	up	CU052_18435	helix-turn-helix transcriptional regulator	CP025538.1	125282	125950	+	COG2771(S:Function unknown)	COG2771(Methyl-accepting chemotaxis)	POORLY CHARACTERIZED	K20918	vpsT	LuxR family transcriptional regulator, positive regulator of biofilm formation	map05111(Biofilm formation - Vibrio cholerae)	Cellular Processes	Cellular community - prokaryotes	PF00196.20(GerE:Bacterial regulatory proteins, luxR family); PF08281.13(Sigma70_r4_2:Sigma-70, region 4); PF13556.7(HTH_30:PucR C-terminal helix-turn-helix domain)	GO:0006355(biological_process:regulation of transcription, DNA-templated); GO:0003677(molecular_function:DNA binding)	GO:0005488;GO:0065007	WP_005452827.1(MULTISPECIES: helix-turn-helix transcriptional regulator [Vibrio])	sp|O54294|CSGD_SALTY(Probable csgAB operon transcriptional regulatory protein OS=Salmonella typhimurium (strain LT2 / SGSC1412 / ATCC 700720) OX=99287 GN=csgD PE=1 SV=1)
CU052_23755	5	764	0.14	38.88	157.501	7.29921	4.53576e-174	1.22235e-172	yes	up	CU052_23755	capsular biosynthesis protein	CP025538.1	1322569	1323795	+	ENOG410ZICD(M:Cell wall/membrane/envelope biogenesis)	ENOG410ZICD(Capsular Polysaccharide)	CELLULAR PROCESSES AND SIGNALING	K20920	vpsM	polysaccharide biosynthesis protein VpsM	map05111(Biofilm formation - Vibrio cholerae)	Cellular Processes	Cellular community - prokaryotes	PF10082.10(BBP2_2:Putative beta-barrel porin 2); PF13505.7(OMP_b-brl:Outer membrane protein beta-barrel domain)			WP_101905537.1(outer membrane beta-barrel protein [Vibrio harveyi])
CU052_23795	0	36	0	8.95	74.2149	6.21364	3.53361e-10	1.46399e-09	yes	up	CU052_23795	antibiotic resistance protein VanZ	CP025538.1	1331987	1332376	+				K20950	vpsQ	polysaccharide biosynthesis protein VpsQ	map05111(Biofilm formation - Vibrio cholerae)	Cellular Processes	Cellular community - prokaryotes	PF04892.13(VanZ:VanZ like family)			WP_050908213.1(MULTISPECIES: VanZ family protein [Vibrio])
CU052_21250	1116	3011	17.72	88.12	2.78103	1.47562	1.33913e-210	4.23644e-209	yes	up	CU052_21250	GGDEF domain-containing protein	CP025538.1	758814	760724	+	COG2203(E:Amino acid transport and metabolism)	COG2203(lipolytic protein G-D-S-L family)	METABOLISM	K20962	cdgC	c-di-GMP phosphodiesterase [EC:3.1.4.52]	map05111(Biofilm formation - Vibrio cholerae)	Cellular Processes	Cellular community - prokaryotes	PF00563.21(EAL:EAL domain); PF00990.22(GGDEF:Diguanylate cyclase, GGDEF domain); PF13185.7(GAF_2:GAF domain)			WP_101905373.1(EAL domain-containing protein [Vibrio harveyi])	sp|Q9ABX9|Y091_CAUVC(Uncharacterized signaling protein CC_0091 OS=Caulobacter vibrioides (strain ATCC 19089 / CB15) OX=190650 GN=CC_0091 PE=1 SV=1)
CU052_23760	12	316	0.97	47.15	27.1434	4.76253	5.88254e-75	8.45488e-74	yes	up	CU052_23760	polysaccharide export protein	CP025538.1	1323808	1324341	+	COG1596(M:Cell wall/membrane/envelope biogenesis)	COG1596(Capsular Polysaccharide)	CELLULAR PROCESSES AND SIGNALING	K20988	vpsN	polysaccharide biosynthesis/export protein VpsN	map05111(Biofilm formation - Vibrio cholerae)	Cellular Processes	Cellular community - prokaryotes	PF02563.17(Poly_export:Polysaccharide biosynthesis/export protein); PF10531.10(SLBB:SLBB domain)	GO:0016020(cellular_component:membrane); GO:0015159(molecular_function:polysaccharide transmembrane transporter activity)	GO:0005215;GO:0110165	WP_005453398.1(MULTISPECIES: polysaccharide export protein [Vibrio])	sp|P0A931|WZA_ECO57(Putative polysaccharide export protein wza OS=Escherichia coli O157:H7 OX=83334 GN=wza PE=3 SV=1)
CU052_22550	1087	4429	38.55	289.54	4.19986	2.07034	0	0	yes	up	CU052_22550	RNA polymerase subunit sigma-70	CP025538.1	1085482	1084592	-	COG0568(V:Defense mechanisms)	COG0568((ABC) transporter)	CELLULAR PROCESSES AND SIGNALING	K03087	rpoS	RNA polymerase nonessential primary-like sigma factor	map02026(Biofilm formation - Escherichia coli); map05111(Biofilm formation - Vibrio cholerae)	Cellular Processes;Cellular Processes	Cellular community - prokaryotes;Cellular community - prokaryotes	PF04542.15(Sigma70_r2:Sigma-70 region 2); PF04545.17(Sigma70_r4:Sigma-70, region 4); PF00140.21(Sigma70_r1_2:Sigma-70 factor, region 1.2)	GO:0003700(molecular_function:transcription factor activity, sequence-specific DNA binding); GO:0016987(molecular_function:sigma factor activity); GO:0006352(biological_process:DNA-templated transcription, initiation); GO:0003677(molecular_function:DNA binding)	GO:0005488;GO:0140110;GO:0009987;GO:0008152	WP_101905482.1(sigma-70 family RNA polymerase sigma factor [Vibrio harveyi])	sp|P45684|RPOS_PSEAE(RNA polymerase sigma factor RpoS OS=Pseudomonas aeruginosa (strain ATCC 15692 / DSM 22644 / CIP 104116 / JCM 14847 / LMG 12228 / 1C / PRS 101 / PAO1) OX=208964 GN=rpoS PE=3 SV=1)
CU052_12615	552	1100	10.67	39.18	2.05406	1.03848	7.97665e-46	8.04716e-45	yes	up	CU052_12615	anthranilate synthase component 1	CP025537.1	2585889	2584324	-	COG0147(E:Amino acid transport and metabolism)	COG0147(synthase (Component I))	METABOLISM	K01657	trpE	anthranilate synthase component I [EC:4.1.3.27]	map02024(Quorum sensing); map02025(Biofilm formation - Pseudomonas aeruginosa); map00400(Phenylalanine, tyrosine and tryptophan biosynthesis); map00405(Phenazine biosynthesis)	Cellular Processes;Cellular Processes;Metabolism;Metabolism	Cellular community - prokaryotes;Cellular community - prokaryotes;Amino acid metabolism;Biosynthesis of other secondary metabolites	PF00425.19(Chorismate_bind:chorismate binding enzyme); PF04715.14(Anth_synt_I_N:Anthranilate synthase component I, N terminal region)	GO:0000162(biological_process:tryptophan biosynthetic process); GO:0046872(molecular_function:metal ion binding); GO:0004049(molecular_function:anthranilate synthase activity)	GO:0009987;GO:0008152;GO:0003824;GO:0005488	WP_005445049.1(MULTISPECIES: anthranilate synthase component 1 [Vibrio])	sp|P22099|TRPE_VIBPA(Anthranilate synthase component 1 OS=Vibrio parahaemolyticus serotype O3:K6 (strain RIMD 2210633) OX=223926 GN=trpE PE=3 SV=2)
CU052_23735	1759	6186	45.99	298.07	3.62496	1.85796	0	0	yes	up	CU052_23735	maltose/maltodextrin ABC transporter substrate-binding protein MalE	CP025538.1	1318978	1317800	-	COG2182(P:Inorganic ion transport and metabolism)	COG2182(carbohydrate transport)	METABOLISM	K10108	malE	maltose/maltodextrin transport system substrate-binding protein	map02030(Bacterial chemotaxis); map02010(ABC transporters)	Cellular Processes;Environmental Information Processing	Cell motility;Membrane transport	PF13416.7(SBP_bac_8:Bacterial extracellular solute-binding protein); PF01547.26(SBP_bac_1:Bacterial extracellular solute-binding protein)	GO:0015144(molecular_function:carbohydrate transmembrane transporter activity); GO:0042597(cellular_component:periplasmic space)	GO:0005215;GO:0110165	WP_005453405.1(MULTISPECIES: maltose/maltodextrin ABC transporter substrate-binding protein MalE [Vibrio])	sp|P19576|MALE_SALTY(Maltose/maltodextrin-binding periplasmic protein OS=Salmonella typhimurium (strain LT2 / SGSC1412 / ATCC 700720) OX=99287 GN=malE PE=1 SV=2)
CU052_04795	1661	4326	31.18	149.68	2.68458	1.42469	2.49972e-286	1.06211e-284	yes	up	CU052_04795	methyl-accepting chemotaxis protein	CP025537.1	927686	929359	+	COG0840(H:Coenzyme transport and metabolism)	COG0840(Phosphopantothenoylcysteine decarboxylase)	METABOLISM	K03406	mcp	methyl-accepting chemotaxis protein	map02030(Bacterial chemotaxis); map02020(Two-component system)	Cellular Processes;Environmental Information Processing	Cell motility;Signal transduction	PF00015.22(MCPsignal:Methyl-accepting chemotaxis protein (MCP) signalling domain); PF17200.5(sCache_2:Single Cache domain 2); PF08269.12(dCache_2:Cache domain); PF17201.5(Cache_3-Cache_2:Cache 3/Cache 2 fusion domain); PF00672.26(HAMP:HAMP domain); PF06103.12(DUF948:Bacterial protein of unknown function (DUF948))	GO:0016021(cellular_component:integral component of membrane); GO:0007165(biological_process:signal transduction)	GO:0009987;GO:0065007;GO:0110165	WP_101904278.1(methyl-accepting chemotaxis protein [Vibrio harveyi])	sp|Q9I0I6|MALCR_PSEAE(Methyl-accepting chemotaxis protein PA2652 OS=Pseudomonas aeruginosa (strain ATCC 15692 / DSM 22644 / CIP 104116 / JCM 14847 / LMG 12228 / 1C / PRS 101 / PAO1) OX=208964 GN=PA2652 PE=4 SV=1)
CU052_18975	268	687	4.06	19.18	2.64229	1.40179	5.70209e-46	5.76247e-45	yes	up	CU052_18975	methyl-accepting chemotaxis protein	CP025538.1	261818	259947	-	COG0840(E:Amino acid transport and metabolism)	COG0840(histidinol phosphate phosphatase, hisj family)	METABOLISM	K03406	mcp	methyl-accepting chemotaxis protein	map02030(Bacterial chemotaxis); map02020(Two-component system)	Cellular Processes;Environmental Information Processing	Cell motility;Signal transduction	PF00015.22(MCPsignal:Methyl-accepting chemotaxis protein (MCP) signalling domain); PF02743.19(dCache_1:Cache domain); PF00672.26(HAMP:HAMP domain)	GO:0016021(cellular_component:integral component of membrane); GO:0007165(biological_process:signal transduction)	GO:0009987;GO:0065007;GO:0110165	WP_101905190.1(methyl-accepting chemotaxis protein [Vibrio harveyi])	sp|G3XD24|PCTA_PSEAE(Methyl-accepting chemotaxis protein PctA OS=Pseudomonas aeruginosa (strain ATCC 15692 / DSM 22644 / CIP 104116 / JCM 14847 / LMG 12228 / 1C / PRS 101 / PAO1) OX=208964 GN=pctA PE=1 SV=1)
CU052_09275	10793	55810	576.4	5494.48	5.33002	2.41414	0	0	yes	up	CU052_09275	TetR/AcrR family transcriptional regulator	CP025537.1	1828935	1828321	-	ENOG410XUF9(K:Transcription)	ENOG410XUF9(TetR family transcriptional Regulator)	INFORMATION STORAGE AND PROCESSING	K10913	hapR	TetR/AcrR family transcriptional regulator, hemagglutinin/protease regulatory protein	map02024(Quorum sensing); map02020(Two-component system); map05111(Biofilm formation - Vibrio cholerae)	Cellular Processes;Environmental Information Processing;Cellular Processes	Cellular community - prokaryotes;Signal transduction;Cellular community - prokaryotes	PF00440.24(TetR_N:Bacterial regulatory proteins, tetR family)	GO:0003677(molecular_function:DNA binding)	GO:0005488	WP_005446268.1(MULTISPECIES: transcriptional regulator OpaR [Vibrio])	sp|P21308|LUXR_VIBHA(HTH-type transcriptional regulator LuxR OS=Vibrio harveyi OX=669 GN=luxR PE=1 SV=1)
CU052_18210	74	186	1.45	6.71	2.59084	1.37342	3.06124e-13	1.49492e-12	yes	up	CU052_18210	ABC transporter ATP-binding protein	CP025538.1	74302	72671	-	COG4172(K:Transcription)	COG4172(Transcriptional regulator, LysR family)	INFORMATION STORAGE AND PROCESSING	K10823	oppF	oligopeptide transport system ATP-binding protein	map02024(Quorum sensing); map02010(ABC transporters); map01501(beta-Lactam resistance)	Cellular Processes;Environmental Information Processing;Human Diseases	Cellular community - prokaryotes;Membrane transport;Drug resistance: antimicrobial	PF00005.28(ABC_tran:ABC transporter); PF02463.20(SMC_N:RecF/RecN/SMC N terminal domain); PF08352.13(oligo_HPY:Oligopeptide/dipeptide transporter, C-terminal region); PF13304.7(AAA_21:AAA domain, putative AbiEii toxin, Type IV TA system); PF13555.7(AAA_29:P-loop containing region of AAA domain); PF01078.22(Mg_chelatase:Magnesium chelatase, subunit ChlI); PF01926.24(MMR_HSR1:50S ribosome-binding GT…	GO:0015833(biological_process:peptide transport); GO:0016887(molecular_function:ATPase activity); GO:0005524(molecular_function:ATP binding)	GO:0005488;GO:0003824;GO:0051179	WP_101905139.1(ABC transporter ATP-binding protein [Vibrio harveyi])	sp|P33916|YEJF_ECOLI(Uncharacterized ABC transporter ATP-binding protein YejF OS=Escherichia coli (strain K12) OX=83333 GN=yejF PE=1 SV=1)
CU052_14015	12	31	0.24	1.16	2.6628	1.41295	0.00235351	0.00537456	yes	up	CU052_14015	peptide ABC transporter substrate-binding protein	CP025537.1	2849180	2847570	-	COG4166(S:Function unknown)	COG4166(XTALbg)	POORLY CHARACTERIZED	K15580	oppA	oligopeptide transport system substrate-binding protein	map02024(Quorum sensing); map02010(ABC transporters); map01501(beta-Lactam resistance)	Cellular Processes;Environmental Information Processing;Human Diseases	Cellular community - prokaryotes;Membrane transport;Drug resistance: antimicrobial	PF00496.23(SBP_bac_5:Bacterial extracellular solute-binding proteins, family 5 Middle)	GO:0043190(cellular_component:ATP-binding cassette (ABC) transporter complex); GO:0055085(biological_process:transmembrane transport)	GO:0009987;GO:0051179;GO:0032991	WP_061065082.1(peptide ABC transporter substrate-binding protein [Vibrio harveyi])	sp|P06202|OPPA_SALTY(Periplasmic oligopeptide-binding protein OS=Salmonella typhimurium (strain LT2 / SGSC1412 / ATCC 700720) OX=99287 GN=oppA PE=1 SV=2)
CU052_14115	32	68	0.57	2.24	2.19037	1.13118	0.000152552	0.000407342	yes	up	CU052_14115	oligopeptide ABC transporter substrate-binding protein OppA	CP025537.1	2864935	2866569	+				K15580	oppA	oligopeptide transport system substrate-binding protein	map02024(Quorum sensing); map02010(ABC transporters); map01501(beta-Lactam resistance)	Cellular Processes;Environmental Information Processing;Human Diseases	Cellular community - prokaryotes;Membrane transport;Drug resistance: antimicrobial	PF00496.23(SBP_bac_5:Bacterial extracellular solute-binding proteins, family 5 Middle)	GO:0043190(cellular_component:ATP-binding cassette (ABC) transporter complex); GO:0055085(biological_process:transmembrane transport)	GO:0009987;GO:0051179;GO:0032991	WP_009697438.1(MULTISPECIES: peptide ABC transporter substrate-binding protein [Vibrio harveyi group])	sp|P06202|OPPA_SALTY(Periplasmic oligopeptide-binding protein OS=Salmonella typhimurium (strain LT2 / SGSC1412 / ATCC 700720) OX=99287 GN=oppA PE=1 SV=2)
CU052_17690	2915	6726	67.62	287.58	2.37836	1.24997	0	0	yes	up	glgC	glucose-1-phosphate adenylyltransferase	CP025537.1	3671276	3670059	-	COG0448(G:Carbohydrate transport and metabolism)	COG0448(Catalyzes the synthesis of ADP-glucose, a sugar donor used in elongation reactions on alpha-glucans (By similarity))	METABOLISM	K00975	glgC	glucose-1-phosphate adenylyltransferase [EC:2.7.7.27]	map02026(Biofilm formation - Escherichia coli); map00520(Amino sugar and nucleotide sugar metabolism); map00500(Starch and sucrose metabolism)	Cellular Processes;Metabolism;Metabolism	Cellular community - prokaryotes;Carbohydrate metabolism;Carbohydrate metabolism	PF00483.24(NTP_transferase:Nucleotidyl transferase); PF12804.8(NTP_transf_3:MobA-like NTP transferase domain)	GO:0005978(biological_process:glycogen biosynthetic process); GO:0008878(molecular_function:glucose-1-phosphate adenylyltransferase activity); GO:0005524(molecular_function:ATP binding)	GO:0005488;GO:0009987;GO:0008152;GO:0003824	WP_101905070.1(glucose-1-phosphate adenylyltransferase [Vibrio harveyi])	sp|Q87QX6|GLGC1_VIBPA(Glucose-1-phosphate adenylyltransferase 1 OS=Vibrio parahaemolyticus serotype O3:K6 (strain RIMD 2210633) OX=223926 GN=glgC1 PE=3 SV=1)
CU052_21465	33	104	0.85	4.96	3.24847	1.69976	1.80686e-10	7.63263e-10	yes	up	glgC	glucose-1-phosphate adenylyltransferase	CP025538.1	802499	803713	+	COG0448(S:Function unknown)	COG0448(Crea protein)	POORLY CHARACTERIZED	K00975	glgC	glucose-1-phosphate adenylyltransferase [EC:2.7.7.27]	map02026(Biofilm formation - Escherichia coli); map00520(Amino sugar and nucleotide sugar metabolism); map00500(Starch and sucrose metabolism)	Cellular Processes;Metabolism;Metabolism	Cellular community - prokaryotes;Carbohydrate metabolism;Carbohydrate metabolism	PF00483.24(NTP_transferase:Nucleotidyl transferase); PF12804.8(NTP_transf_3:MobA-like NTP transferase domain); PF07959.13(Fucokinase:L-fucokinase)	GO:0008878(molecular_function:glucose-1-phosphate adenylyltransferase activity)	GO:0003824	WP_101905384.1(glucose-1-phosphate adenylyltransferase [Vibrio harveyi])	sp|Q87HX3|GLGC2_VIBPA(Glucose-1-phosphate adenylyltransferase 2 OS=Vibrio parahaemolyticus serotype O3:K6 (strain RIMD 2210633) OX=223926 GN=glgC2 PE=3 SV=1)
CU052_25135	16	44	0.42	2.14	2.8346	1.50314	0.000147549	0.000395253	yes	up	CU052_25135	glucose-1-phosphate adenylyltransferase	CP025538.1	1609743	1608469	-	COG0448(S:Function unknown)	COG0448(HTH_XRE)	POORLY CHARACTERIZED	K00975	glgC	glucose-1-phosphate adenylyltransferase [EC:2.7.7.27]	map02026(Biofilm formation - Escherichia coli); map00520(Amino sugar and nucleotide sugar metabolism); map00500(Starch and sucrose metabolism)	Cellular Processes;Metabolism;Metabolism	Cellular community - prokaryotes;Carbohydrate metabolism;Carbohydrate metabolism	PF00483.24(NTP_transferase:Nucleotidyl transferase); PF00132.25(Hexapep:Bacterial transferase hexapeptide (six repeats))	GO:0016779(molecular_function:nucleotidyltransferase activity); GO:0009058(biological_process:biosynthetic process)	GO:0003824;GO:0008152	WP_101905631.1(glucose-1-phosphate adenylyltransferase [Vibrio harveyi])	sp|Q6LKA2|GLGC_PHOPR(Glucose-1-phosphate adenylyltransferase OS=Photobacterium profundum (strain SS9) OX=298386 GN=glgC PE=3 SV=1)
CU052_27470	699	2553	8.84	59.51	3.76472	1.91254	2.52388e-257	9.79432e-256	yes	up	CU052_27470	glycogen/starch/alpha-glucan phosphorylase	CP025538.1	2100780	2103233	+	COG0058(G:Carbohydrate transport and metabolism)	COG0058(Phosphorylase is an important allosteric enzyme in carbohydrate metabolism. Enzymes from different sources differ in their regulatory mechanisms and in their natural substrates. However, all known phosphorylases share catalytic and structural properties (By similarity))	METABOLISM	K00688	glgP	glycogen phosphorylase [EC:2.4.1.1]	map02026(Biofilm formation - Escherichia coli); map00500(Starch and sucrose metabolism); map04922(Glucagon signaling pathway); map04910(Insulin signaling pathway); map04217(Necroptosis); map04931(Insulin resistance)	Cellular Processes;Metabolism;Organismal Systems;Organismal Systems;Cellular Processes;Human Diseases	Cellular community - prokaryotes;Carbohydrate metabolism;Endocrine system;Endocrine system;Cell growth and death;Endocrine and metabolic disease	PF00343.21(Phosphorylase:Carbohydrate phosphorylase)	GO:0102250(molecular_function:linear malto-oligosaccharide phosphorylase activity); GO:0008184(molecular_function:glycogen phosphorylase activity); GO:0005975(biological_process:carbohydrate metabolic process); GO:0030170(molecular_function:pyridoxal phosphate binding); GO:0102499(molecular_function:SHG alpha-glucan phosphorylase activity)	GO:0005488;GO:0003824;GO:0008152	WP_101905817.1(glycogen/starch/alpha-glucan phosphorylase [Vibrio harveyi])	sp|P00490|PHSM_ECOLI(Maltodextrin phosphorylase OS=Escherichia coli (strain K12) OX=83333 GN=malP PE=1 SV=7)
CU052_14705	2708	8114	81.51	450.15	3.08848	1.6269	0	0	yes	up	CU052_14705	amino acid ABC transporter substrate-binding protein	CP025537.1	2999207	2998179	-	COG0834(E:Amino acid transport and metabolism)	COG0834(amino acid ABC transporter)	METABOLISM	K09969	aapJ	general L-amino acid transport system substrate-binding protein	map02010(ABC transporters)	Environmental Information Processing	Membrane transport	PF00497.21(SBP_bac_3:Bacterial extracellular solute-binding proteins, family 3); PF09084.12(NMT1:NMT1/THI5 like)			WP_005446777.1(amino acid ABC transporter substrate-binding protein [Vibrio harveyi])	sp|Q52812|AAPJ_RHIL3(General L-amino acid-binding periplasmic protein AapJ OS=Rhizobium leguminosarum bv. viciae (strain 3841) OX=216596 GN=aapJ PE=3 SV=1)
CU052_17805	4291	10019	207.07	891.27	2.40672	1.26707	0	0	yes	up	CU052_17805	ABC transporter substrate-binding protein	CP025537.1	3698077	3697301	-	COG0834(E:Amino acid transport and metabolism)	COG0834((ABC) transporter)	METABOLISM	K10022	aotJ	arginine/ornithine transport system substrate-binding protein	map02010(ABC transporters)	Environmental Information Processing	Membrane transport	PF00497.21(SBP_bac_3:Bacterial extracellular solute-binding proteins, family 3); PF10613.10(Lig_chan-Glu_bd:Ligated ion channel L-glutamate- and glycine-binding site)			WP_017188328.1(MULTISPECIES: ABC transporter substrate-binding protein [Vibrio])	sp|P02911|ARGT_SALTY(Lysine/arginine/ornithine-binding periplasmic protein OS=Salmonella typhimurium (strain LT2 / SGSC1412 / ATCC 700720) OX=99287 GN=argT PE=1 SV=2)
CU052_23730	224	768	4.42	27.95	3.53404	1.82132	7.20524e-74	1.02048e-72	yes	up	CU052_23730	maltose ABC transporter permease MalF	CP025538.1	1317719	1316145	-	COG1175(P:Inorganic ion transport and metabolism)	COG1175(carbohydrate transport)	METABOLISM	K10109	malF	maltose/maltodextrin transport system permease protein	map02010(ABC transporters)	Environmental Information Processing	Membrane transport	PF14785.7(MalF_P2:Maltose transport system permease protein MalF P2 domain); PF00528.23(BPD_transp_1:Binding-protein-dependent transport system inner membrane component)	GO:0043190(cellular_component:ATP-binding cassette (ABC) transporter complex); GO:0055085(biological_process:transmembrane transport)	GO:0009987;GO:0051179;GO:0032991	WP_005453407.1(MULTISPECIES: maltose ABC transporter permease MalF [Vibrio])	sp|Q87GB7|MALF_VIBPA(Maltose/maltodextrin transport system permease protein MalF OS=Vibrio parahaemolyticus serotype O3:K6 (strain RIMD 2210633) OX=223926 GN=malF PE=3 SV=1)
CU052_23725	131	439	4.94	30.49	3.45424	1.78837	5.65295e-42	5.43001e-41	yes	up	CU052_23725	maltose ABC transporter permease	CP025538.1	1316132	1315242	-	COG3833(P:Inorganic ion transport and metabolism)	COG3833(carbohydrate transport)	METABOLISM	K10110	malG	maltose/maltodextrin transport system permease protein	map02010(ABC transporters)	Environmental Information Processing	Membrane transport	PF00528.23(BPD_transp_1:Binding-protein-dependent transport system inner membrane component)	GO:0016021(cellular_component:integral component of membrane); GO:0008643(biological_process:carbohydrate transport); GO:0055085(biological_process:transmembrane transport); GO:0005886(cellular_component:plasma membrane)	GO:0009987;GO:0051179;GO:0110165	WP_005432001.1(MULTISPECIES: maltose ABC transporter permease MalG [Vibrio])	sp|Q8D3U7|MALG_VIBVU(Maltose/maltodextrin transport system permease protein MalG OS=Vibrio vulnificus (strain CMCP6) OX=216895 GN=malG PE=3 SV=1)
CU052_23745	310	1007	8.62	51.59	3.34832	1.74344	9.76861e-91	1.62003e-89	yes	up	CU052_23745	maltose/maltodextrin ABC transporter ATP-binding protein MalK	CP025538.1	1319647	1320765	+	COG3839(P:Inorganic ion transport and metabolism)	COG3839(carbohydrate transport)	METABOLISM	K10111	malK	multiple sugar transport system ATP-binding protein [EC:3.6.3.-]	map02010(ABC transporters)	Environmental Information Processing	Membrane transport	PF00005.28(ABC_tran:ABC transporter); PF08402.11(TOBE_2:TOBE domain); PF17912.2(OB_MalK:MalK OB fold domain); PF13304.7(AAA_21:AAA domain, putative AbiEii toxin, Type IV TA system); PF03193.17(RsgA_GTPase:RsgA GTPase); PF13476.7(AAA_23:AAA domain); PF03459.18(TOBE:TOBE domain); PF13191.7(AAA_16:AAA ATPase domain)	GO:0043190(cellular_component:ATP-binding cassette (ABC) transporter complex); GO:0016887(molecular_function:ATPase activity); GO:0005524(molecular_function:ATP binding); GO:0015423(molecular_function:maltose-transporting ATPase activity)	GO:0005488;GO:0005215;GO:0003824;GO:0032991	WP_005453403.1(MULTISPECIES: maltose/maltodextrin ABC transporter ATP-binding protein MalK [Vibrio])	sp|Q87GB5|MALK_VIBPA(Maltose/maltodextrin import ATP-binding protein MalK OS=Vibrio parahaemolyticus serotype O3:K6 (strain RIMD 2210633) OX=223926 GN=malK PE=3 SV=1)
CU052_26915	133	426	4.17	24.6	3.30154	1.72314	8.15444e-39	7.41672e-38	yes	up	CU052_26915	ABC transporter ATP-binding protein	CP025538.1	1974892	1975986	+	COG3839(G:Carbohydrate transport and metabolism)	COG3839((ABC) transporter)	METABOLISM	K10112	msmX	multiple sugar transport system ATP-binding protein	map02010(ABC transporters)	Environmental Information Processing	Membrane transport	PF00005.28(ABC_tran:ABC transporter); PF17912.2(OB_MalK:MalK OB fold domain); PF17850.2(CysA_C_terminal:CysA C-terminal regulatory domain); PF03215.16(Rad17:Rad17 P-loop domain); PF02463.20(SMC_N:RecF/RecN/SMC N terminal domain); PF03193.17(RsgA_GTPase:RsgA GTPase)	GO:0016887(molecular_function:ATPase activity); GO:0005524(molecular_function:ATP binding)	GO:0005488;GO:0003824	WP_005448999.1(sn-glycerol-3-phosphate ABC transporter ATP-binding protein UgpC [Vibrio harveyi])	sp|Q8XZX8|UGPC_RALSO(sn-glycerol-3-phosphate import ATP-binding protein UgpC OS=Ralstonia solanacearum (strain GMI1000) OX=267608 GN=ugpC PE=3 SV=1)
CU052_19595	32	86	0.7	3.46	2.77018	1.46998	1.80216e-07	6.23315e-07	yes	up	CU052_19595	ribose ABC transporter ATP-binding protein RbsA	CP025538.1	393192	394697	+	COG1129(P:Inorganic ion transport and metabolism)	COG1129((ABC) transporter)	METABOLISM	K10441	rbsA	ribose transport system ATP-binding protein [EC:7.5.2.7]	map02010(ABC transporters)	Environmental Information Processing	Membrane transport	PF00005.28(ABC_tran:ABC transporter); PF13304.7(AAA_21:AAA domain, putative AbiEii toxin, Type IV TA system); PF02463.20(SMC_N:RecF/RecN/SMC N terminal domain); PF03193.17(RsgA_GTPase:RsgA GTPase)	GO:0015611(molecular_function:D-ribose-importing ATPase activity); GO:0016887(molecular_function:ATPase activity); GO:0005524(molecular_function:ATP binding); GO:0005886(cellular_component:plasma membrane)	GO:0005488;GO:0005215;GO:0003824;GO:0110165	WP_005452250.1(MULTISPECIES: ribose ABC transporter ATP-binding protein RbsA [Vibrio])	sp|Q87H79|RBSA_VIBPA(Ribose import ATP-binding protein RbsA OS=Vibrio parahaemolyticus serotype O3:K6 (strain RIMD 2210633) OX=223926 GN=rbsA PE=3 SV=1)
CU052_25515	17	33	0.56	2.01	2.00089	1.00064	0.0169855	0.0333129	yes	up	CU052_25515	ABC transporter ATP-binding protein	CP025538.1	1683558	1684508	+	COG0715(H:Coenzyme transport and metabolism)	COG0715(phosphomethylpyrimidine kinase)	METABOLISM	K15598	thiY	putative hydroxymethylpyrimidine transport system substrate-binding protein	map02010(ABC transporters)	Environmental Information Processing	Membrane transport	PF09084.12(NMT1:NMT1/THI5 like); PF13379.7(NMT1_2:NMT1-like family); PF00497.21(SBP_bac_3:Bacterial extracellular solute-binding proteins, family 3)			WP_101905661.1(ABC transporter substrate-binding protein [Vibrio harveyi])	sp|P44658|Y357_HAEIN(Putative thiamine biosynthesis protein HI_0357 OS=Haemophilus influenzae (strain ATCC 51907 / DSM 11121 / KW20 / Rd) OX=71421 GN=HI_0357 PE=1 SV=1)
CU052_22025	14	31	0.51	2.08	2.2824	1.19055	0.00773257	0.0162613	yes	up	fecD	iron-dicitrate transporter subunit FecD	CP025538.1	924886	923915	-	COG0609(P:Inorganic ion transport and metabolism); COG4779(P:Inorganic ion transport and metabolism)	COG0609(tonB-dependent Receptor); COG4779(transport system, permease)	METABOLISM;METABOLISM	K23182	fecD	ferric citrate transport system permease protein	map02010(ABC transporters)	Environmental Information Processing	Membrane transport	PF01032.19(FecCD:FecCD transport family)	GO:0022857(molecular_function:transmembrane transporter activity); GO:0016021(cellular_component:integral component of membrane); GO:0005886(cellular_component:plasma membrane)	GO:0005215;GO:0110165	WP_101905440.1(iron chelate uptake ABC transporter family permease subunit [Vibrio harveyi])	sp|O34832|YFME_BACSU(Fe(3+)-citrate import system permease protein YfmE OS=Bacillus subtilis (strain 168) OX=224308 GN=yfmE PE=3 SV=1)
CU052_14185	219	3694	4.74	147.24	17.3865	4.11989	0	0	yes	up	citF	citrate lyase subunit alpha	CP025537.1	2879970	2881487	+	COG3051(C:Energy production and conversion)	COG3051(citrate lyase, alpha)	METABOLISM	K01643	citF	citrate lyase subunit alpha / citrate CoA-transferase [EC:2.8.3.10]	map02020(Two-component system)	Environmental Information Processing	Signal transduction	PF04223.13(CitF:Citrate lyase, alpha subunit (CitF)); PF13336.7(AcetylCoA_hyd_C:Acetyl-CoA hydrolase/transferase C-terminal domain)			WP_101904810.1(citrate lyase subunit alpha [Vibrio harveyi])	sp|P75726|CILA_ECOLI(Citrate lyase alpha chain OS=Escherichia coli (strain K12) OX=83333 GN=citF PE=2 SV=1)
CU052_14180	63	1959	2.55	145.89	32.0518	5.00233	0	0	yes	up	citE	citrate (pro-3S)-lyase subunit beta	CP025537.1	2879070	2879960	+	COG2301(G:Carbohydrate transport and metabolism)	COG2301(citrate lyase)	METABOLISM	K01644	citE	citrate lyase subunit beta / citryl-CoA lyase [EC:4.1.3.34]	map02020(Two-component system)	Environmental Information Processing	Signal transduction	PF03328.15(HpcH_HpaI:HpcH/HpaI aldolase/citrate lyase family); PF15617.7(C-C_Bond_Lyase:C-C_Bond_Lyase of the TIM-Barrel fold)			WP_086028063.1(MULTISPECIES: citrate (pro-3S)-lyase subunit beta [Vibrio harveyi group])	sp|P44460|CITE_HAEIN(Citrate lyase subunit beta OS=Haemophilus influenzae (strain ATCC 51907 / DSM 11121 / KW20 / Rd) OX=71421 GN=citE PE=3 SV=1)
CU052_14175	8	325	1.41	105.89	41.8747	5.38801	2.49979e-79	3.70262e-78	yes	up	citD	citrate lyase acyl carrier protein	CP025537.1	2878792	2879088	+	COG3052(C:Energy production and conversion)	COG3052(prosthetic group binding)	METABOLISM	K01646	citD	citrate lyase subunit gamma (acyl carrier protein)	map02020(Two-component system)	Environmental Information Processing	Signal transduction	PF06857.12(ACP:Malonate decarboxylase delta subunit (MdcD))	GO:0005737(cellular_component:cytoplasm); GO:0016829(molecular_function:lyase activity)	GO:0003824;GO:0110165	WP_101904809.1(citrate lyase acyl carrier protein [Vibrio harveyi])	sp|Q9KTU1|CITD_VIBCH(Citrate lyase acyl carrier protein OS=Vibrio cholerae serotype O1 (strain ATCC 39315 / El Tor Inaba N16961) OX=243277 GN=citD PE=3 SV=1)
CU052_14170	12	697	0.39	42.21	59.8702	5.90376	1.43971e-168	3.80935e-167	yes	up	citC	[citrate (pro-3S)-lyase] ligase	CP025537.1	2877692	2878750	+	COG3053(C:Energy production and conversion)	COG3053((citrate (pro-3S)-lyase ligase)	METABOLISM	K01910	citC	[citrate (pro-3S)-lyase] ligase [EC:6.2.1.22]	map02020(Two-component system)	Environmental Information Processing	Signal transduction	PF08218.12(Citrate_ly_lig:Citrate lyase ligase C-terminal domain)			WP_101904808.1([citrate (pro-3S)-lyase] ligase [Vibrio harveyi])	sp|P77390|CITC_ECOLI([Citrate [pro-3S]-lyase] ligase OS=Escherichia coli (strain K12) OX=83333 GN=citC PE=1 SV=2)
CU052_14190	30	298	2.41	44.1	10.2389	3.35599	1.37749e-57	1.6431e-56	yes	up	citX	citrate lyase holo-[acyl-carrier protein] synthase	CP025537.1	2881484	2882020	+	COG3697(H:Coenzyme transport and metabolism); COG3697(I:Lipid transport and metabolism)	COG3697(prosthetic group biosynthetic process); COG3697(prosthetic group biosynthetic process)	METABOLISM;METABOLISM	K05964	citX	holo-ACP synthase [EC:2.7.7.61]	map02020(Two-component system)	Environmental Information Processing	Signal transduction	PF03802.15(CitX:Apo-citrate lyase phosphoribosyl-dephospho-CoA transferase)	GO:0016829(molecular_function:lyase activity); GO:0050519(molecular_function:holo-citrate lyase synthase activity); GO:0051191(biological_process:prosthetic group biosynthetic process)	GO:0003824;GO:0008152	WP_009702086.1(MULTISPECIES: citrate lyase holo-[acyl-carrier protein] synthase [Vibrio])	sp|Q9KTT8|CITX_VIBCH(Probable apo-citrate lyase phosphoribosyl-dephospho-CoA transferase OS=Vibrio cholerae serotype O1 (strain ATCC 39315 / El Tor Inaba N16961) OX=243277 GN=citX PE=3 SV=1)
CU052_14195	58	339	2.1	22.6	6.02463	2.59087	4.13436e-51	4.48994e-50	yes	up	citG	triphosphoribosyl-dephospho-CoA synthase CitG	CP025537.1	2882001	2882960	+	COG1767(H:Coenzyme transport and metabolism)	COG1767(triphosphoribosyl-dephospho-CoA synthase)	METABOLISM	K05966	citG	triphosphoribosyl-dephospho-CoA synthase [EC:2.4.2.52]	map02020(Two-component system)	Environmental Information Processing	Signal transduction	PF01874.17(CitG:ATP:dephospho-CoA triphosphoribosyl transferase)	GO:0016310(biological_process:phosphorylation); GO:0046917(molecular_function:triphosphoribosyl-dephospho-CoA synthase activity); GO:0005524(molecular_function:ATP binding)	GO:0005488;GO:0009987;GO:0003824;GO:0008152	WP_050902788.1(triphosphoribosyl-dephospho-CoA synthase CitG [Vibrio harveyi])	sp|Q6LPV0|CITG_PHOPR(Probable 2-(5''-triphosphoribosyl)-3'-dephosphocoenzyme-A synthase OS=Photobacterium profundum (strain SS9) OX=298386 GN=citG PE=3 SV=1)
CU052_26365	6	17	0.23	1.19	2.9205	1.54621	0.0160162	0.0316035	yes	up	CU052_26365	FecR family protein	CP025538.1	1860461	1861399	+	COG3712(T:Signal transduction mechanisms); ENOG4111FD4(S:Function unknown)	COG3712(Anti-feci sigma factor, fecr); ENOG4111FD4(Anti-FecI sigma factor, FecR)	CELLULAR PROCESSES AND SIGNALING;POORLY CHARACTERIZED	K07165	fecR	transmembrane sensor	map02020(Two-component system)	Environmental Information Processing	Signal transduction	PF04773.14(FecR:FecR protein); PF16220.6(DUF4880:Domain of unknown function (DUF4880))			WP_009696520.1(FecR family protein [Vibrio harveyi])	sp|P23485|FECR_ECOLI(Protein FecR OS=Escherichia coli (strain K12) OX=83333 GN=fecR PE=2 SV=1)
CU052_14145	45	106	0.88	3.83	2.42802	1.27978	1.85638e-07	6.41306e-07	yes	up	CU052_14145	sensor histidine kinase	CP025537.1	2872511	2870856	-	COG3290(T:Signal transduction mechanisms)	COG3290(signal transduction histidine kinase regulating citrate malate metabolism)	CELLULAR PROCESSES AND SIGNALING	K07700	dpiB	two-component system, CitB family, cit operon sensor histidine kinase CitA [EC:2.7.13.3]	map02020(Two-component system)	Environmental Information Processing	Signal transduction	PF17203.5(sCache_3_2:Single cache domain 3); PF02518.27(HATPase_c:Histidine kinase-, DNA gyrase B-, and HSP90-like ATPase); PF14501.7(HATPase_c_5:GHKL domain); PF14689.7(SPOB_a:Sensor_kinase_SpoOB-type, alpha-helical domain); PF00989.26(PAS:PAS fold); PF13188.8(PAS_8:PAS domain); PF14827.7(dCache_3:Double sensory domain of two-component sensor kinase); PF13589.7(HATPase_c_3:Histidine kinase-, DNA…	GO:0000155(molecular_function:phosphorelay sensor kinase activity); GO:0016021(cellular_component:integral component of membrane); GO:0005524(molecular_function:ATP binding); GO:0006355(biological_process:regulation of transcription, DNA-templated)	GO:0005488;GO:0065007;GO:0140299;GO:0003824;GO:0110165	WP_005445451.1(MULTISPECIES: sensor histidine kinase [Vibrio harveyi group])	sp|P52687|CITA_KLEPN(Sensor histidine kinase CitA OS=Klebsiella pneumoniae OX=573 GN=citA PE=1 SV=1)
CU052_14140	19	76	1.08	7.95	4.12305	2.04371	6.60978e-10	2.68872e-09	yes	up	dpiA	response regulator	CP025537.1	2870869	2870189	-	COG4565(T:Signal transduction mechanisms)	COG4565(transcriptional regulatory protein)	CELLULAR PROCESSES AND SIGNALING	K07702	dpiA	two-component system, CitB family, response regulator CitB	map02020(Two-component system)	Environmental Information Processing	Signal transduction	PF00072.25(Response_reg:Response regulator receiver domain); PF12431.9(CitT:Transcriptional regulator)	GO:0003700(molecular_function:transcription factor activity, sequence-specific DNA binding); GO:0000160(biological_process:phosphorelay signal transduction system); GO:0003677(molecular_function:DNA binding); GO:0005737(cellular_component:cytoplasm)	GO:0005488;GO:0009987;GO:0065007;GO:0110165;GO:0140110	WP_101904806.1(response regulator [Vibrio harveyi])	sp|P0AEF6|DPIA_ECO57(Transcriptional regulatory protein DpiA OS=Escherichia coli O157:H7 OX=83334 GN=dpiA PE=3 SV=1)
CU052_22310	1	16	0.05	1.47	16.4922	4.04371	7.36701e-05	0.000204304	yes	up	CU052_22310	DNA-binding response regulator	CP025538.1	996901	997659	+	COG0745(P:Inorganic ion transport and metabolism)	COG0745(Sulfatase)	METABOLISM	K19610	pfeR	two-component system, OmpR family, response regulator PfeR	map02020(Two-component system)	Environmental Information Processing	Signal transduction	PF00072.25(Response_reg:Response regulator receiver domain); PF00486.29(Trans_reg_C:Transcriptional regulatory protein, C terminal)	GO:0000160(biological_process:phosphorelay signal transduction system); GO:0006355(biological_process:regulation of transcription, DNA-templated); GO:0003677(molecular_function:DNA binding)	GO:0065007;GO:0009987;GO:0005488	WP_005447194.1(response regulator transcription factor [Vibrio harveyi])	sp|Q04803|PFER_PSEAE(Transcriptional activator protein PfeR OS=Pseudomonas aeruginosa (strain ATCC 15692 / DSM 22644 / CIP 104116 / JCM 14847 / LMG 12228 / 1C / PRS 101 / PAO1) OX=208964 GN=pfeR PE=3 SV=1)
CU052_26360	2	11	0.17	1.71	5.6692	2.50314	0.00787887	0.0165331	yes	up	CU052_26360	RNA polymerase subunit sigma	CP025538.1	1859941	1860459	+	COG1595(L:Replication, recombination and repair); ENOG4111QUR(K:Transcription)	COG1595(PALM domain HD hydrolase domain and); ENOG4111QUR(Sigma-70, region 4)	INFORMATION STORAGE AND PROCESSING;INFORMATION STORAGE AND PROCESSING	K23514	fecI	RNA polymerase sigma-19 factor, ECF subfamily	map02020(Two-component system)	Environmental Information Processing	Signal transduction	PF08281.13(Sigma70_r4_2:Sigma-70, region 4); PF04542.15(Sigma70_r2:Sigma-70 region 2); PF04545.17(Sigma70_r4:Sigma-70, region 4); PF13384.7(HTH_23:Homeodomain-like domain); PF07638.12(Sigma70_ECF:ECF sigma factor); PF00196.20(GerE:Bacterial regulatory proteins, luxR family)	GO:0003700(molecular_function:transcription factor activity, sequence-specific DNA binding); GO:0016987(molecular_function:sigma factor activity); GO:0006352(biological_process:DNA-templated transcription, initiation); GO:0003677(molecular_function:DNA binding)	GO:0005488;GO:0140110;GO:0009987;GO:0008152	WP_005450041.1(MULTISPECIES: sigma-70 family RNA polymerase sigma factor [Vibrio])	sp|P23484|FECI_ECOLI(Probable RNA polymerase sigma factor FecI OS=Escherichia coli (strain K12) OX=83333 GN=fecI PE=1 SV=3)
CU052_23850	117	416	5.54	36.28	3.66494	1.87379	2.24985e-42	2.17187e-41	yes	up	CU052_23850	PTS fructose transporter subunit IIA	CP025538.1	1342029	1342805	+	COG1762(K:Transcription)	COG1762(transcriptional Regulator LysR family)	INFORMATION STORAGE AND PROCESSING	K02806	ptsN	nitrogen PTS system EIIA component [EC:2.7.1.-]	map02060(Phosphotransferase system (PTS))	Environmental Information Processing	Membrane transport	PF00359.23(PTS_EIIA_2:Phosphoenolpyruvate-dependent sugar phosphotransferase system, EIIA 2); PF00381.20(PTS-HPr:PTS HPr component phosphorylation site)	GO:0016301(molecular_function:kinase activity)	GO:0003824	WP_017819357.1(MULTISPECIES: PTS sugar transporter subunit IIA [Vibrio])	sp|Q8XBQ8|PTFX_ECO57(Multiphosphoryl transfer protein OS=Escherichia coli O157:H7 OX=83334 GN=fryA PE=3 SV=1)
CU052_22640	14	31	0.82	3.33	2.2824	1.19055	0.00773257	0.0162613	yes	up	CU052_22640	conjugal transfer protein TrbJ	CP025538.1	1101224	1101892	+	ENOG410Z3DR(U:Intracellular trafficking, secretion, and vesicular transport)	ENOG410Z3DR(Transfer protein)	CELLULAR PROCESSES AND SIGNALING	K03200	virB5	type IV secretion system protein VirB5	map03070(Bacterial secretion system)	Environmental Information Processing	Membrane transport	PF07996.12(T4SS:Type IV secretion system proteins)			WP_017819242.1(conjugal transfer protein TrbJ [Vibrio harveyi])
CU052_17195	179	645	3.06	20.34	3.7142	1.89305	1.37417e-65	1.77757e-64	yes	up	CU052_17195	EscC/YscC/HrcC family type III secretion system outer membrane ring protein	CP025537.1	3565883	3564012	-	COG1450(S:Function unknown)	COG1450(type IIi)	POORLY CHARACTERIZED	K03219	yscC	type III secretion protein C	map03070(Bacterial secretion system)	Environmental Information Processing	Membrane transport	PF00263.22(Secretin:Bacterial type II and III secretion system protein); PF03958.18(Secretin_N:Bacterial type II/III secretion system short domain); PF16344.6(DUF4974:Domain of unknown function (DUF4974))	GO:0009306(biological_process:protein secretion); GO:0009279(cellular_component:cell outer membrane)	GO:0110165;GO:0009987;GO:0051179	WP_005450276.1(MULTISPECIES: type III secretion system outer membrane ring subunit SctC [Vibrio])	sp|Q01244|YSCC_YEREN(Yop proteins translocation protein C OS=Yersinia enterocolitica OX=630 GN=yscC PE=1 SV=1)
CU052_17160	76	185	3.88	17.41	2.50909	1.32717	1.40355e-12	6.60473e-12	yes	up	CU052_17160	EscJ/YscJ/HrcJ family type III secretion inner membrane ring protein	CP025537.1	3560900	3560157	-	COG4669(U:Intracellular trafficking, secretion, and vesicular transport)	COG4669(type iii secretion)	CELLULAR PROCESSES AND SIGNALING	K03222	yscJ	type III secretion protein J	map03070(Bacterial secretion system)	Environmental Information Processing	Membrane transport	PF01514.18(YscJ_FliF:Secretory protein of YscJ/FliF family); PF03501.16(S10_plectin:Plectin/S10 domain)	GO:0009306(biological_process:protein secretion); GO:0016021(cellular_component:integral component of membrane); GO:0009279(cellular_component:cell outer membrane)	GO:0110165;GO:0009987;GO:0051179	WP_101905026.1(type III secretion inner membrane ring lipoprotein SctJ [Vibrio harveyi])	sp|P69972|YSCJ_YERPE(Yop proteins translocation lipoprotein J OS=Yersinia pestis OX=632 GN=yscJ PE=1 SV=1)
CU052_17150	40	111	2.52	12.9	2.86037	1.5162	1.30713e-09	5.23664e-09	yes	up	CU052_17150	HrpE/YscL family type III secretion apparatus protein	CP025537.1	3559520	3558885	-	COG1317(S:Function unknown)	COG1317(-)	POORLY CHARACTERIZED	K03223	yscL	type III secretion protein L	map03070(Bacterial secretion system)	Environmental Information Processing	Membrane transport	PF02108.17(FliH:Flagellar assembly protein FliH); PF06635.13(NolV:Nodulation protein NolV); PF06188.13(HrpE:HrpE/YscL/FliH and V-type ATPase subunit E)			WP_005441770.1(MULTISPECIES: HrpE/YscL family type III secretion apparatus protein [Vibrio harveyi group])	sp|Q01253|YSCL_YEREN(Yop proteins translocation protein L OS=Yersinia enterocolitica OX=630 GN=yscL PE=1 SV=1)
CU052_17110	6	22	0.29	1.94	3.77946	1.91818	0.00143805	0.00338765	yes	up	CU052_17110	EscT/YscT/HrcT family type III secretion system export apparatus protein	CP025537.1	3549136	3549918	+	COG4791(U:Intracellular trafficking, secretion, and vesicular transport)	COG4791(type iii secretion)	CELLULAR PROCESSES AND SIGNALING	K03228	yscT	type III secretion protein T	map03070(Bacterial secretion system)	Environmental Information Processing	Membrane transport	PF01311.21(Bac_export_1:Bacterial export proteins, family 1)	GO:0016021(cellular_component:integral component of membrane); GO:0006605(biological_process:protein targeting); GO:0005886(cellular_component:plasma membrane)	GO:0110165;GO:0009987;GO:0051179	WP_101905021.1(type III secretion system export apparatus subunit SctT [Vibrio harveyi])	sp|P69984|YSCT_YERPE(Yop proteins translocation protein T OS=Yersinia pestis OX=632 GN=yscT PE=3 SV=1)
CU052_17115	26	57	0.73	2.93	2.25975	1.17616	0.000347593	0.000893307	yes	up	CU052_17115	EscU/YscU/HrcU family type III secretion system export apparatus switch protein	CP025537.1	3550041	3551093	+	COG4792(U:Intracellular trafficking, secretion, and vesicular transport)	COG4792(type iii secretion)	CELLULAR PROCESSES AND SIGNALING	K03229	yscU	type III secretion protein U	map03070(Bacterial secretion system)	Environmental Information Processing	Membrane transport	PF01312.20(Bac_export_2:FlhB HrpN YscU SpaS Family)	GO:0009306(biological_process:protein secretion); GO:0016021(cellular_component:integral component of membrane)	GO:0110165;GO:0009987;GO:0051179	WP_101905022.1(type III secretion system export apparatus subunit SctU [Vibrio harveyi])	sp|P69986|YSCU_YERPE(Yop proteins translocation protein U OS=Yersinia pestis OX=632 GN=yscU PE=1 SV=1)
CU052_17050	91	197	1.35	5.4	2.23143	1.15797	5.11e-11	2.22811e-10	yes	up	CU052_17050	EscV/YscV/HrcV family type III secretion system export apparatus protein	CP025537.1	3541780	3539654	-	COG4789(U:Intracellular trafficking, secretion, and vesicular transport)	COG4789(Type III secretion)	CELLULAR PROCESSES AND SIGNALING	K03230	yscV	type III secretion protein V	map03070(Bacterial secretion system)	Environmental Information Processing	Membrane transport	PF00771.21(FHIPEP:FHIPEP family)			WP_101905018.1(SctV family type III secretion system export apparatus subunit VcrD [Vibrio harveyi])	sp|P0C2V3|LCRD_YEREN(Low calcium response locus protein D OS=Yersinia enterocolitica OX=630 GN=lcrD PE=3 SV=1)
CU052_17090	80	163	2.1	7.89	2.10018	1.07051	2.05572e-08	7.61219e-08	yes	up	CU052_17090	type III secretion system needle length determinant	CP025537.1	3545979	3547250	+	ENOG410Y7XV(U:Intracellular trafficking, secretion, and vesicular transport)	ENOG410Y7XV(Translocation protein in type III secretion)	CELLULAR PROCESSES AND SIGNALING	K04057	yscP	type III secretion protein P	map03070(Bacterial secretion system)	Environmental Information Processing	Membrane transport		GO:0009405(biological_process:pathogenesis)	GO:0044419	WP_101905019.1(type III secretion system needle length determinant [Vibrio harveyi])
CU052_20500	27	53	0.7	2.54	2.02335	1.01675	0.00217526	0.004991	yes	up	tssL	type VI secretion system protein TssL	CP025538.1	595176	596468	+	COG1360(T:Signal transduction mechanisms)	COG1360(fha domain-containing protein)	CELLULAR PROCESSES AND SIGNALING	K11892	impK	type VI secretion system protein ImpK	map03070(Bacterial secretion system)	Environmental Information Processing	Membrane transport	PF09850.10(DotU:Type VI secretion system protein DotU); PF00691.21(OmpA:OmpA family)	GO:0016021(cellular_component:integral component of membrane)	GO:0110165	WP_017190835.1(MULTISPECIES: type VI secretion system protein TssL [Vibrio])	sp|P46827|YTXE_BACME(Uncharacterized 24.6 kDa protein in ccpA 3'region OS=Bacillus megaterium OX=1404 GN=ytxE PE=3 SV=1)
CU052_15405	154	372	2.43	10.8	2.4899	1.31608	1.85999e-23	1.23737e-22	yes	up	CU052_15405	type VI secretion system tip protein VgrG	CP025537.1	3164814	3166796	+	COG3501(S:Function unknown)	COG3501(Rhs element vgr protein)	POORLY CHARACTERIZED	K11904	vgrG	type VI secretion system secreted protein VgrG	map03070(Bacterial secretion system)	Environmental Information Processing	Membrane transport	PF05954.12(Phage_GPD:Phage late control gene D protein (GPD)); PF04717.13(Phage_base_V:Type VI secretion system/phage-baseplate injector OB domain)			WP_101904892.1(type VI secretion system tip protein VgrG [Vibrio harveyi])	sp|Q9KS45|VGRG1_VIBCH(Actin cross-linking toxin VgrG1 OS=Vibrio cholerae serotype O1 (strain ATCC 39315 / El Tor Inaba N16961) OX=243277 GN=vgrG1 PE=1 SV=1)
CU052_20570	69	140	1.2	4.48	2.0914	1.06447	2.30753e-07	7.91521e-07	yes	up	CU052_20570	type VI secretion system tip protein VgrG	CP025538.1	613571	615406	+	COG3501(S:Function unknown)	COG3501(type VI secretion system effector, hcp1 family)	POORLY CHARACTERIZED	K11904	vgrG	type VI secretion system secreted protein VgrG	map03070(Bacterial secretion system)	Environmental Information Processing	Membrane transport	PF05954.12(Phage_GPD:Phage late control gene D protein (GPD)); PF04717.13(Phage_base_V:Type VI secretion system/phage-baseplate injector OB domain)			WP_101905317.1(type VI secretion system tip protein VgrG [Vibrio harveyi])	sp|E0SAL0|VGRGA_DICD3(Putative type VI secretion system protein VgrGA OS=Dickeya dadantii (strain 3937) OX=198628 GN=vgrGA PE=4 SV=1)
CU052_20490	22	55	2.06	9.5	2.57691	1.36564	7.88309e-05	0.000217786	yes	up	tssJ	type VI secretion system lipoprotein TssJ	CP025538.1	593360	593815	+				K11906	vasD	type VI secretion system protein VasD	map03070(Bacterial secretion system)	Environmental Information Processing	Membrane transport	PF12790.8(T6SS-SciN:Type VI secretion lipoprotein, VasD, EvfM, TssJ, VC_A0113)			WP_049537511.1(type VI secretion system lipoprotein TssJ [Vibrio harveyi])
CU052_20505	94	219	0.82	3.5	2.40146	1.26391	1.16448e-13	5.79354e-13	yes	up	icmF	type VI secretion system membrane subunit TssM	CP025538.1	596483	600001	+	COG3523(T:Signal transduction mechanisms)	COG3523(fha domain-containing protein)	CELLULAR PROCESSES AND SIGNALING	K11891	impL	type VI secretion system protein ImpL	map03070(Bacterial secretion system); map02025(Biofilm formation - Pseudomonas aeruginosa)	Environmental Information Processing;Cellular Processes	Membrane transport;Cellular community - prokaryotes	PF14331.7(IcmF-related_N:IcmF-related N-terminal domain); PF06761.13(IcmF-related:Intracellular multiplication and human macrophage-killing); PF06744.13(IcmF_C:Type VI secretion protein IcmF C2-like domain)			WP_101905308.1(type VI secretion system membrane subunit TssM [Vibrio harveyi])
CU052_20565	69	288	6	46.19	4.30232	2.10511	1.65745e-34	1.38621e-33	yes	up	CU052_20565	Hcp1 family type VI secretion system effector	CP025538.1	613041	613520	+	COG3157(S:Function unknown)	COG3157(type VI secretion system effector, hcp1 family)	POORLY CHARACTERIZED	K11903	hcp	type VI secretion system secreted protein Hcp	map03070(Bacterial secretion system); map02025(Biofilm formation - Pseudomonas aeruginosa)	Environmental Information Processing;Cellular Processes	Membrane transport;Cellular community - prokaryotes	PF05638.13(T6SS_HCP:Type VI secretion system effector, Hcp)			WP_005447029.1(MULTISPECIES: type VI secretion system tube protein Hcp [Vibrio])
CU052_20560	201	672	2.44	15.04	3.44613	1.78498	3.82493e-63	4.8402e-62	yes	up	clpV	type VI secretion system ATPase TssH	CP025538.1	610278	612833	+				K11907	vasG	type VI secretion system protein VasG	map03070(Bacterial secretion system); map02025(Biofilm formation - Pseudomonas aeruginosa)	Environmental Information Processing;Cellular Processes	Membrane transport;Cellular community - prokaryotes	PF07724.15(AAA_2:AAA domain (Cdc48 subfamily)); PF17871.2(AAA_lid_9:AAA lid domain); PF00004.30(AAA:ATPase family associated with various cellular activities (AAA)); PF13191.7(AAA_16:AAA ATPase domain); PF07728.15(AAA_5:AAA domain (dynein-related subfamily)); PF10431.10(ClpB_D2-small:C-terminal, D2-small domain, of ClpB protein); PF00158.27(Sigma54_activat:Sigma-54 interaction domain); PF13604.7(…			WP_101905316.1(type VI secretion system ATPase TssH [Vibrio harveyi])	sp|Q9I742|CLPV1_PSEAE(Protein ClpV1 OS=Pseudomonas aeruginosa (strain ATCC 15692 / DSM 22644 / CIP 104116 / JCM 14847 / LMG 12228 / 1C / PRS 101 / PAO1) OX=208964 GN=clpV1 PE=1 SV=1)
CU052_07320	21	42	1.37	5.07	2.06153	1.04371	0.00530435	0.0114783	yes	up	CU052_07320	superoxide dismutase	CP025537.1	1453038	1452430	-	COG0605(P:Inorganic ion transport and metabolism)	COG0605(Destroys radicals which are normally produced within the cells and which are toxic to biological systems (By similarity))	METABOLISM	K04564		superoxide dismutase, Fe-Mn family [EC:1.15.1.1]	map04013(MAPK signaling pathway - fly); map04068(FoxO signaling pathway); map05016(Huntington disease); map04146(Peroxisome); map04213(Longevity regulating pathway - multiple species); map04212(Longevity regulating pathway - worm); map04211(Longevity regulating pathway)	Environmental Information Processing;Environmental Information Processing;Human Diseases;Cellular Processes;Organismal Systems;Organismal Systems;Organismal Systems	Signal transduction;Signal transduction;Neurodegenerative disease;Transport and catabolism;Aging;Aging;Aging	PF02777.19(Sod_Fe_C:Iron/manganese superoxide dismutases, C-terminal domain); PF00081.23(Sod_Fe_N:Iron/manganese superoxide dismutases, alpha-hairpin domain)	GO:0004784(molecular_function:superoxide dismutase activity); GO:0046872(molecular_function:metal ion binding)	GO:0016209;GO:0003824;GO:0005488	WP_045485589.1(superoxide dismutase [Vibrio harveyi])	sp|Q7SIC3|SODM_VIRHA(Superoxide dismutase [Mn] (Fragment) OS=Virgibacillus halodenitrificans OX=1482 GN=sodA PE=1 SV=1)
CU052_03855	1770	10042	37.23	389.24	5.84798	2.54794	0	0	yes	up	CU052_03855	PDZ domain-containing protein	CP025537.1	746817	748184	+	COG0265(O:Posttranslational modification, protein turnover, chaperones)	COG0265(Serine protease)	CELLULAR PROCESSES AND SIGNALING	K04771	degP	serine protease Do [EC:3.4.21.107]	map02020(Two-component system); map01503(Cationic antimicrobial peptide (CAMP) resistance)	Environmental Information Processing;Human Diseases	Signal transduction;Drug resistance: antimicrobial	PF13365.7(Trypsin_2:Trypsin-like peptidase domain); PF13180.7(PDZ_2:PDZ domain); PF00595.25(PDZ:PDZ domain); PF17820.2(PDZ_6:PDZ domain); PF00089.27(Trypsin:Trypsin); PF04495.15(GRASP55_65:GRASP55/65 PDZ-like domain)	GO:0004252(molecular_function:serine-type endopeptidase activity); GO:0042597(cellular_component:periplasmic space)	GO:0003824;GO:0110165	WP_005447751.1(MULTISPECIES: Do family serine endopeptidase [Vibrio])	sp|P26982|DEGP_SALTY(Periplasmic serine endoprotease DegP OS=Salmonella typhimurium (strain LT2 / SGSC1412 / ATCC 700720) OX=99287 GN=degP PE=3 SV=1)
CU052_25415	16	46	0.94	4.97	2.96344	1.56727	6.29966e-05	0.000175961	yes	up	CU052_25415	DNA-binding response regulator	CP025538.1	1665662	1664997	-	COG0745(S:Function unknown)	COG0745(caax amino terminal protease family protein)	POORLY CHARACTERIZED	K07662	cpxR	two-component system, OmpR family, response regulator CpxR	map02020(Two-component system); map01503(Cationic antimicrobial peptide (CAMP) resistance)	Environmental Information Processing;Human Diseases	Signal transduction;Drug resistance: antimicrobial	PF00072.25(Response_reg:Response regulator receiver domain); PF00486.29(Trans_reg_C:Transcriptional regulatory protein, C terminal)	GO:0000160(biological_process:phosphorelay signal transduction system); GO:0006355(biological_process:regulation of transcription, DNA-templated); GO:0003677(molecular_function:DNA binding)	GO:0065007;GO:0009987;GO:0005488	WP_005453247.1(response regulator transcription factor [Vibrio harveyi])	sp|P0AE89|CPXR_ECO57(Transcriptional regulatory protein CpxR OS=Escherichia coli O157:H7 OX=83334 GN=cpxR PE=3 SV=1)
CU052_17180	70	178	24.48	116.03	2.62108	1.39016	6.05722e-13	2.90437e-12	yes	up	CU052_17180	EscF/YscF/HrpA family type III secretion system needle major subunit	CP025537.1	3562496	3562248	-	ENOG4112905(U:Intracellular trafficking, secretion, and vesicular transport)	ENOG4112905(Type III export protein)	CELLULAR PROCESSES AND SIGNALING	K03221	yscF	type III secretion protein F	map03070(Bacterial secretion system); map05131(Shigellosis); map05130(Pathogenic Escherichia coli infection); map05132(Salmonella infection)	Environmental Information Processing;Human Diseases;Human Diseases;Human Diseases	Membrane transport;Infectious disease: bacterial;Infectious disease: bacterial;Infectious disease: bacterial	PF09392.11(T3SS_needle_F:Type III secretion needle MxiH, YscF, SsaG, EprI, PscF, EscF)	GO:0030254(biological_process:protein secretion by the type III secretion system); GO:0030257(cellular_component:type III protein secretion system complex); GO:0009405(biological_process:pathogenesis)	GO:0044419;GO:0009987;GO:0051179;GO:0032991	WP_009698265.1(MULTISPECIES: type III secretion system needle filament subunit SctF [Vibrio])	sp|P95434|PSCF_PSEAE(Type III export protein PscF OS=Pseudomonas aeruginosa (strain ATCC 15692 / DSM 22644 / CIP 104116 / JCM 14847 / LMG 12228 / 1C / PRS 101 / PAO1) OX=208964 GN=pscF PE=1 SV=3)
CU052_17900	6	455	0.38	53.56	78.1662	6.28847	5.72706e-110	1.11496e-108	yes	up	CU052_17900	PTS fructose transporter subunit IIA	CP025538.1	13140	12700	-	COG1762(G:Carbohydrate transport and metabolism)	COG1762(pts system)	METABOLISM	K02768	fruB	fructose PTS system EIIA component [EC:2.7.1.202]	map02060(Phosphotransferase system (PTS)); map00051(Fructose and mannose metabolism)	Environmental Information Processing;Metabolism	Membrane transport;Carbohydrate metabolism	PF00359.23(PTS_EIIA_2:Phosphoenolpyruvate-dependent sugar phosphotransferase system, EIIA 2)	GO:0009401(biological_process:phosphoenolpyruvate-dependent sugar phosphotransferase system); GO:0016021(cellular_component:integral component of membrane); GO:0016301(molecular_function:kinase activity); GO:0008982(molecular_function:protein-N(PI)-phosphohistidine-sugar phosphotransferase activity)	GO:0110165;GO:0005215;GO:0003824;GO:0051179	WP_005436338.1(MULTISPECIES: PTS sugar transporter subunit IIA [Vibrio])	sp|P71012|PTF3A_BACSU(PTS system fructose-specific EIIABC component OS=Bacillus subtilis (strain 168) OX=224308 GN=fruA PE=1 SV=2)
CU052_23860	19	15078	0.32	462.76	817.992	9.67594	0	0	yes	up	CU052_23860	PTS fructose transporter subunit IIC	CP025538.1	1344054	1345961	+	COG1299(K:Transcription)	COG1299(Transcriptional regulator)	INFORMATION STORAGE AND PROCESSING	K02768;K02770	fruB;fruA	fructose PTS system EIIA component [EC:2.7.1.202];fructose PTS system EIIBC or EIIC component [EC:2.7.1.202]	map02060(Phosphotransferase system (PTS)); map00051(Fructose and mannose metabolism)	Environmental Information Processing;Metabolism	Membrane transport;Carbohydrate metabolism	PF00359.23(PTS_EIIA_2:Phosphoenolpyruvate-dependent sugar phosphotransferase system, EIIA 2); PF02378.19(PTS_EIIC:Phosphotransferase system, EIIC); PF02302.18(PTS_IIB:PTS system, Lactose/Cellobiose specific IIB subunit)	GO:0022877(molecular_function:protein-N(PI)-phosphohistidine-fructose phosphotransferase system transporter activity); GO:0009401(biological_process:phosphoenolpyruvate-dependent sugar phosphotransferase system); GO:0016021(cellular_component:integral component of membrane); GO:0005351(molecular_function:sugar:proton symporter activity); GO:0005886(cellular_component:plasma membrane)	GO:0005215;GO:0003824;GO:0051179;GO:0110165	WP_101905544.1(PTS sugar transporter subunit IIA [Vibrio harveyi])	sp|P71012|PTF3A_BACSU(PTS system fructose-specific EIIABC component OS=Bacillus subtilis (strain 168) OX=224308 GN=fruA PE=1 SV=2)
CU052_23845	137	660	28.42	253.56	4.96572	2.312	5.60335e-86	8.91177e-85	yes	up	CU052_23845	PTS fructose transporter subunit IIB	CP025538.1	1341717	1342016	+	COG1445(K:Transcription)	COG1445(transcriptional Regulator LysR family)	INFORMATION STORAGE AND PROCESSING	K02769	fruAb	fructose PTS system EIIB component [EC:2.7.1.202]	map02060(Phosphotransferase system (PTS)); map00051(Fructose and mannose metabolism)	Environmental Information Processing;Metabolism	Membrane transport;Carbohydrate metabolism	PF02302.18(PTS_IIB:PTS system, Lactose/Cellobiose specific IIB subunit)	GO:0022877(molecular_function:protein-N(PI)-phosphohistidine-fructose phosphotransferase system transporter activity); GO:0009401(biological_process:phosphoenolpyruvate-dependent sugar phosphotransferase system)	GO:0005215;GO:0003824;GO:0051179	WP_005441202.1(MULTISPECIES: PTS fructose transporter subunit IIB [Vibrio])	sp|P69818|PTFB2_ECO57(PTS system fructose-like EIIB component 2 OS=Escherichia coli O157:H7 OX=83334 GN=frwB PE=3 SV=1)
CU052_22740	9	34	1.38	9.6	3.89399	1.96125	5.8031e-05	0.00016303	yes	up	CU052_22740	PTS glucitol/sorbitol transporter subunit IIA	CP025538.1	1122848	1122486	-	COG3731(G:Carbohydrate transport and metabolism)	COG3731(PTS system glucitol sorbitol-specific IIA component)	METABOLISM	K02781	srlB	glucitol/sorbitol PTS system EIIA component [EC:2.7.1.198]	map02060(Phosphotransferase system (PTS)); map00051(Fructose and mannose metabolism)	Environmental Information Processing;Metabolism	Membrane transport;Carbohydrate metabolism	PF03829.14(PTSIIA_gutA:PTS system glucitol/sorbitol-specific IIA component)	GO:0009401(biological_process:phosphoenolpyruvate-dependent sugar phosphotransferase system); GO:0005737(cellular_component:cytoplasm); GO:0008982(molecular_function:protein-N(PI)-phosphohistidine-sugar phosphotransferase activity)	GO:0005215;GO:0003824;GO:0051179;GO:0110165	WP_017819254.1(PTS glucitol/sorbitol transporter subunit IIA [Vibrio harveyi])	sp|P59784|PTHA_SHIFL(PTS system glucitol/sorbitol-specific EIIA component OS=Shigella flexneri OX=623 GN=srlB PE=3 SV=1)
CU052_22745	40	181	1.43	11.92	4.6642	2.22163	9.67816e-24	6.49788e-23	yes	up	CU052_22745	PTS sorbitol transporter subunit IIB	CP025538.1	1123837	1122860	-	COG3732(G:Carbohydrate transport and metabolism)	COG3732(Pts system, glucitol sorbitol-specific)	METABOLISM	K02782	srlE	glucitol/sorbitol PTS system EIIB component [EC:2.7.1.198]	map02060(Phosphotransferase system (PTS)); map00051(Fructose and mannose metabolism)	Environmental Information Processing;Metabolism	Membrane transport;Carbohydrate metabolism	PF03612.15(EIIBC-GUT_N:Sorbitol phosphotransferase enzyme II N-terminus); PF07663.12(EIIBC-GUT_C:Sorbitol phosphotransferase enzyme II C-terminus); PF07670.15(Gate:Nucleoside recognition)	GO:0009401(biological_process:phosphoenolpyruvate-dependent sugar phosphotransferase system); GO:0016021(cellular_component:integral component of membrane); GO:0008982(molecular_function:protein-N(PI)-phosphohistidine-sugar phosphotransferase activity)	GO:0005215;GO:0003824;GO:0110165;GO:0051179	WP_017188827.1(MULTISPECIES: PTS glucitol/sorbitol transporter subunit IIB [Vibrio])	sp|O32522|PTHB_ERWAM(PTS system glucitol/sorbitol-specific EIIB component OS=Erwinia amylovora OX=552 GN=srlE PE=2 SV=1)
CU052_22750	19	85	1.4	11.59	4.61131	2.20518	7.27807e-12	3.29694e-11	yes	up	srlA	PTS glucitol/sorbitol transporter subunit IIC	CP025538.1	1124402	1123851	-	COG3730(G:Carbohydrate transport and metabolism)	COG3730(Pts system, glucitol sorbitol-specific)	METABOLISM	K02783	srlA	glucitol/sorbitol PTS system EIIC component	map02060(Phosphotransferase system (PTS)); map00051(Fructose and mannose metabolism)	Environmental Information Processing;Metabolism	Membrane transport;Carbohydrate metabolism	PF03608.14(EII-GUT:PTS system enzyme II sorbitol-specific factor)	GO:0009401(biological_process:phosphoenolpyruvate-dependent sugar phosphotransferase system); GO:0016021(cellular_component:integral component of membrane)	GO:0110165;GO:0051179	WP_026000185.1(MULTISPECIES: PTS glucitol/sorbitol transporter subunit IIC [Vibrio])	sp|P56579|PTHC_ECOLI(PTS system glucitol/sorbitol-specific EIIC component OS=Escherichia coli (strain K12) OX=83333 GN=srlA PE=1 SV=1)
CU052_24930	12	75	1.03	11.89	6.44227	2.68757	5.38022e-13	2.58615e-12	yes	up	cmtB	PTS mannitol transporter subunit IIA	CP025538.1	1567017	1567460	+	COG1762(E:Amino acid transport and metabolism)	COG1762(transaminase activity)	METABOLISM	K02821	ulaC	ascorbate PTS system EIIA or EIIAB component [EC:2.7.1.194]	map02060(Phosphotransferase system (PTS)); map00053(Ascorbate and aldarate metabolism)	Environmental Information Processing;Metabolism	Membrane transport;Carbohydrate metabolism	PF00359.23(PTS_EIIA_2:Phosphoenolpyruvate-dependent sugar phosphotransferase system, EIIA 2)	GO:0016301(molecular_function:kinase activity); GO:0008643(biological_process:carbohydrate transport)	GO:0003824;GO:0051179	WP_101905614.1(PTS sugar transporter subunit IIA [Vibrio harveyi])	sp|Q31TC6|ULAC_SHIBS(Ascorbate-specific PTS system EIIA component OS=Shigella boydii serotype 4 (strain Sb227) OX=300268 GN=ulaC PE=3 SV=1)
CU052_24935	5	44	1.23	20.16	9.07071	3.18122	1.9098e-09	7.56769e-09	yes	up	CU052_24935	PTS ascorbate transporter subunit IIB	CP025538.1	1567519	1567806	+	COG3414(G:Carbohydrate transport and metabolism)	COG3414(PTS System)	METABOLISM	K02822	ulaB	ascorbate PTS system EIIB component [EC:2.7.1.194]	map02060(Phosphotransferase system (PTS)); map00053(Ascorbate and aldarate metabolism)	Environmental Information Processing;Metabolism	Membrane transport;Carbohydrate metabolism	PF02302.18(PTS_IIB:PTS system, Lactose/Cellobiose specific IIB subunit)	GO:0009401(biological_process:phosphoenolpyruvate-dependent sugar phosphotransferase system); GO:0008982(molecular_function:protein-N(PI)-phosphohistidine-sugar phosphotransferase activity)	GO:0005215;GO:0003824;GO:0051179	WP_005374080.1(MULTISPECIES: PTS sugar transporter subunit IIB [Vibrio])	sp|Q9EXD8|ULAB_MYCPN(Ascorbate-specific PTS system EIIB component OS=Mycoplasma pneumoniae (strain ATCC 29342 / M129) OX=272634 GN=ulaB PE=1 SV=1)
CU052_24940	23	206	0.56	9.19	9.23205	3.20665	7.21707e-39	6.58472e-38	yes	up	CU052_24940	PTS ascorbate transporter subunit IIC	CP025538.1	1567816	1569072	+	COG3037(G:Carbohydrate transport and metabolism)	COG3037(PTS System)	METABOLISM	K03475	ulaA	ascorbate PTS system EIIC component	map02060(Phosphotransferase system (PTS)); map00053(Ascorbate and aldarate metabolism)	Environmental Information Processing;Metabolism	Membrane transport;Carbohydrate metabolism	PF03611.15(EIIC-GAT:PTS system sugar-specific permease component)	GO:0009401(biological_process:phosphoenolpyruvate-dependent sugar phosphotransferase system); GO:0016021(cellular_component:integral component of membrane)	GO:0110165;GO:0051179	WP_005384349.1(MULTISPECIES: PTS ascorbate transporter subunit IIC [Vibrio])	sp|Q328K4|ULAA_SHIDS(Ascorbate-specific PTS system EIIC component OS=Shigella dysenteriae serotype 1 (strain Sd197) OX=300267 GN=ulaA PE=3 SV=2)
CU052_08505	10	31	2.16	12.42	3.19537	1.67598	0.000566781	0.00141598	yes	up	CU052_08505	PTS sugar transporter subunit IIB	CP025537.1	1695775	1696080	+	COG1440(G:Carbohydrate transport and metabolism)	COG1440(protein-N(PI)-phosphohistidine-sugar phosphotransferase activity)	METABOLISM	K02760	celA	cellobiose PTS system EIIB component [EC:2.7.1.196 2.7.1.205]	map02060(Phosphotransferase system (PTS)); map00500(Starch and sucrose metabolism)	Environmental Information Processing;Metabolism	Membrane transport;Carbohydrate metabolism	PF02302.18(PTS_IIB:PTS system, Lactose/Cellobiose specific IIB subunit)	GO:0009401(biological_process:phosphoenolpyruvate-dependent sugar phosphotransferase system); GO:0008982(molecular_function:protein-N(PI)-phosphohistidine-sugar phosphotransferase activity); GO:0008643(biological_process:carbohydrate transport)	GO:0005215;GO:0003824;GO:0051179	WP_005448803.1(MULTISPECIES: PTS sugar transporter subunit IIB [Vibrio])	sp|P46318|PTJB_BACSU(Lichenan-specific phosphotransferase enzyme IIB component OS=Bacillus subtilis (strain 168) OX=224308 GN=licB PE=1 SV=1)
CU052_16420	114	223	7.14	25.74	2.01632	1.01172	3.80413e-10	1.5716e-09	yes	up	CU052_16420	DNA-3-methyladenine glycosylase I	CP025537.1	3409280	3408720	-	COG2818(S:Function unknown)	COG2818(Triacylglycerol Lipase)	POORLY CHARACTERIZED	K01246	tag	DNA-3-methyladenine glycosylase I [EC:3.2.2.20]	map03410(Base excision repair)	Genetic Information Processing	Replication and repair	PF03352.14(Adenine_glyco:Methyladenine glycosylase)	GO:0006284(biological_process:base-excision repair); GO:0008725(molecular_function:DNA-3-methyladenine glycosylase activity)	GO:0009987;GO:0003824;GO:0008152;GO:0050896	WP_101904960.1(DNA-3-methyladenine glycosylase I [Vibrio harveyi])	sp|P05100|3MG1_ECOLI(DNA-3-methyladenine glycosylase 1 OS=Escherichia coli (strain K12) OX=83333 GN=tag PE=1 SV=1)
CU052_11810	23	46	7.29	27.14	2.06153	1.04371	0.00352639	0.00780796	yes	up	CU052_11810	molybdopterin synthase sulfur carrier subunit	CP025537.1	2409520	2409777	+	COG1977(H:Coenzyme transport and metabolism)	COG1977(Molybdopterin converting factor (Subunit 1))	METABOLISM	K03636	moaD	sulfur-carrier protein	map04122(Sulfur relay system)	Genetic Information Processing	Folding, sorting and degradation	PF02597.21(ThiS:ThiS family)	GO:0030366(molecular_function:molybdopterin synthase activity)	GO:0003824	WP_005444716.1(MULTISPECIES: molybdopterin synthase sulfur carrier subunit [Vibrio])	sp|P45309|MOAD_HAEIN(Molybdopterin synthase sulfur carrier subunit OS=Haemophilus influenzae (strain ATCC 51907 / DSM 11121 / KW20 / Rd) OX=71421 GN=moaD PE=3 SV=2)
CU052_09515	127909	264240	3787.26	14420.5	2.1294	1.09044	0	0	yes	up	CU052_09515	porin	CP025537.1	1892407	1891382	-	COG3203(M:Cell wall/membrane/envelope biogenesis)	COG3203(D-alanyl-D-alanine carboxypeptidase)	CELLULAR PROCESSES AND SIGNALING	K08720	ompU	outer membrane protein OmpU	map01501(beta-Lactam resistance); map05111(Biofilm formation - Vibrio cholerae)	Human Diseases;Cellular Processes	Drug resistance: antimicrobial;Cellular community - prokaryotes	PF13609.7(Porin_4:Gram-negative porin); PF00267.22(Porin_1:Gram-negative porin)	GO:0016020(cellular_component:membrane); GO:0015288(molecular_function:porin activity)	GO:0005215;GO:0110165	WP_017189156.1(porin [Vibrio harveyi])	sp|Q87LZ1|OMPU_VIBPA(Outer membrane protein U OS=Vibrio parahaemolyticus serotype O3:K6 (strain RIMD 2210633) OX=223926 GN=ompU PE=3 SV=1)
CU052_07260	48	166	1.12	7.14	3.56472	1.83379	2.02615e-17	1.14396e-16	yes	up	aspA	class II fumarate hydratase	CP025537.1	1440727	1439342	-	COG0114(C:Energy production and conversion)	COG0114(fumarate hydratase class II)	METABOLISM	K01679	fumC	fumarate hydratase, class II [EC:4.2.1.2]	map05211(Renal cell carcinoma); map05200(Pathways in cancer); map00720(Carbon fixation pathways in prokaryotes); map00620(Pyruvate metabolism); map00020(Citrate cycle (TCA cycle)); map04934(Cushing syndrome)	Human Diseases;Human Diseases;Metabolism;Metabolism;Metabolism;Human Diseases	Cancer: specific types;Cancer: overview;Energy metabolism;Carbohydrate metabolism;Carbohydrate metabolism;Endocrine and metabolic disease	PF00206.21(Lyase_1:Lyase); PF10415.10(FumaraseC_C:Fumarase C C-terminus)	GO:0006099(biological_process:tricarboxylic acid cycle); GO:0006106(biological_process:fumarate metabolic process); GO:0045239(cellular_component:tricarboxylic acid cycle enzyme complex); GO:0004333(molecular_function:fumarate hydratase activity)	GO:0009987;GO:0003824;GO:0008152;GO:0032991	WP_101904421.1(class II fumarate hydratase [Vibrio harveyi])	sp|Q51404|FUMC2_PSEAE(Fumarate hydratase class II 2 OS=Pseudomonas aeruginosa (strain ATCC 15692 / DSM 22644 / CIP 104116 / JCM 14847 / LMG 12228 / 1C / PRS 101 / PAO1) OX=208964 GN=fumC2 PE=3 SV=1)
CU052_26980	435	1205	12.65	64.58	2.85533	1.51366	1.12909e-88	1.84619e-87	yes	up	CU052_26980	S-(hydroxymethyl)glutathione dehydrogenase/class III alcohol dehydrogenase	CP025538.1	1989714	1988566	-	COG1062(C:Energy production and conversion)	COG1062(alcohol dehydrogenase)	METABOLISM	K00121	frmA	S-(hydroxymethyl)glutathione dehydrogenase / alcohol dehydrogenase [EC:1.1.1.284 1.1.1.1]	map05204(Chemical carcinogenesis); map00071(Fatty acid degradation); map00980(Metabolism of xenobiotics by cytochrome P450); map00626(Naphthalene degradation); map00625(Chloroalkane and chloroalkene degradation); map00680(Methane metabolism); map00010(Glycolysis / Gluconeogenesis); map00830(Retinol metabolism); map00350(Tyrosine metabolism); map00982(Drug metabolism - cytochrome P450)	Human Diseases;Metabolism;Metabolism;Metabolism;Metabolism;Metabolism;Metabolism;Metabolism;Metabolism;Metabolism	Cancer: overview;Lipid metabolism;Xenobiotics biodegradation and metabolism;Xenobiotics biodegradation and metabolism;Xenobiotics biodegradation and metabolism;Energy metabolism;Carbohydrate metabolism;Metabolism of cofactors and vitamins;Amino acid metabolism;Xenobiotics biodegradation and metabolism	PF00107.27(ADH_zinc_N:Zinc-binding dehydrogenase); PF08240.13(ADH_N:Alcohol dehydrogenase GroES-like domain); PF13602.7(ADH_zinc_N_2:Zinc-binding dehydrogenase); PF16912.6(Glu_dehyd_C:Glucose dehydrogenase C-terminus)	GO:0008270(molecular_function:zinc ion binding); GO:0051903(molecular_function:S-(hydroxymethyl)glutathione dehydrogenase activity); GO:0006069(biological_process:ethanol oxidation)	GO:0005488;GO:0009987;GO:0003824;GO:0008152	WP_101905772.1(S-(hydroxymethyl)glutathione dehydrogenase/class III alcohol dehydrogenase [Vibrio harveyi])	sp|P73138|FRMA_SYNY3(S-(hydroxymethyl)glutathione dehydrogenase OS=Synechocystis sp. (strain PCC 6803 / Kazusa) OX=1111708 GN=frmA PE=3 SV=1)
CU052_26150	18	54	0.78	4.33	3.09229	1.62868	8.29374e-06	2.5396e-05	yes	up	CU052_26150	5-dehydro-4-deoxy-D-glucuronate isomerase	CP025538.1	1812451	1811618	-	COG3717(G:Carbohydrate transport and metabolism)	COG3717(Catalyzes the isomerization of 5-dehydro-4-deoxy-D- glucuronate to 3-deoxy-D-glycero-2,5-hexodiulosonate (By similarity))	METABOLISM	K01815	kduI	4-deoxy-L-threo-5-hexosulose-uronate ketol-isomerase [EC:5.3.1.17]	map00040(Pentose and glucuronate interconversions)	Metabolism	Carbohydrate metabolism	PF04962.13(KduI:KduI/IolB family)	GO:0008697(molecular_function:4-deoxy-L-threo-5-hexosulose-uronate ketol-isomerase activity); GO:0045490(biological_process:pectin catabolic process); GO:0008270(molecular_function:zinc ion binding)	GO:0003824;GO:0008152;GO:0005488	WP_101905715.1(5-dehydro-4-deoxy-D-glucuronate isomerase [Vibrio harveyi])	sp|A4WE30|KDUI_ENT38(4-deoxy-L-threo-5-hexosulose-uronate ketol-isomerase OS=Enterobacter sp. (strain 638) OX=399742 GN=kduI PE=3 SV=1)
CU052_26615	147	298	3.96	14.8	2.08957	1.06321	4.71764e-14	2.39419e-13	yes	up	CU052_26615	L-ascorbate 6-phosphate lactonase	CP025538.1	1916040	1914973	-	COG2220(S:Function unknown)	COG2220(Hydrolase)	POORLY CHARACTERIZED	K03476	ulaG	L-ascorbate 6-phosphate lactonase [EC:3.1.1.-]	map00053(Ascorbate and aldarate metabolism)	Metabolism	Carbohydrate metabolism	PF13483.7(Lactamase_B_3:Beta-lactamase superfamily domain); PF12706.8(Lactamase_B_2:Beta-lactamase superfamily domain)	GO:0016787(molecular_function:hydrolase activity)	GO:0003824	WP_005448892.1(MULTISPECIES: L-ascorbate 6-phosphate lactonase [Vibrio])	sp|B4TFC6|ULAG_SALHS(Probable L-ascorbate-6-phosphate lactonase UlaG OS=Salmonella heidelberg (strain SL476) OX=454169 GN=ulaG PE=3 SV=1)
CU052_10480	10413	23281	127.65	525.97	2.30454	1.20448	0	0	yes	up	fadE	acyl-CoA dehydrogenase	CP025537.1	2105099	2102655	-	COG1960(S:Function unknown)	COG1960(-)	POORLY CHARACTERIZED	K06445	fadE	acyl-CoA dehydrogenase [EC:1.3.99.-]	map00071(Fatty acid degradation)	Metabolism	Lipid metabolism	PF09317.12(DUF1974:Domain of unknown function (DUF1974)); PF02771.17(Acyl-CoA_dh_N:Acyl-CoA dehydrogenase, N-terminal domain); PF00441.25(Acyl-CoA_dh_1:Acyl-CoA dehydrogenase, C-terminal domain); PF02770.20(Acyl-CoA_dh_M:Acyl-CoA dehydrogenase, middle domain)	GO:0016491(molecular_function:oxidoreductase activity)	GO:0003824	WP_101904558.1(acyl-CoA dehydrogenase [Vibrio harveyi])	sp|Q8ZRJ7|FADE_SALTY(Acyl-coenzyme A dehydrogenase OS=Salmonella typhimurium (strain LT2 / SGSC1412 / ATCC 700720) OX=99287 GN=fadE PE=2 SV=1)
CU052_00820	220	487	6.78	27.65	2.28173	1.19013	4.85615e-26	3.43054e-25	yes	up	CU052_00820	o-succinylbenzoate synthase	CP025537.1	90235	89246	-	COG1441(H:Coenzyme transport and metabolism)	COG1441(Converts SHCHC to OSB (By similarity))	METABOLISM	K02549	menC	O-succinylbenzoate synthase [EC:4.2.1.113]	map00130(Ubiquinone and other terpenoid-quinone biosynthesis)	Metabolism	Metabolism of cofactors and vitamins	PF13378.7(MR_MLE_C:Enolase C-terminal domain-like)	GO:0043748(molecular_function:O-succinylbenzoate synthase activity); GO:0009234(biological_process:menaquinone biosynthetic process); GO:0000287(molecular_function:magnesium ion binding)	GO:0009987;GO:0003824;GO:0008152;GO:0005488	WP_005446597.1(o-succinylbenzoate synthase [Vibrio harveyi])	sp|Q9KQM6|MENC_VIBCH(o-succinylbenzoate synthase OS=Vibrio cholerae serotype O1 (strain ATCC 39315 / El Tor Inaba N16961) OX=243277 GN=menC PE=3 SV=1)
CU052_19095	16	41	0.32	1.5	2.64133	1.40126	0.000508916	0.00127965	yes	up	ctaD	cytochrome c oxidase subunit I	CP025538.1	284606	286246	+	COG0843(C:Energy production and conversion)	COG0843(Cytochrome C oxidase subunit I)	METABOLISM	K02274	coxA	cytochrome c oxidase subunit I [EC:7.1.1.9]	map00190(Oxidative phosphorylation)	Metabolism	Energy metabolism	PF00115.21(COX1:Cytochrome C and Quinol oxidase polypeptide I)	GO:0004129(molecular_function:cytochrome-c oxidase activity); GO:0020037(molecular_function:heme binding); GO:0015990(biological_process:electron transport coupled proton transport); GO:0016021(cellular_component:integral component of membrane); GO:0009060(biological_process:aerobic respiration); GO:0045277(cellular_component:respiratory chain complex IV); GO:0005886(cellular_component:plasma mem…	GO:0005488;GO:0005215;GO:0003824;GO:0008152;GO:0051179;GO:0032991;GO:0110165;GO:0009987	WP_005452395.1(cytochrome c oxidase subunit I [Vibrio harveyi])	sp|Q92I67|COX1_RICCN(Probable cytochrome c oxidase subunit 1 OS=Rickettsia conorii (strain ATCC VR-613 / Malish 7) OX=272944 GN=ctaD PE=3 SV=1)
CU052_21815	34	216	1.29	15.14	6.54838	2.71114	8.84658e-35	7.47401e-34	yes	up	cyoA	ubiquinol oxidase subunit II	CP025538.1	877307	876426	-	COG1622(C:Energy production and conversion)	COG1622(cytochrome o ubiquinol oxidase (subunit iv))	METABOLISM	K02297	cyoA	cytochrome o ubiquinol oxidase subunit II [EC:7.1.1.3]	map00190(Oxidative phosphorylation)	Metabolism	Energy metabolism	PF06481.15(COX_ARM:COX Aromatic Rich Motif); PF00116.21(COX2:Cytochrome C oxidase subunit II, periplasmic domain)			WP_101905419.1(ubiquinol oxidase subunit II [Vibrio harveyi])	sp|P0ABJ2|CYOA_ECOL6(Cytochrome bo(3) ubiquinol oxidase subunit 2 OS=Escherichia coli O6:H1 (strain CFT073 / ATCC 700928 / UPEC) OX=199310 GN=cyoA PE=3 SV=1)
CU052_21810	91	644	1.42	18.51	7.29463	2.86683	5.74258e-106	1.07831e-104	yes	up	cyoB	cytochrome o ubiquinol oxidase subunit I	CP025538.1	876420	874384	-	COG0843(C:Energy production and conversion)	COG0843(cytochrome o ubiquinol oxidase (subunit iv))	METABOLISM	K02298	cyoB	cytochrome o ubiquinol oxidase subunit I [EC:7.1.1.3]	map00190(Oxidative phosphorylation)	Metabolism	Energy metabolism	PF00115.21(COX1:Cytochrome C and Quinol oxidase polypeptide I)	GO:0004129(molecular_function:cytochrome-c oxidase activity); GO:0020037(molecular_function:heme binding); GO:0016021(cellular_component:integral component of membrane); GO:0009060(biological_process:aerobic respiration); GO:0070469(cellular_component:respiratory chain); GO:0016682(molecular_function:oxidoreductase activity, acting on diphenols and related substances as donors, oxygen as acceptor)	GO:0005488;GO:0009987;GO:0005215;GO:0003824;GO:0008152;GO:0110165	WP_101905418.1(cytochrome o ubiquinol oxidase subunit I [Vibrio harveyi])	sp|P0ABJ0|CYOB_ECO57(Cytochrome bo(3) ubiquinol oxidase subunit 1 OS=Escherichia coli O157:H7 OX=83334 GN=cyoB PE=3 SV=1)
CU052_21805	23	123	1.57	15.5	5.51234	2.46267	1.32734e-18	7.7497e-18	yes	up	cyoC	cytochrome o ubiquinol oxidase subunit III	CP025538.1	874394	873795	-	COG1845(C:Energy production and conversion)	COG1845(cytochrome o ubiquinol oxidase (subunit iv))	METABOLISM	K02299	cyoC	cytochrome o ubiquinol oxidase subunit III	map00190(Oxidative phosphorylation)	Metabolism	Energy metabolism	PF00510.19(COX3:Cytochrome c oxidase subunit III)	GO:0004129(molecular_function:cytochrome-c oxidase activity); GO:0016021(cellular_component:integral component of membrane); GO:0005886(cellular_component:plasma membrane); GO:0019646(biological_process:aerobic electron transport chain); GO:0008827(molecular_function:cytochrome o ubiquinol oxidase activity)	GO:0110165;GO:0009987;GO:0005215;GO:0003824;GO:0008152	WP_005451611.1(MULTISPECIES: cytochrome o ubiquinol oxidase subunit III [Vibrio])	sp|P0ABJ4|CYOC_ECOL6(Cytochrome bo(3) ubiquinol oxidase subunit 3 OS=Escherichia coli O6:H1 (strain CFT073 / ATCC 700928 / UPEC) OX=199310 GN=cyoC PE=3 SV=1)
CU052_21800	14	88	2.76	32.05	6.47908	2.69579	4.93983e-15	2.59754e-14	yes	up	cyoD	cytochrome o ubiquinol oxidase subunit IV	CP025538.1	873795	873484	-	COG3125(C:Energy production and conversion)	COG3125(cytochrome o ubiquinol oxidase (subunit iv))	METABOLISM	K02300	cyoD	cytochrome o ubiquinol oxidase subunit IV	map00190(Oxidative phosphorylation)	Metabolism	Energy metabolism	PF03626.15(COX4_pro:Prokaryotic Cytochrome C oxidase subunit IV)	GO:0016021(cellular_component:integral component of membrane); GO:0015990(biological_process:electron transport coupled proton transport); GO:0008827(molecular_function:cytochrome o ubiquinol oxidase activity)	GO:0009987;GO:0051179;GO:0003824;GO:0110165	WP_005443825.1(MULTISPECIES: cytochrome o ubiquinol oxidase subunit IV [Vibrio])	sp|Q8K996|CYOD_BUCAP(Cytochrome bo(3) ubiquinol oxidase subunit 4 OS=Buchnera aphidicola subsp. Schizaphis graminum (strain Sg) OX=198804 GN=cyoD PE=3 SV=2)
CU052_20695	42	95	3.41	14.22	2.33149	1.22125	1.95938e-06	6.24962e-06	yes	up	CU052_20695	NUDIX hydrolase	CP025538.1	640403	639888	-	COG0494(E:Amino acid transport and metabolism)	COG0494(Aldolase)	METABOLISM	K01515	nudF	ADP-ribose pyrophosphatase [EC:3.6.1.13]	map00230(Purine metabolism)	Metabolism	Nucleotide metabolism	PF00293.29(NUDIX:NUDIX domain)	GO:0016787(molecular_function:hydrolase activity)	GO:0003824	WP_101905332.1(NUDIX hydrolase [Vibrio harveyi])	sp|P54570|ADPP_BACSU(ADP-ribose pyrophosphatase OS=Bacillus subtilis (strain 168) OX=224308 GN=nudF PE=1 SV=1)
CU052_24315	449	1734	14.92	106.22	3.98072	1.99303	3.69294e-185	1.04352e-183	yes	up	CU052_24315	L-threonine 3-dehydrogenase	CP025538.1	1444735	1443704	-	COG1063(S:Function unknown)	COG1063(Protein of unknown function (DUF2846))	POORLY CHARACTERIZED	K00060	tdh	threonine 3-dehydrogenase [EC:1.1.1.103]	map00260(Glycine, serine and threonine metabolism)	Metabolism	Amino acid metabolism	PF08240.13(ADH_N:Alcohol dehydrogenase GroES-like domain); PF00107.27(ADH_zinc_N:Zinc-binding dehydrogenase); PF16912.6(Glu_dehyd_C:Glucose dehydrogenase C-terminus); PF13602.7(ADH_zinc_N_2:Zinc-binding dehydrogenase); PF01262.22(AlaDh_PNT_C:Alanine dehydrogenase/PNT, C-terminal domain)	GO:0005737(cellular_component:cytoplasm); GO:0019518(biological_process:L-threonine catabolic process to glycine); GO:0008270(molecular_function:zinc ion binding); GO:0008743(molecular_function:L-threonine 3-dehydrogenase activity)	GO:0005488;GO:0110165;GO:0009987;GO:0003824;GO:0008152	WP_005448756.1(MULTISPECIES: L-threonine 3-dehydrogenase [Vibrio])	sp|P59410|TDH_VIBPA(L-threonine 3-dehydrogenase OS=Vibrio parahaemolyticus serotype O3:K6 (strain RIMD 2210633) OX=223926 GN=tdh PE=3 SV=1)
CU052_24320	533	1810	13.87	86.82	3.50034	1.80749	1.06659e-169	2.83499e-168	yes	up	CU052_24320	glycine C-acetyltransferase	CP025538.1	1446070	1444877	-	COG0156(S:Function unknown)	COG0156(Protein of unknown function (DUF2846))	POORLY CHARACTERIZED	K00639	kbl	glycine C-acetyltransferase [EC:2.3.1.29]	map00260(Glycine, serine and threonine metabolism)	Metabolism	Amino acid metabolism	PF00155.22(Aminotran_1_2:Aminotransferase class I and II); PF00266.20(Aminotran_5:Aminotransferase class-V)	GO:0008890(molecular_function:glycine C-acetyltransferase activity)	GO:0003824	WP_101905576.1(glycine C-acetyltransferase [Vibrio harveyi])	sp|P0AB78|KBL_ECO57(2-amino-3-ketobutyrate coenzyme A ligase OS=Escherichia coli O157:H7 OX=83334 GN=kbl PE=3 SV=1)
CU052_20690	146	351	4.97	22.01	2.47807	1.30922	4.66637e-22	2.98494e-21	yes	up	CU052_20690	low-specificity L-threonine aldolase	CP025538.1	639863	638859	-	COG2008(E:Amino acid transport and metabolism)	COG2008(Aldolase)	METABOLISM	K01620	ltaE	threonine aldolase [EC:4.1.2.48]	map00260(Glycine, serine and threonine metabolism)	Metabolism	Amino acid metabolism	PF01212.22(Beta_elim_lyase:Beta-eliminating lyase); PF00155.22(Aminotran_1_2:Aminotransferase class I and II); PF01041.18(DegT_DnrJ_EryC1:DegT/DnrJ/EryC1/StrS aminotransferase family); PF01053.21(Cys_Met_Meta_PP:Cys/Met metabolism PLP-dependent enzyme)	GO:0016829(molecular_function:lyase activity); GO:0006520(biological_process:cellular amino acid metabolic process)	GO:0009987;GO:0003824;GO:0008152	WP_101905331.1(low-specificity L-threonine aldolase [Vibrio harveyi])	sp|P75823|LTAE_ECOLI(Low specificity L-threonine aldolase OS=Escherichia coli (strain K12) OX=83333 GN=ltaE PE=1 SV=1)
CU052_12715	71	149	2.07	8.01	2.16315	1.11313	3.13977e-08	1.14659e-07	yes	up	nspC	carboxynorspermidine decarboxylase	CP025537.1	2603785	2604918	+	COG0019(E:Amino acid transport and metabolism)	COG0019(saccharopine dehydrogenase)	METABOLISM	K13747	nspC	carboxynorspermidine decarboxylase [EC:4.1.1.96]	map00330(Arginine and proline metabolism)	Metabolism	Amino acid metabolism	PF00278.23(Orn_DAP_Arg_deC:Pyridoxal-dependent decarboxylase, C-terminal sheet domain)	GO:0005737(cellular_component:cytoplasm); GO:0016831(molecular_function:carboxy-lyase activity); GO:0008295(biological_process:spermidine biosynthetic process); GO:0045312(biological_process:nor-spermidine biosynthetic process)	GO:0110165;GO:0009987;GO:0003824;GO:0008152	WP_005445080.1(MULTISPECIES: carboxynorspermidine decarboxylase [Vibrio])	sp|Q56575|NSPC_VIBAL(Carboxynorspermidine/carboxyspermidine decarboxylase OS=Vibrio alginolyticus OX=663 GN=nspC PE=1 SV=1)
CU052_13905	17	38	0.66	2.73	2.30406	1.20418	0.0029235	0.00659346	yes	up	CU052_13905	dihydrodipicolinate synthase family protein	CP025537.1	2819257	2820171	+	COG0329(E:Amino acid transport and metabolism)	COG0329(Ornithine Cyclodeaminase)	METABOLISM	K21062	lhpC	1-pyrroline-4-hydroxy-2-carboxylate deaminase [EC:3.5.4.22]	map00330(Arginine and proline metabolism)	Metabolism	Amino acid metabolism	PF00701.23(DHDPS:Dihydrodipicolinate synthetase family)	GO:0016829(molecular_function:lyase activity)	GO:0003824	WP_101904788.1(dihydrodipicolinate synthase family protein [Vibrio harveyi])	sp|A3CVI7|DAPA_METMJ(4-hydroxy-tetrahydrodipicolinate synthase OS=Methanoculleus marisnigri (strain ATCC 35101 / DSM 1498 / JR1) OX=368407 GN=dapA PE=3 SV=1)
CU052_13250	867	4162	23.27	205.92	4.94814	2.30689	0	0	yes	up	CU052_13250	imidazolonepropionase	CP025537.1	2706324	2705074	-	COG1228(Q:Secondary metabolites biosynthesis, transport and catabolism)	COG1228(amidohydrolase)	METABOLISM	K01468	hutI	imidazolonepropionase [EC:3.5.2.7]	map00340(Histidine metabolism)	Metabolism	Amino acid metabolism	PF07969.12(Amidohydro_3:Amidohydrolase family); PF01979.21(Amidohydro_1:Amidohydrolase family)	GO:0005737(cellular_component:cytoplasm); GO:0050480(molecular_function:imidazolonepropionase activity); GO:0019556(biological_process:histidine catabolic process to glutamate and formamide); GO:0019557(biological_process:histidine catabolic process to glutamate and formate); GO:0005506(molecular_function:iron ion binding); GO:0008270(molecular_function:zinc ion binding)	GO:0110165;GO:0009987;GO:0003824;GO:0008152;GO:0005488	WP_017190337.1(MULTISPECIES: imidazolonepropionase [Vibrio])	sp|A7MVK3|HUTI_VIBCB(Imidazolonepropionase OS=Vibrio campbellii (strain ATCC BAA-1116 / BB120) OX=338187 GN=hutI PE=3 SV=1)
CU052_13245	511	2094	17.18	129.76	4.22391	2.07858	1.5698e-235	5.74706e-234	yes	up	CU052_13245	formimidoylglutamase	CP025537.1	2705072	2704059	-	COG0010(E:Amino acid transport and metabolism)	COG0010(hydrolase activity, acting on carbon-nitrogen (but not peptide) bonds, in linear amidines)	METABOLISM	K01479	hutG	formiminoglutamase [EC:3.5.3.8]	map00340(Histidine metabolism)	Metabolism	Amino acid metabolism	PF00491.22(Arginase:Arginase family)	GO:0019557(biological_process:histidine catabolic process to glutamate and formate); GO:0019556(biological_process:histidine catabolic process to glutamate and formamide); GO:0050415(molecular_function:formimidoylglutamase activity); GO:0030145(molecular_function:manganese ion binding)	GO:0005488;GO:0009987;GO:0003824;GO:0008152	WP_101904712.1(formimidoylglutamase [Vibrio harveyi])	sp|Q87Q75|HUTG_VIBPA(Formimidoylglutamase OS=Vibrio parahaemolyticus serotype O3:K6 (strain RIMD 2210633) OX=223926 GN=hutG PE=3 SV=1)
CU052_13240	1711	10095	31.37	341.13	6.08156	2.60444	0	0	yes	up	CU052_13240	urocanate hydratase	CP025537.1	2703945	2702248	-				K01712	hutU	urocanate hydratase [EC:4.2.1.49]	map00340(Histidine metabolism)	Metabolism	Amino acid metabolism	PF17392.3(Urocanase_C:Urocanase C-terminal domain); PF01175.19(Urocanase:Urocanase Rossmann-like domain); PF17391.3(Urocanase_N:Urocanase N-terminal domain)	GO:0016153(molecular_function:urocanate hydratase activity); GO:0005737(cellular_component:cytoplasm); GO:0019556(biological_process:histidine catabolic process to glutamate and formamide); GO:0019557(biological_process:histidine catabolic process to glutamate and formate)	GO:0110165;GO:0009987;GO:0003824;GO:0008152	WP_009705869.1(MULTISPECIES: urocanate hydratase [Vibrio])	sp|A7MVK1|HUTU_VIBCB(Urocanate hydratase OS=Vibrio campbellii (strain ATCC BAA-1116 / BB120) OX=338187 GN=hutU PE=3 SV=1)
CU052_13235	1515	6588	32.07	257.03	4.48229	2.16424	0	0	yes	up	hutH	histidine ammonia-lyase	CP025537.1	2702236	2700701	-	COG2986(S:Function unknown)	COG2986(Protein of unknown function (DUF3581))	POORLY CHARACTERIZED	K01745	hutH	histidine ammonia-lyase [EC:4.3.1.3]	map00340(Histidine metabolism)	Metabolism	Amino acid metabolism	PF00221.20(Lyase_aromatic:Aromatic amino acid lyase)	GO:0005737(cellular_component:cytoplasm); GO:0019556(biological_process:histidine catabolic process to glutamate and formamide); GO:0004397(molecular_function:histidine ammonia-lyase activity); GO:0019557(biological_process:histidine catabolic process to glutamate and formate)	GO:0110165;GO:0009987;GO:0003824;GO:0008152	WP_009697346.1(MULTISPECIES: histidine ammonia-lyase [Vibrio])	sp|Q87Q77|HUTH_VIBPA(Histidine ammonia-lyase OS=Vibrio parahaemolyticus serotype O3:K6 (strain RIMD 2210633) OX=223926 GN=hutH PE=3 SV=1)
CU052_06050	630	1422	21.03	87.51	2.32658	1.21821	2.22612e-75	3.20749e-74	yes	up	CU052_06050	cyclohexadienyl dehydratase	CP025537.1	1189393	1190169	+	ENOG410XX9W(E:Amino acid transport and metabolism)	ENOG410XX9W(Dehydratase)	METABOLISM	K01713	pheC	cyclohexadienyl dehydratase [EC:4.2.1.51 4.2.1.91]	map00400(Phenylalanine, tyrosine and tryptophan biosynthesis)	Metabolism	Amino acid metabolism	PF00497.21(SBP_bac_3:Bacterial extracellular solute-binding proteins, family 3)			WP_009699091.1(MULTISPECIES: transporter substrate-binding domain-containing protein [Vibrio])	sp|Q01269|PHEC_PSEAE(Cyclohexadienyl dehydratase OS=Pseudomonas aeruginosa (strain ATCC 15692 / DSM 22644 / CIP 104116 / JCM 14847 / LMG 12228 / 1C / PRS 101 / PAO1) OX=208964 GN=pheC PE=1 SV=2)
CU052_24580	35	100	1.68	8.84	2.94504	1.55829	4.23079e-09	1.63855e-08	yes	up	CU052_24580	cyclohexadienyl dehydratase	CP025538.1	1496213	1496977	+	ENOG410XX9W(S:Function unknown)	ENOG410XX9W(Pfam:DUF1696)	POORLY CHARACTERIZED	K01713	pheC	cyclohexadienyl dehydratase [EC:4.2.1.51 4.2.1.91]	map00400(Phenylalanine, tyrosine and tryptophan biosynthesis)	Metabolism	Amino acid metabolism	PF00497.21(SBP_bac_3:Bacterial extracellular solute-binding proteins, family 3); PF10613.10(Lig_chan-Glu_bd:Ligated ion channel L-glutamate- and glycine-binding site)			WP_101905588.1(transporter substrate-binding domain-containing protein [Vibrio harveyi])	sp|Q01269|PHEC_PSEAE(Cyclohexadienyl dehydratase OS=Pseudomonas aeruginosa (strain ATCC 15692 / DSM 22644 / CIP 104116 / JCM 14847 / LMG 12228 / 1C / PRS 101 / PAO1) OX=208964 GN=pheC PE=1 SV=2)
CU052_27485	2617	6066	36.05	154.02	2.38923	1.25654	0	0	yes	up	CU052_27485	1%2C4-alpha-glucan branching protein GlgB	CP025538.1	2106016	2108238	+	COG0296(G:Carbohydrate transport and metabolism)	COG0296(Catalyzes the formation of the alpha-1,6-glucosidic linkages in glycogen by scission of a 1,4-alpha-linked oligosaccharide from growing alpha-1,4-glucan chains and the subsequent attachment of the oligosaccharide to the alpha-1,6 position (By similarity))	METABOLISM	K00700	glgB	1,4-alpha-glucan branching enzyme [EC:2.4.1.18]	map00500(Starch and sucrose metabolism)	Metabolism	Carbohydrate metabolism	PF02922.19(CBM_48:Carbohydrate-binding module 48 (Isoamylase N-terminal domain)); PF02806.19(Alpha-amylase_C:Alpha amylase, C-terminal all-beta domain); PF00128.25(Alpha-amylase:Alpha amylase, catalytic domain)			WP_101905819.1(1,4-alpha-glucan branching protein GlgB [Vibrio harveyi])	sp|Q87FR0|GLGB_VIBPA(1,4-alpha-glucan branching enzyme GlgB OS=Vibrio parahaemolyticus serotype O3:K6 (strain RIMD 2210633) OX=223926 GN=glgB PE=3 SV=1)
CU052_27480	804	2821	11.5	74.38	3.61664	1.85465	1.11446e-272	4.5685e-271	yes	up	CU052_27480	4-alpha-glucanotransferase	CP025538.1	2103609	2105789	+	COG1640(G:Carbohydrate transport and metabolism)	COG1640(4-alpha-glucanotransferase)	METABOLISM	K00705	malQ	4-alpha-glucanotransferase [EC:2.4.1.25]	map00500(Starch and sucrose metabolism)	Metabolism	Carbohydrate metabolism	PF02446.18(Glyco_hydro_77:4-alpha-glucanotransferase)	GO:0102500(molecular_function:beta-maltose 4-alpha-glucanotransferase activity); GO:0004134(molecular_function:4-alpha-glucanotransferase activity)	GO:0003824	WP_101905818.1(4-alpha-glucanotransferase [Vibrio harveyi])	sp|P15977|MALQ_ECOLI(4-alpha-glucanotransferase OS=Escherichia coli (strain K12) OX=83333 GN=malQ PE=1 SV=2)
CU052_15110	642	1323	24.25	92.12	2.12414	1.08688	7.70644e-59	9.38477e-58	yes	up	CU052_15110	N-acetylglucosamine kinase	CP025537.1	3090325	3089417	-	COG1940(S:Function unknown)	COG1940(Protein of unknown function (DUF2960))	POORLY CHARACTERIZED	K00884	nagK	N-acetylglucosamine kinase [EC:2.7.1.59]	map00520(Amino sugar and nucleotide sugar metabolism)	Metabolism	Carbohydrate metabolism	PF00480.21(ROK:ROK family); PF02685.17(Glucokinase:Glucokinase)	GO:0009254(biological_process:peptidoglycan turnover); GO:0006044(biological_process:N-acetylglucosamine metabolic process); GO:0045127(molecular_function:N-acetylglucosamine kinase activity); GO:0005524(molecular_function:ATP binding); GO:0008270(molecular_function:zinc ion binding)	GO:0005488;GO:0003824;GO:0008152	WP_005445828.1(MULTISPECIES: N-acetylglucosamine kinase [Vibrio])	sp|Q87PK8|NAGK_VIBPA(N-acetyl-D-glucosamine kinase OS=Vibrio parahaemolyticus serotype O3:K6 (strain RIMD 2210633) OX=223926 GN=nagK PE=3 SV=1)
CU052_09545	1590	3269	34.77	131.77	2.11922	1.08354	6.55906e-142	1.53953e-140	yes	up	CU052_09545	phosphoglucosamine mutase	CP025537.1	1897580	1898920	+	COG1109(H:Coenzyme transport and metabolism)	COG1109(dihydropteroate synthase)	METABOLISM	K03431	glmM	phosphoglucosamine mutase [EC:5.4.2.10]	map00520(Amino sugar and nucleotide sugar metabolism)	Metabolism	Carbohydrate metabolism	PF02878.17(PGM_PMM_I:Phosphoglucomutase/phosphomannomutase, alpha/beta/alpha domain I); PF02880.17(PGM_PMM_III:Phosphoglucomutase/phosphomannomutase, alpha/beta/alpha domain III); PF02879.17(PGM_PMM_II:Phosphoglucomutase/phosphomannomutase, alpha/beta/alpha domain II); PF00408.21(PGM_PMM_IV:Phosphoglucomutase/phosphomannomutase, C-terminal domain)	GO:0000287(molecular_function:magnesium ion binding); GO:0005975(biological_process:carbohydrate metabolic process); GO:0008966(molecular_function:phosphoglucosamine mutase activity)	GO:0003824;GO:0005488;GO:0008152	WP_005449157.1(MULTISPECIES: phosphoglucosamine mutase [Vibrio])	sp|A7MUV2|GLMM_VIBCB(Phosphoglucosamine mutase OS=Vibrio campbellii (strain ATCC BAA-1116 / BB120) OX=338187 GN=glmM PE=3 SV=1)
CU052_27735	543	1272	12.8	55.27	2.41461	1.27179	3.23677e-72	4.48601e-71	yes	up	CU052_27735	D-alanyl-D-alanine carboxypeptidase	CP025538.1	2155856	2157001	+	COG1686(M:Cell wall/membrane/envelope biogenesis)	COG1686(Carboxypeptidase)	CELLULAR PROCESSES AND SIGNALING	K07258	dacC	serine-type D-Ala-D-Ala carboxypeptidase (penicillin-binding protein 5/6) [EC:3.4.16.4]	map00550(Peptidoglycan biosynthesis)	Metabolism	Glycan biosynthesis and metabolism	PF00768.21(Peptidase_S11:D-alanyl-D-alanine carboxypeptidase); PF07943.14(PBP5_C:Penicillin-binding protein 5, C-terminal domain); PF13354.7(Beta-lactamase2:Beta-lactamase enzyme family); PF00144.25(Beta-lactamase:Beta-lactamase)			WP_101905894.1(D-alanyl-D-alanine carboxypeptidase [Vibrio harveyi])	sp|P08506|DACC_ECOLI(D-alanyl-D-alanine carboxypeptidase DacC OS=Escherichia coli (strain K12) OX=83333 GN=dacC PE=1 SV=2)
CU052_17490	17	40	0.57	2.47	2.42532	1.27818	0.00137763	0.00325851	yes	up	CU052_17490	oxidoreductase	CP025537.1	3629597	3630637	+	COG0673(M:Cell wall/membrane/envelope biogenesis)	COG0673(Dtdp-4-dehydrorhamnose reductase)	CELLULAR PROCESSES AND SIGNALING	K16044	iolW	scyllo-inositol 2-dehydrogenase (NADP+) [EC:1.1.1.371]	map00562(Inositol phosphate metabolism)	Metabolism	Carbohydrate metabolism	PF02894.18(GFO_IDH_MocA_C:Oxidoreductase family, C-terminal alpha/beta domain); PF01408.23(GFO_IDH_MocA:Oxidoreductase family, NAD-binding Rossmann fold); PF03447.17(NAD_binding_3:Homoserine dehydrogenase, NAD binding domain)	GO:0016491(molecular_function:oxidoreductase activity)	GO:0003824	WP_101905060.1(oxidoreductase [Vibrio harveyi])	sp|O32223|IOLW_BACSU(scyllo-inositol 2-dehydrogenase (NADP(+)) IolW OS=Bacillus subtilis (strain 168) OX=224308 GN=iolW PE=1 SV=1)
CU052_14155	134	2740	2.38	89.59	21.0768	4.39758	0	0	yes	up	oadA	oxaloacetate decarboxylase subunit alpha	CP025537.1	2875752	2873941	-	COG0511(T:Signal transduction mechanisms)	COG0511(signal transduction histidine kinase regulating citrate malate metabolism)	CELLULAR PROCESSES AND SIGNALING	K01571	oadA	oxaloacetate decarboxylase (Na+ extruding) subunit alpha [EC:7.2.4.2]	map00620(Pyruvate metabolism)	Metabolism	Carbohydrate metabolism	PF00682.20(HMGL-like:HMGL-like); PF02436.19(PYC_OADA:Conserved carboxylase domain); PF00364.23(Biotin_lipoyl:Biotin-requiring enzyme); PF13533.7(Biotin_lipoyl_2:Biotin-lipoyl like); PF13437.7(HlyD_3:HlyD family secretion protein)	GO:0008948(molecular_function:oxaloacetate decarboxylase activity); GO:0006814(biological_process:sodium ion transport)	GO:0003824;GO:0051179	WP_101904807.1(sodium-extruding oxaloacetate decarboxylase subunit alpha [Vibrio harveyi])	sp|Q8XGX8|DCOA_SALTI(Oxaloacetate decarboxylase alpha chain OS=Salmonella typhi OX=90370 GN=oadA1 PE=3 SV=3)
CU052_14160	6	151	2.04	95.46	25.9409	4.69715	1.4165e-36	1.2325e-35	yes	up	CU052_14160	oxaloacetate decarboxylase	CP025537.1	2876015	2875764	-				K01573	oadG	oxaloacetate decarboxylase (Na+ extruding) subunit gamma	map00620(Pyruvate metabolism)	Metabolism	Carbohydrate metabolism	PF04277.14(OAD_gamma:Oxaloacetate decarboxylase, gamma chain)	GO:0015451(molecular_function:decarboxylation-driven active transmembrane transporter activity); GO:0015081(molecular_function:sodium ion transmembrane transporter activity); GO:0016021(cellular_component:integral component of membrane); GO:0008948(molecular_function:oxaloacetate decarboxylase activity); GO:0036376(biological_process:sodium ion export from cell); GO:0005886(cellular_component:pla…	GO:0051179;GO:0110165;GO:0005215;GO:0003824;GO:0009987	WP_009697443.1(MULTISPECIES: OadG family protein [Vibrio])	sp|Q9KTU4|OADG2_VIBCH(Probable oxaloacetate decarboxylase gamma chain 2 OS=Vibrio cholerae serotype O1 (strain ATCC 39315 / El Tor Inaba N16961) OX=243277 GN=oadG2 PE=3 SV=2)
CU052_11515	26	102	3.32	24.03	4.04376	2.0157	1.33964e-12	6.30908e-12	yes	up	CU052_11515	lactoylglutathione lyase	CP025537.1	2342835	2342449	-				K01759	gloA	lactoylglutathione lyase [EC:4.4.1.5]	map00620(Pyruvate metabolism)	Metabolism	Carbohydrate metabolism	PF00903.26(Glyoxalase:Glyoxalase/Bleomycin resistance protein/Dioxygenase superfamily); PF13669.7(Glyoxalase_4:Glyoxalase/Bleomycin resistance protein/Dioxygenase superfamily); PF12681.8(Glyoxalase_2:Glyoxalase-like domain); PF18029.2(Glyoxalase_6:Glyoxalase-like domain)	GO:0016829(molecular_function:lyase activity); GO:0051213(molecular_function:dioxygenase activity)	GO:0003824	WP_005452061.1(VOC family protein [Vibrio harveyi])	sp|P44638|LGUL_HAEIN(Lactoylglutathione lyase OS=Haemophilus influenzae (strain ATCC 51907 / DSM 11121 / KW20 / Rd) OX=71421 GN=gloA PE=1 SV=1)
CU052_25435	288	602	9.55	36.79	2.15458	1.10741	1.63208e-28	1.21024e-27	yes	up	CU052_25435	2-hydroxyacid dehydrogenase	CP025538.1	1668445	1669440	+	COG1052(S:Function unknown)	COG1052(ErfK ybiS ycfS ynhG family protein)	POORLY CHARACTERIZED	K03778	ldhA	D-lactate dehydrogenase [EC:1.1.1.28]	map00620(Pyruvate metabolism)	Metabolism	Carbohydrate metabolism	PF02826.20(2-Hacid_dh_C:D-isomer specific 2-hydroxyacid dehydrogenase, NAD binding domain); PF00389.31(2-Hacid_dh:D-isomer specific 2-hydroxyacid dehydrogenase, catalytic domain)	GO:0051287(molecular_function:NAD binding); GO:0008720(molecular_function:D-lactate dehydrogenase activity)	GO:0003824;GO:0005488	WP_009703609.1(MULTISPECIES: 2-hydroxyacid dehydrogenase [Vibrio])	sp|P52643|LDHD_ECOLI(D-lactate dehydrogenase OS=Escherichia coli (strain K12) OX=83333 GN=ldhA PE=1 SV=1)
CU052_23190	2016	11841	35.97	389.31	6.0542	2.59794	0	0	yes	up	CU052_23190	class I poly(R)-hydroxyalkanoic acid synthase	CP025538.1	1213328	1211553	-	COG3243(I:Lipid transport and metabolism)	COG3243(poly(r)-hydroxyalkanoic acid synthase, class)	METABOLISM	K03821	phbC	polyhydroxyalkanoate synthase subunit PhaC [EC:2.3.1.-]	map00650(Butanoate metabolism)	Metabolism	Carbohydrate metabolism	PF07167.14(PhaC_N:Poly-beta-hydroxybutyrate polymerase (PhaC) N-terminus); PF00561.21(Abhydrolase_1:alpha/beta hydrolase fold)	GO:0042619(biological_process:poly-hydroxybutyrate biosynthetic process); GO:0005737(cellular_component:cytoplasm); GO:0016746(molecular_function:transferase activity, transferring acyl groups)	GO:0003824;GO:0008152;GO:0110165	WP_101905503.1(class I poly(R)-hydroxyalkanoic acid synthase [Vibrio harveyi])	sp|O66392|PHAC_AZOC5(Poly(3-hydroxyalkanoate) polymerase subunit PhaC OS=Azorhizobium caulinodans (strain ATCC 43989 / DSM 5975 / JCM 20966 / NBRC 14845 / NCIMB 13405 / ORS 571) OX=438753 GN=phaC PE=3 SV=1)
CU052_26975	147	420	5.01	26.36	2.94504	1.55829	2.18655e-33	1.80794e-32	yes	up	fghA	S-formylglutathione hydrolase	CP025538.1	1988377	1987538	-	COG0627(S:Function unknown)	COG0627(esterase)	POORLY CHARACTERIZED	K01070	frmB	S-formylglutathione hydrolase [EC:3.1.2.12]	map00680(Methane metabolism)	Metabolism	Energy metabolism	PF00756.21(Esterase:Putative esterase); PF12146.9(Hydrolase_4:Serine aminopeptidase, S33); PF00326.22(Peptidase_S9:Prolyl oligopeptidase family)	GO:0018738(molecular_function:S-formylglutathione hydrolase activity); GO:0052689(molecular_function:carboxylic ester hydrolase activity); GO:0046294(biological_process:formaldehyde catabolic process)	GO:0098754;GO:0009987;GO:0003824;GO:0008152	WP_005447282.1(S-formylglutathione hydrolase [Vibrio harveyi])	sp|A1AD14|SFGH2_ECOK1(S-formylglutathione hydrolase YeiG OS=Escherichia coli O1:K1 / APEC OX=405955 GN=yeiG PE=3 SV=1)
CU052_27335	204	568	8.29	42.54	2.86997	1.52103	4.71705e-43	4.57632e-42	yes	up	CU052_27335	pyridoxal kinase PdxY	CP025538.1	2071652	2072515	+	COG2240(H:Coenzyme transport and metabolism)	COG2240(Pyridoxal kinase)	METABOLISM	K00868	pdxK	pyridoxine kinase [EC:2.7.1.35]	map00750(Vitamin B6 metabolism)	Metabolism	Metabolism of cofactors and vitamins	PF08543.13(Phos_pyr_kin:Phosphomethylpyrimidine kinase); PF00294.25(PfkB:pfkB family carbohydrate kinase)	GO:0000287(molecular_function:magnesium ion binding); GO:0009443(biological_process:pyridoxal 5'-phosphate salvage); GO:0005524(molecular_function:ATP binding); GO:0008478(molecular_function:pyridoxal kinase activity)	GO:0005488;GO:0009987;GO:0008152;GO:0003824	WP_101905806.1(pyridoxal kinase PdxY [Vibrio harveyi])	sp|A7N5Q6|PDXY_VIBCB(Pyridoxal kinase PdxY OS=Vibrio campbellii (strain ATCC BAA-1116 / BB120) OX=338187 GN=pdxY PE=3 SV=1)
CU052_04390	8	54	0.3	3.74	6.95765	2.7986	4.00447e-10	1.64968e-09	yes	up	cobA	uroporphyrinogen-III C-methyltransferase	CP025537.1	865790	864900	-	COG0007(H:Coenzyme transport and metabolism)	COG0007(Multifunctional enzyme that catalyzes the SAM-dependent methylation of uroporphyrinogen III at position C-2 and C-7 to form precorrin-2 and then position C-12 or C-18 to form trimethylpyrrocorphin 2. It also catalyzes the conversion of precorrin-2 into siroheme. This reaction consists of the NAD- dependent oxidation of precorrin-2 into sirohydrochlorin and its subsequent ferrochelation in…	METABOLISM	K02303	cobA	uroporphyrin-III C-methyltransferase [EC:2.1.1.107]	map00860(Porphyrin and chlorophyll metabolism)	Metabolism	Metabolism of cofactors and vitamins	PF00590.21(TP_methylase:Tetrapyrrole (Corrin/Porphyrin) Methylases)			WP_005450541.1(MULTISPECIES: uroporphyrinogen-III C-methyltransferase [Vibrio])	sp|Q6LM67|CYSG_PHOPR(Siroheme synthase OS=Photobacterium profundum (strain SS9) OX=298386 GN=cysG PE=3 SV=1)
CU052_07820	276	860	22.91	131.63	3.2118	1.68338	4.06774e-74	5.80351e-73	yes	up	bfr	bacterioferritin	CP025537.1	1544251	1544727	+	COG2193(P:Inorganic ion transport and metabolism)	COG2193(Iron-storage protein)	METABOLISM	K03594	bfr	bacterioferritin [EC:1.16.3.1]	map00860(Porphyrin and chlorophyll metabolism)	Metabolism	Metabolism of cofactors and vitamins	PF00210.25(Ferritin:Ferritin-like domain)	GO:0006879(biological_process:cellular iron ion homeostasis); GO:0008199(molecular_function:ferric iron binding); GO:0006826(biological_process:iron ion transport); GO:0005623(cellular_component:cell); GO:0004322(molecular_function:ferroxidase activity)	GO:0005488;GO:0065007;GO:0009987;GO:0051179;GO:0003824	WP_005381359.1(MULTISPECIES: bacterioferritin [Vibrio])	sp|P22759|BFR_AZOVI(Bacterioferritin OS=Azotobacter vinelandii OX=354 GN=bfr PE=1 SV=2)
CU052_24285	206	1603	10.13	145.26	8.02094	3.00377	6.92651e-273	2.85952e-271	yes	up	CU052_24285	carbonic anhydrase	CP025538.1	1439705	1438986	-	COG3338(P:Inorganic ion transport and metabolism)	COG3338(Carbonic anhydrase)	METABOLISM	K01674	cah	carbonic anhydrase [EC:4.2.1.1]	map00910(Nitrogen metabolism)	Metabolism	Energy metabolism	PF00194.22(Carb_anhydrase:Eukaryotic-type carbonic anhydrase)	GO:0004089(molecular_function:carbonate dehydratase activity); GO:0008270(molecular_function:zinc ion binding)	GO:0003824;GO:0005488	WP_017188619.1(carbonic anhydrase [Vibrio harveyi])	sp|Q6DAJ6|CAH_PECAS(Carbonic anhydrase OS=Pectobacterium atrosepticum (strain SCRI 1043 / ATCC BAA-672) OX=218491 GN=cah PE=3 SV=1)
CU052_23165	1638	4042	20.55	93.45	2.54356	1.34685	6.19816e-246	2.34282e-244	yes	up	CU052_23165	periplasmic nitrate reductase subunit alpha	CP025538.1	1207534	1210023	+	COG0243(P:Inorganic ion transport and metabolism)	COG0243(napD protein)	METABOLISM	K02567	napA	nitrate reductase (cytochrome) [EC:1.9.6.1]	map00910(Nitrogen metabolism)	Metabolism	Energy metabolism	PF00384.23(Molybdopterin:Molybdopterin oxidoreductase); PF01568.22(Molydop_binding:Molydopterin dinucleotide binding domain); PF04879.17(Molybdop_Fe4S4:Molybdopterin oxidoreductase Fe4S4 domain)	GO:0006777(biological_process:Mo-molybdopterin cofactor biosynthetic process); GO:0008940(molecular_function:nitrate reductase activity); GO:0043546(molecular_function:molybdopterin cofactor binding); GO:0051539(molecular_function:4 iron, 4 sulfur cluster binding); GO:0030151(molecular_function:molybdenum ion binding); GO:0042128(biological_process:nitrate assimilation); GO:0042597(cellular_compo…	GO:0005488;GO:0110165;GO:0009987;GO:0003824;GO:0008152	WP_005453626.1(MULTISPECIES: periplasmic nitrate reductase subunit alpha [Vibrio])	sp|A7N7J3|NAPA_VIBCB(Periplasmic nitrate reductase OS=Vibrio campbellii (strain ATCC BAA-1116 / BB120) OX=338187 GN=napA PE=3 SV=1)
CU052_23170	275	607	22.38	91.08	2.27518	1.18598	7.02833e-32	5.65081e-31	yes	up	CU052_23170	periplasmic nitrate reductase electron transfer subunit	CP025538.1	1210100	1210555	+	COG3043(C:Energy production and conversion)	COG3043(Electron transfer subunit of the periplasmic nitrate reductase complex NapAB (By similarity))	METABOLISM	K02568	napB	nitrate reductase (cytochrome), electron transfer subunit	map00910(Nitrogen metabolism)	Metabolism	Energy metabolism	PF03892.15(NapB:Nitrate reductase cytochrome c-type subunit (NapB))	GO:0009061(biological_process:anaerobic respiration); GO:0046872(molecular_function:metal ion binding); GO:0042597(cellular_component:periplasmic space)	GO:0110165;GO:0009987;GO:0005488;GO:0008152	WP_005453623.1(MULTISPECIES: nitrate reductase cytochrome c-type subunit [Vibrio])	sp|Q8VU46|NAPB_AZOBR(Periplasmic nitrate reductase, electron transfer subunit OS=Azospirillum brasilense OX=192 GN=napB PE=3 SV=1)
CU052_12775	1009	2056	22.05	82.81	2.10035	1.07063	2.85809e-88	4.6472e-87	yes	up	nrfA	ammonia-forming nitrite reductase cytochrome c552 subunit	CP025537.1	2619162	2617735	-	COG3303(P:Inorganic ion transport and metabolism)	COG3303(Plays a role in nitrite reduction (By similarity))	METABOLISM	K03385	nrfA	nitrite reductase (cytochrome c-552) [EC:1.7.2.2]	map00910(Nitrogen metabolism)	Metabolism	Energy metabolism	PF02335.16(Cytochrom_C552:Cytochrome c552); PF14522.7(Cytochrome_C7:Cytochrome c7 and related cytochrome c); PF13435.7(Cytochrome_C554:Cytochrome c554 and c-prime); PF14537.7(Cytochrom_c3_2:Cytochrome c3)	GO:0020037(molecular_function:heme binding); GO:0042279(molecular_function:nitrite reductase (cytochrome, ammonia-forming) activity); GO:0042128(biological_process:nitrate assimilation); GO:0042597(cellular_component:periplasmic space); GO:0005506(molecular_function:iron ion binding); GO:0005509(molecular_function:calcium ion binding)	GO:0005488;GO:0110165;GO:0009987;GO:0003824;GO:0008152	WP_101904683.1(ammonia-forming nitrite reductase cytochrome c552 subunit [Vibrio harveyi])	sp|Q87ND9|NRFA_VIBPA(Cytochrome c-552 OS=Vibrio parahaemolyticus serotype O3:K6 (strain RIMD 2210633) OX=223926 GN=nrfA PE=3 SV=1)
CU052_05235	417	929	17.81	73.16	2.29635	1.19934	1.05308e-48	1.10252e-47	yes	up	cysQ	3'(2')%2C5'-bisphosphate nucleotidase	CP025537.1	1017137	1017964	+	COG1218(P:Inorganic ion transport and metabolism)	COG1218(3'(2'),5'bisphosphate nucleotidase)	METABOLISM	K01082	cysQ	3'(2'), 5'-bisphosphate nucleotidase [EC:3.1.3.7]	map00920(Sulfur metabolism)	Metabolism	Energy metabolism	PF00459.26(Inositol_P:Inositol monophosphatase family)	GO:0005886(cellular_component:plasma membrane); GO:0000287(molecular_function:magnesium ion binding); GO:0006790(biological_process:sulfur compound metabolic process); GO:0046855(biological_process:inositol phosphate dephosphorylation); GO:0008441(molecular_function:3'(2'),5'-bisphosphate nucleotidase activity)	GO:0110165;GO:0009987;GO:0003824;GO:0008152;GO:0005488	WP_005448488.1(MULTISPECIES: 3'(2'),5'-bisphosphate nucleotidase CysQ [Vibrio])	sp|P70714|CYSQ_AGGAC(3'(2'),5'-bisphosphate nucleotidase CysQ OS=Aggregatibacter actinomycetemcomitans OX=714 GN=cysQ PE=3 SV=1)
CU052_00595	535	1219	21.98	92.32	2.3486	1.2318	5.40592e-66	7.05557e-65	yes	up	tesB	acyl-CoA thioesterase II	CP025537.1	44784	45644	+	COG1946(I:Lipid transport and metabolism)	COG1946(acyl-CoA thioesterase)	METABOLISM	K10805	tesB	acyl-CoA thioesterase II [EC:3.1.2.-]	map01040(Biosynthesis of unsaturated fatty acids)	Metabolism	Lipid metabolism	PF13622.7(4HBT_3:Thioesterase-like superfamily); PF02551.16(Acyl_CoA_thio:Acyl-CoA thioesterase)	GO:0006637(biological_process:acyl-CoA metabolic process); GO:0047617(molecular_function:acyl-CoA hydrolase activity)	GO:0009987;GO:0003824;GO:0008152	WP_005446627.1(MULTISPECIES: acyl-CoA thioesterase II [Vibrio])	sp|P0AGG3|TESB_ECO57(Acyl-CoA thioesterase 2 OS=Escherichia coli O157:H7 OX=83334 GN=tesB PE=3 SV=2)
CU052_01190	16	41	0.75	3.56	2.64133	1.40126	0.000508916	0.00127965	yes	up	CU052_01190	2%2C3-dihydro-2%2C3-dihydroxybenzoate dehydrogenase	CP025537.1	208449	209240	+	COG1028(S:Function unknown)	COG1028(Dehydrogenase reductase)	POORLY CHARACTERIZED	K00216	entA	2,3-dihydro-2,3-dihydroxybenzoate dehydrogenase [EC:1.3.1.28]	map01053(Biosynthesis of siderophore group nonribosomal peptides)	Metabolism	Metabolism of terpenoids and polyketides	PF13561.7(adh_short_C2:Enoyl-(Acyl carrier protein) reductase); PF00106.26(adh_short:short chain dehydrogenase); PF08659.11(KR:KR domain)	GO:0019290(biological_process:siderophore biosynthetic process); GO:0008667(molecular_function:2,3-dihydro-2,3-dihydroxybenzoate dehydrogenase activity)	GO:0009987;GO:0003824;GO:0008152	WP_009696055.1(2,3-dihydro-2,3-dihydroxybenzoate dehydrogenase [Vibrio harveyi])	sp|Q56632|VIBA_VIBCH(Vibriobactin-specific 2,3-dihydro-2,3-dihydroxybenzoate dehydrogenase OS=Vibrio cholerae serotype O1 (strain ATCC 39315 / El Tor Inaba N16961) OX=243277 GN=vibA PE=3 SV=1)
CU052_01170	19	43	0.77	3.22	2.33278	1.22205	0.0013627	0.00322582	yes	up	CU052_01170	isochorismatase	CP025537.1	203992	203102	-	COG1535(Q:Secondary metabolites biosynthesis, transport and catabolism); COG3433(Q:Secondary metabolites biosynthesis, transport and catabolism)	COG1535(isochorismatase); COG3433(isochorismatase)	METABOLISM;METABOLISM	K01252	entB	bifunctional isochorismate lyase / aryl carrier protein [EC:3.3.2.1 6.3.2.14]	map01053(Biosynthesis of siderophore group nonribosomal peptides)	Metabolism	Metabolism of terpenoids and polyketides	PF00857.21(Isochorismatase:Isochorismatase family); PF00550.26(PP-binding:Phosphopantetheine attachment site)	GO:0008908(molecular_function:isochorismatase activity)	GO:0003824	WP_029788635.1(MULTISPECIES: isochorismatase family protein [Vibrio])	sp|P45743|DHBB_BACSU(Isochorismatase OS=Bacillus subtilis (strain 168) OX=224308 GN=dhbB PE=1 SV=1)
CU052_01175	32	83	0.64	3.07	2.67354	1.41875	5.9666e-07	1.99035e-06	yes	up	CU052_01175	(2%2C3-dihydroxybenzoyl)adenylate synthase	CP025537.1	205678	204059	-	COG1021(Q:Secondary metabolites biosynthesis, transport and catabolism)	COG1021(2,3-dihydroxybenzoate-AMP ligase)	METABOLISM	K02363	entE	2,3-dihydroxybenzoate-AMP ligase [EC:6.3.2.14 2.7.7.58]	map01053(Biosynthesis of siderophore group nonribosomal peptides)	Metabolism	Metabolism of terpenoids and polyketides	PF00501.29(AMP-binding:AMP-binding enzyme); PF13193.7(AMP-binding_C:AMP-binding enzyme C-terminal domain)	GO:0019290(biological_process:siderophore biosynthetic process); GO:0008668(molecular_function:(2,3-dihydroxybenzoyl)adenylate synthase activity)	GO:0009987;GO:0003824;GO:0008152	WP_101904120.1((2,3-dihydroxybenzoyl)adenylate synthase [Vibrio harveyi])	sp|O07899|VIBE_VIBCH(Vibriobactin-specific 2,3-dihydroxybenzoate-AMP ligase OS=Vibrio cholerae serotype O1 (strain ATCC 39315 / El Tor Inaba N16961) OX=243277 GN=vibE PE=3 SV=1)
CU052_01165	78	218	0.6	3.07	2.88085	1.52649	1.2942e-17	7.34264e-17	yes	up	CU052_01165	enterobactin synthase subunit F	CP025537.1	203068	199121	-	COG3319(Q:Secondary metabolites biosynthesis, transport and catabolism); COG1020(Q:Secondary metabolites biosynthesis, transport and catabolism)	COG3319(synthetase); COG1020(synthetase)	METABOLISM;METABOLISM	K02364	entF	enterobactin synthetase component F [EC:6.3.2.14]	map01053(Biosynthesis of siderophore group nonribosomal peptides)	Metabolism	Metabolism of terpenoids and polyketides	PF00501.29(AMP-binding:AMP-binding enzyme); PF00668.21(Condensation:Condensation domain); PF00975.21(Thioesterase:Thioesterase domain); PF00550.26(PP-binding:Phosphopantetheine attachment site); PF13193.7(AMP-binding_C:AMP-binding enzyme C-terminal domain); PF12697.8(Abhydrolase_6:Alpha/beta hydrolase family)			WP_101904119.1(enterobactin synthase subunit F [Vibrio harveyi])	sp|P45745|DHBF_BACSU(Dimodular nonribosomal peptide synthase OS=Bacillus subtilis (strain 168) OX=224308 GN=dhbF PE=1 SV=4)
CU052_12070	6593	12822	139.16	498.8	2.00462	1.00333	0	0	yes	up	CU052_12070	PTS glucose transporter subunit IIBC	CP025537.1	2465586	2467016	+	COG1263(L:Replication, recombination and repair)	COG1263(DNA polymerase III subunit delta')	INFORMATION STORAGE AND PROCESSING	K02779;K02778	ptsG;ptsGb	glucose PTS system EIICB or EIICBA component [EC:2.7.1.199];glucose PTS system EIIB component [EC:2.7.1.199]	map00520(Amino sugar and nucleotide sugar metabolism); map02060(Phosphotransferase system (PTS)); map05111(Biofilm formation - Vibrio cholerae); map00010(Glycolysis / Gluconeogenesis)	Metabolism;Environmental Information Processing;Cellular Processes;Metabolism	Carbohydrate metabolism;Membrane transport;Cellular community - prokaryotes;Carbohydrate metabolism	PF02378.19(PTS_EIIC:Phosphotransferase system, EIIC); PF00367.21(PTS_EIIB:phosphotransferase system, EIIB)	GO:0005355(molecular_function:glucose transmembrane transporter activity); GO:0009401(biological_process:phosphoenolpyruvate-dependent sugar phosphotransferase system); GO:0016021(cellular_component:integral component of membrane); GO:0008982(molecular_function:protein-N(PI)-phosphohistidine-sugar phosphotransferase activity); GO:0005886(cellular_component:plasma membrane)	GO:0005215;GO:0003824;GO:0051179;GO:0110165	WP_005439576.1(MULTISPECIES: PTS glucose transporter subunit IIBC [Vibrio])	sp|P69788|PTGCB_ECO57(PTS system glucose-specific EIICB component OS=Escherichia coli O157:H7 OX=83334 GN=ptsG PE=3 SV=1)
CU052_02920	1253	5187	138.29	1055.99	4.26701	2.09323	0	0	yes	up	CU052_02920	nucleoside-diphosphate kinase	CP025537.1	550538	550113	-	COG0105(F:Nucleotide transport and metabolism)	COG0105(Major role in the synthesis of nucleoside triphosphates other than ATP. The ATP gamma phosphate is transferred to the NDP beta phosphate via a ping-pong mechanism, using a phosphorylated active-site intermediate (By similarity))	METABOLISM	K00940	ndk	nucleoside-diphosphate kinase [EC:2.7.4.6]	map00240(Pyrimidine metabolism); map04016(MAPK signaling pathway - plant); map00983(Drug metabolism - other enzymes); map00230(Purine metabolism)	Metabolism;Environmental Information Processing;Metabolism;Metabolism	Nucleotide metabolism;Signal transduction;Xenobiotics biodegradation and metabolism;Nucleotide metabolism	PF00334.20(NDK:Nucleoside diphosphate kinase)	GO:0005737(cellular_component:cytoplasm); GO:0006228(biological_process:UTP biosynthetic process); GO:0006241(biological_process:CTP biosynthetic process); GO:0004550(molecular_function:nucleoside diphosphate kinase activity); GO:0005524(molecular_function:ATP binding); GO:0046872(molecular_function:metal ion binding); GO:0006183(biological_process:GTP biosynthetic process)	GO:0110165;GO:0005488;GO:0008152;GO:0003824;GO:0009987	WP_005440311.1(MULTISPECIES: nucleoside-diphosphate kinase [Vibrio])	sp|A7MU38|NDK_VIBCB(Nucleoside diphosphate kinase OS=Vibrio campbellii (strain ATCC BAA-1116 / BB120) OX=338187 GN=ndk PE=3 SV=1)
CU052_25230	396	1733	8.83	71.25	4.51089	2.17341	1.74423e-206	5.31581e-205	yes	up	CU052_25230	6-phospho-beta-glucosidase	CP025538.1	1628046	1629437	+	COG2723(C:Energy production and conversion)	COG2723(malate dehydrogenase (quinone))	METABOLISM	K01223	bglA	6-phospho-beta-glucosidase [EC:3.2.1.86]	map00010(Glycolysis / Gluconeogenesis); map00500(Starch and sucrose metabolism)	Metabolism;Metabolism	Carbohydrate metabolism;Carbohydrate metabolism	PF00232.19(Glyco_hydro_1:Glycosyl hydrolase family 1); PF00150.19(Cellulase:Cellulase (glycosyl hydrolase family 5))			WP_101905641.1(family 1 glycosylhydrolase [Vibrio harveyi])	sp|P26206|ARBB_DICCH(6-phospho-beta-glucosidase OS=Dickeya chrysanthemi OX=556 GN=arbB PE=3 SV=1)
CU052_04370	12	325	0.75	37.28	27.9165	4.80305	2.94988e-77	4.32526e-76	yes	up	cysC	adenylyl-sulfate kinase	CP025537.1	860524	859907	-	COG0529(P:Inorganic ion transport and metabolism)	COG0529(Catalyzes the synthesis of activated sulfate (By similarity))	METABOLISM	K00860	cysC	adenylylsulfate kinase [EC:2.7.1.25]	map00230(Purine metabolism); map00920(Sulfur metabolism)	Metabolism;Metabolism	Nucleotide metabolism;Energy metabolism	PF01583.21(APS_kinase:Adenylylsulphate kinase); PF13671.7(AAA_33:AAA domain); PF13238.7(AAA_18:AAA domain); PF01656.24(CbiA:CobQ/CobB/MinD/ParA nucleotide binding domain)	GO:0000103(biological_process:sulfate assimilation); GO:0004020(molecular_function:adenylylsulfate kinase activity); GO:0070814(biological_process:hydrogen sulfide biosynthetic process); GO:0005524(molecular_function:ATP binding)	GO:0009987;GO:0003824;GO:0008152;GO:0005488	WP_061007821.1(MULTISPECIES: adenylyl-sulfate kinase [Vibrio harveyi group])	sp|Q87SX6|CYSC_VIBPA(Adenylyl-sulfate kinase OS=Vibrio parahaemolyticus serotype O3:K6 (strain RIMD 2210633) OX=223926 GN=cysC PE=3 SV=1)
CU052_12745	2570	5291	33.17	125.86	2.12209	1.08548	4.12481e-229	1.44642e-227	yes	up	CU052_12745	ribonucleoside-diphosphate reductase subunit alpha	CP025537.1	2611978	2609696	-	COG0209(H:Coenzyme transport and metabolism)	COG0209(competence damage-inducible protein)	METABOLISM	K00525	nrdA	ribonucleoside-diphosphate reductase alpha chain [EC:1.17.4.1]	map00240(Pyrimidine metabolism); map00230(Purine metabolism)	Metabolism;Metabolism	Nucleotide metabolism;Nucleotide metabolism	PF02867.16(Ribonuc_red_lgC:Ribonucleotide reductase, barrel domain); PF03477.17(ATP-cone:ATP cone domain); PF00317.22(Ribonuc_red_lgN:Ribonucleotide reductase, all-alpha domain)	GO:0004748(molecular_function:ribonucleoside-diphosphate reductase activity, thioredoxin disulfide as acceptor); GO:0006260(biological_process:DNA replication); GO:0005524(molecular_function:ATP binding)	GO:0005488;GO:0009987;GO:0003824;GO:0008152	WP_005445098.1(MULTISPECIES: ribonucleoside-diphosphate reductase subunit alpha [Vibrio])	sp|P43754|RIR1_HAEIN(Ribonucleoside-diphosphate reductase subunit alpha OS=Haemophilus influenzae (strain ATCC 51907 / DSM 11121 / KW20 / Rd) OX=71421 GN=nrdA PE=3 SV=1)
CU052_27695	15	30	0.21	0.77	2.06153	1.04371	0.0184609	0.035892	yes	up	CU052_27695	ribonucleoside-diphosphate reductase subunit alpha	CP025538.1	2148953	2151211	+	COG0209(F:Nucleotide transport and metabolism)	COG0209(Provides the precursors necessary for DNA synthesis. Catalyzes the biosynthesis of deoxyribonucleotides from the corresponding ribonucleotides (By similarity))	METABOLISM	K00525	nrdA	ribonucleoside-diphosphate reductase alpha chain [EC:1.17.4.1]	map00240(Pyrimidine metabolism); map00230(Purine metabolism)	Metabolism;Metabolism	Nucleotide metabolism;Nucleotide metabolism	PF02867.16(Ribonuc_red_lgC:Ribonucleotide reductase, barrel domain); PF00317.22(Ribonuc_red_lgN:Ribonucleotide reductase, all-alpha domain); PF03477.17(ATP-cone:ATP cone domain)	GO:0004748(molecular_function:ribonucleoside-diphosphate reductase activity, thioredoxin disulfide as acceptor); GO:0006260(biological_process:DNA replication); GO:0005524(molecular_function:ATP binding)	GO:0005488;GO:0009987;GO:0003824;GO:0008152	WP_101905831.1(ribonucleoside-diphosphate reductase subunit alpha [Vibrio harveyi])	sp|Q03604|RIR1_CAEEL(Ribonucleoside-diphosphate reductase large subunit OS=Caenorhabditis elegans OX=6239 GN=rnr-1 PE=3 SV=1)
CU052_02330	7830	35861	177.81	1500.9	4.72084	2.23904	0	0	yes	up	CU052_02330	LOG family protein	CP025537.1	422189	423565	+				K06966	ppnN	pyrimidine/purine-5'-nucleotide nucleosidase [EC:3.2.2.10 3.2.2.-]	map00240(Pyrimidine metabolism); map00230(Purine metabolism)	Metabolism;Metabolism	Nucleotide metabolism;Nucleotide metabolism	PF11892.9(DUF3412:Domain of unknown function (DUF3412)); PF14793.7(DUF4478:Pyrimidine/purine nucleotide 5'-monophosphate nucleosidases); PF03641.15(Lysine_decarbox:Possible lysine decarboxylase); PF18306.2(LDcluster4:SLOG cluster4 family)			WP_101904166.1(LOG family protein [Vibrio harveyi])	sp|P0ADS0|PPNN_ECO57(Pyrimidine/purine nucleotide 5'-monophosphate nucleosidase OS=Escherichia coli O157:H7 OX=83334 GN=ppnN PE=3 SV=1)
CU052_21000	893	2176	12.86	57.77	2.51169	1.32866	1.29135e-130	2.83659e-129	yes	up	CU052_21000	anaerobic ribonucleoside-triphosphate reductase	CP025538.1	701965	704085	+	COG1328(F:Nucleotide transport and metabolism)	COG1328(Anaerobic ribonucleoside-triphosphate reductase)	METABOLISM	K21636	nrdD	ribonucleoside-triphosphate reductase (formate) [EC:1.1.98.6]	map00240(Pyrimidine metabolism); map00230(Purine metabolism)	Metabolism;Metabolism	Nucleotide metabolism;Nucleotide metabolism	PF13597.7(NRDD:Anaerobic ribonucleoside-triphosphate reductase); PF01228.22(Gly_radical:Glycine radical); PF03477.17(ATP-cone:ATP cone domain)	GO:0008998(molecular_function:ribonucleoside-triphosphate reductase activity); GO:0006260(biological_process:DNA replication); GO:0005524(molecular_function:ATP binding)	GO:0005488;GO:0009987;GO:0003824;GO:0008152	WP_005427114.1(MULTISPECIES: anaerobic ribonucleoside-triphosphate reductase [Vibrio harveyi group])	sp|P28903|NRDD_ECOLI(Anaerobic ribonucleoside-triphosphate reductase OS=Escherichia coli (strain K12) OX=83333 GN=nrdD PE=1 SV=2)
CU052_23865	7	3954	0.19	200.07	582.234	9.18545	0	0	yes	up	manA	mannose-6-phosphate isomerase%2C class I	CP025538.1	1346039	1347271	+	COG1482(K:Transcription)	COG1482(Transcriptional regulator)	INFORMATION STORAGE AND PROCESSING	K01809	manA	mannose-6-phosphate isomerase [EC:5.3.1.8]	map00520(Amino sugar and nucleotide sugar metabolism); map00051(Fructose and mannose metabolism)	Metabolism;Metabolism	Carbohydrate metabolism;Carbohydrate metabolism	PF01238.22(PMI_typeI:Phosphomannose isomerase type I)			WP_074051739.1(mannose-6-phosphate isomerase, class I [Vibrio harveyi])	sp|P25081|MANA_SALTY(Mannose-6-phosphate isomerase OS=Salmonella typhimurium (strain LT2 / SGSC1412 / ATCC 700720) OX=99287 GN=manA PE=1 SV=2)
CU052_19085	1414	5225	24.53	167.07	3.80887	1.92936	0	0	yes	up	CU052_19085	phospho-sugar mutase	CP025538.1	283115	281421	-	COG1109(S:Function unknown)	COG1109((threonine) efflux protein)	POORLY CHARACTERIZED	K01840	manB	phosphomannomutase [EC:5.4.2.8]	map00520(Amino sugar and nucleotide sugar metabolism); map00051(Fructose and mannose metabolism)	Metabolism;Metabolism	Carbohydrate metabolism;Carbohydrate metabolism	PF02878.17(PGM_PMM_I:Phosphoglucomutase/phosphomannomutase, alpha/beta/alpha domain I); PF02879.17(PGM_PMM_II:Phosphoglucomutase/phosphomannomutase, alpha/beta/alpha domain II); PF02880.17(PGM_PMM_III:Phosphoglucomutase/phosphomannomutase, alpha/beta/alpha domain III); PF00408.21(PGM_PMM_IV:Phosphoglucomutase/phosphomannomutase, C-terminal domain)	GO:0000287(molecular_function:magnesium ion binding); GO:0005975(biological_process:carbohydrate metabolic process); GO:0016868(molecular_function:intramolecular transferase activity, phosphotransferases)	GO:0003824;GO:0005488;GO:0008152	WP_101905199.1(phospho-sugar mutase [Vibrio harveyi])	sp|P18159|PGCA_BACSU(Phosphoglucomutase OS=Bacillus subtilis (strain 168) OX=224308 GN=pgcA PE=1 SV=3)
CU052_09875	72	269	1.77	12.19	3.85105	1.94525	2.36189e-29	1.79251e-28	yes	up	CU052_09875	galactokinase	CP025537.1	1972839	1971679	-	COG0153(G:Carbohydrate transport and metabolism)	COG0153(Catalyzes the transfer of the gamma-phosphate of ATP to D-galactose to form alpha-D-galactose-1-phosphate (Gal-1-P) (By similarity))	METABOLISM	K00849	galK	galactokinase [EC:2.7.1.6]	map00520(Amino sugar and nucleotide sugar metabolism); map00052(Galactose metabolism)	Metabolism;Metabolism	Carbohydrate metabolism;Carbohydrate metabolism	PF10509.10(GalKase_gal_bdg:Galactokinase galactose-binding signature); PF08544.14(GHMP_kinases_C:GHMP kinases C terminal); PF00288.27(GHMP_kinases_N:GHMP kinases N terminal domain)	GO:0005737(cellular_component:cytoplasm); GO:0006012(biological_process:galactose metabolic process); GO:0000287(molecular_function:magnesium ion binding); GO:0004335(molecular_function:galactokinase activity); GO:0005534(molecular_function:galactose binding); GO:0005524(molecular_function:ATP binding)	GO:0110165;GO:0003824;GO:0008152;GO:0005488	WP_029790407.1(MULTISPECIES: galactokinase [Vibrio])	sp|A7MV01|GAL1_VIBCB(Galactokinase OS=Vibrio campbellii (strain ATCC BAA-1116 / BB120) OX=338187 GN=galK PE=3 SV=1)
CU052_09885	73	195	2.39	11.78	2.75341	1.46122	5.14343e-15	2.69972e-14	yes	up	galE	UDP-glucose 4-epimerase GalE	CP025537.1	1975272	1974253	-	COG1087(M:Cell wall/membrane/envelope biogenesis)	COG1087(udp-glucose 4-epimerase)	CELLULAR PROCESSES AND SIGNALING	K01784	galE	UDP-glucose 4-epimerase [EC:5.1.3.2]	map00520(Amino sugar and nucleotide sugar metabolism); map00052(Galactose metabolism)	Metabolism;Metabolism	Carbohydrate metabolism;Carbohydrate metabolism	PF16363.6(GDP_Man_Dehyd:GDP-mannose 4,6 dehydratase); PF01370.22(Epimerase:NAD dependent epimerase/dehydratase family); PF01073.20(3Beta_HSD:3-beta hydroxysteroid dehydrogenase/isomerase family); PF02719.16(Polysacc_synt_2:Polysaccharide biosynthesis protein); PF04321.18(RmlD_sub_bind:RmlD substrate binding domain); PF08659.11(KR:KR domain); PF00106.26(adh_short:short chain dehydrogenase); PF1346…	GO:0006012(biological_process:galactose metabolic process); GO:0003978(molecular_function:UDP-glucose 4-epimerase activity)	GO:0003824;GO:0008152	WP_009698691.1(UDP-glucose 4-epimerase GalE [Vibrio harveyi])	sp|Q56093|GALE_SALTI(UDP-glucose 4-epimerase OS=Salmonella typhi OX=90370 GN=galE PE=3 SV=2)
CU052_26135	0	7	0	0.8	14.4307	3.85107	0.00982679	0.0202198	yes	up	CU052_26135	2-dehydro-3-deoxyphosphogluconate aldolase	CP025538.1	1809818	1809177	-	COG0800(K:Transcription)	COG0800(Transcriptional regulator)	INFORMATION STORAGE AND PROCESSING	K01625	eda	2-dehydro-3-deoxyphosphogluconate aldolase / (4S)-4-hydroxy-2-oxoglutarate aldolase [EC:4.1.2.14 4.1.3.42]	map00630(Glyoxylate and dicarboxylate metabolism); map00030(Pentose phosphate pathway)	Metabolism;Metabolism	Carbohydrate metabolism;Carbohydrate metabolism	PF01081.20(Aldolase:KDPG and KHG aldolase)	GO:0016829(molecular_function:lyase activity)	GO:0003824	WP_101905713.1(bifunctional 4-hydroxy-2-oxoglutarate aldolase/2-dehydro-3-deoxy-phosphogluconate aldolase [Vibrio harveyi])	sp|P44480|ALKH_HAEIN(Putative KHG/KDPG aldolase OS=Haemophilus influenzae (strain ATCC 51907 / DSM 11121 / KW20 / Rd) OX=71421 GN=eda PE=1 SV=1)
CU052_23205	541	6328	23.63	509.56	12.0567	3.59176	0	0	yes	up	CU052_23205	SDR family NAD(P)-dependent oxidoreductase	CP025538.1	1215745	1215005	-	ENOG410XNW1(S:Function unknown)	ENOG410XNW1(Phasin protein)	POORLY CHARACTERIZED	K00023	phbB	acetoacetyl-CoA reductase [EC:1.1.1.36]	map00630(Glyoxylate and dicarboxylate metabolism); map00650(Butanoate metabolism)	Metabolism;Metabolism	Carbohydrate metabolism;Carbohydrate metabolism	PF13561.7(adh_short_C2:Enoyl-(Acyl carrier protein) reductase); PF00106.26(adh_short:short chain dehydrogenase); PF08659.11(KR:KR domain); PF01370.22(Epimerase:NAD dependent epimerase/dehydratase family); PF13460.7(NAD_binding_10:NAD(P)H-binding); PF16363.6(GDP_Man_Dehyd:GDP-mannose 4,6 dehydratase)	GO:0042619(biological_process:poly-hydroxybutyrate biosynthetic process); GO:0005737(cellular_component:cytoplasm); GO:0018454(molecular_function:acetoacetyl-CoA reductase activity)	GO:0003824;GO:0008152;GO:0110165	WP_005453606.1(SDR family oxidoreductase [Vibrio harveyi])	sp|P50203|PHAB_ACISR(Acetoacetyl-CoA reductase OS=Acinetobacter sp. (strain RA3849) OX=68994 GN=phaB PE=3 SV=1)
CU052_01180	14	61	0.39	3.12	4.49118	2.1671	9.34525e-09	3.53238e-08	yes	up	CU052_01180	isochorismate synthase	CP025537.1	206895	205675	-	COG1169(Q:Secondary metabolites biosynthesis, transport and catabolism)	COG1169(2,3-dihydroxybenzoate-AMP ligase)	METABOLISM	K02361	entC	isochorismate synthase [EC:5.4.4.2]	map01053(Biosynthesis of siderophore group nonribosomal peptides); map00130(Ubiquinone and other terpenoid-quinone biosynthesis)	Metabolism;Metabolism	Metabolism of terpenoids and polyketides;Metabolism of cofactors and vitamins	PF00425.19(Chorismate_bind:chorismate binding enzyme)	GO:0009058(biological_process:biosynthetic process); GO:0008909(molecular_function:isochorismate synthase activity)	GO:0008152;GO:0003824	WP_101904121.1(isochorismate synthase [Vibrio harveyi])	sp|O07898|VIBC_VIBCH(Vibriobactin-specific isochorismate synthase OS=Vibrio cholerae serotype O1 (strain ATCC 39315 / El Tor Inaba N16961) OX=243277 GN=vibC PE=3 SV=1)
CU052_20185	395	1102	13.87	71.35	2.8757	1.52391	4.753e-82	7.26174e-81	yes	up	CU052_20185	dienelactone hydrolase family protein	CP025538.1	529214	530131	+	COG0412(Q:Secondary metabolites biosynthesis, transport and catabolism)	COG0412(dienelactone hydrolase)	METABOLISM	K01061		carboxymethylenebutenolidase [EC:3.1.1.45]	map00361(Chlorocyclohexane and chlorobenzene degradation); map00623(Toluene degradation); map00364(Fluorobenzoate degradation)	Metabolism;Metabolism;Metabolism	Xenobiotics biodegradation and metabolism;Xenobiotics biodegradation and metabolism;Xenobiotics biodegradation and metabolism	PF01738.19(DLH:Dienelactone hydrolase family); PF00326.22(Peptidase_S9:Prolyl oligopeptidase family); PF08840.12(BAAT_C:BAAT / Acyl-CoA thioester hydrolase C terminal)	GO:0016787(molecular_function:hydrolase activity)	GO:0003824	WP_101905276.1(dienelactone hydrolase family protein [Vibrio harveyi])	sp|Q7DFU6|YGHX_ECOLI(Putative hydrolase fragment YghX OS=Escherichia coli (strain K12) OX=83333 GN=yghX PE=5 SV=4)
CU052_14150	39	832	1.01	39.52	21.9896	4.45875	3.98696e-189	1.13765e-187	yes	up	CU052_14150	sodium ion-translocating decarboxylase subunit beta	CP025537.1	2873925	2872624	-	COG1883(T:Signal transduction mechanisms)	COG1883(signal transduction histidine kinase regulating citrate malate metabolism)	CELLULAR PROCESSES AND SIGNALING	K20509	madB	carboxybiotin decarboxylase [EC:7.2.4.1]	map00362(Benzoate degradation); map00620(Pyruvate metabolism); map00650(Butanoate metabolism)	Metabolism;Metabolism;Metabolism	Xenobiotics biodegradation and metabolism;Carbohydrate metabolism;Carbohydrate metabolism	PF03977.14(OAD_beta:Na+-transporting oxaloacetate decarboxylase beta subunit)	GO:0015451(molecular_function:decarboxylation-driven active transmembrane transporter activity); GO:0016021(cellular_component:integral component of membrane); GO:0016829(molecular_function:lyase activity); GO:0005886(cellular_component:plasma membrane); GO:0006814(biological_process:sodium ion transport)	GO:0110165;GO:0005215;GO:0003824;GO:0051179	WP_042603446.1(sodium ion-translocating decarboxylase subunit beta [Vibrio harveyi])	sp|Q9KTU5|OADB_VIBCH(Probable oxaloacetate decarboxylase beta chain OS=Vibrio cholerae serotype O1 (strain ATCC 39315 / El Tor Inaba N16961) OX=243277 GN=oadB PE=3 SV=1)
CU052_26910	132	345	3.26	15.72	2.69404	1.42977	1.34287e-24	9.26164e-24	yes	up	CU052_26910	beta-glucosidase	CP025538.1	1973543	1974892	+	COG2723(G:Carbohydrate transport and metabolism)	COG2723(beta-glucosidase)	METABOLISM	K05350	bglB	beta-glucosidase [EC:3.2.1.21]	map00460(Cyanoamino acid metabolism); map00940(Phenylpropanoid biosynthesis); map00500(Starch and sucrose metabolism)	Metabolism;Metabolism;Metabolism	Metabolism of other amino acids;Biosynthesis of other secondary metabolites;Carbohydrate metabolism	PF00232.19(Glyco_hydro_1:Glycosyl hydrolase family 1); PF00150.19(Cellulase:Cellulase (glycosyl hydrolase family 5))	GO:0102483(molecular_function:scopolin beta-glucosidase activity); GO:0030245(biological_process:cellulose catabolic process); GO:0008422(molecular_function:beta-glucosidase activity)	GO:0009987;GO:0003824;GO:0008152	WP_009696616.1(MULTISPECIES: beta-glucosidase [Vibrio])	sp|P22505|BGLB_PAEPO(Beta-glucosidase B OS=Paenibacillus polymyxa OX=1406 GN=bglB PE=1 SV=1)
CU052_05310	79739	169154	1443.82	5644.77	2.1866	1.12869	0	0	yes	up	pckA	phosphoenolpyruvate carboxykinase (ATP)	CP025537.1	1031485	1033113	+	COG1866(C:Energy production and conversion)	COG1866(Phosphoenolpyruvate Carboxylase)	METABOLISM	K01610	pckA	phosphoenolpyruvate carboxykinase (ATP) [EC:4.1.1.49]	map00020(Citrate cycle (TCA cycle)); map00010(Glycolysis / Gluconeogenesis); map00620(Pyruvate metabolism); map00710(Carbon fixation in photosynthetic organisms)	Metabolism;Metabolism;Metabolism;Metabolism	Carbohydrate metabolism;Carbohydrate metabolism;Carbohydrate metabolism;Energy metabolism	PF01293.21(PEPCK_ATP:Phosphoenolpyruvate carboxykinase)	GO:0005737(cellular_component:cytoplasm); GO:0016301(molecular_function:kinase activity); GO:0004612(molecular_function:phosphoenolpyruvate carboxykinase (ATP) activity); GO:0046872(molecular_function:metal ion binding); GO:0005524(molecular_function:ATP binding); GO:0006094(biological_process:gluconeogenesis)	GO:0005488;GO:0003824;GO:0008152;GO:0110165	WP_101904324.1(phosphoenolpyruvate carboxykinase (ATP) [Vibrio harveyi])	sp|A7MZB2|PCKA_VIBCB(Phosphoenolpyruvate carboxykinase (ATP) OS=Vibrio campbellii (strain ATCC BAA-1116 / BB120) OX=338187 GN=pckA PE=3 SV=1)
CU052_04380	44	2260	0.96	91.3	52.9437	5.72639	0	0	yes	up	CU052_04380	sulfate adenylyltransferase	CP025537.1	863914	862484	-	COG2895(P:Inorganic ion transport and metabolism)	COG2895(may be the GTPase, regulating ATP sulfurylase activity (By similarity))	METABOLISM	K00956	cysN	sulfate adenylyltransferase subunit 1 [EC:2.7.7.4]	map00450(Selenocompound metabolism); map00261(Monobactam biosynthesis); map00230(Purine metabolism); map00920(Sulfur metabolism)	Metabolism;Metabolism;Metabolism;Metabolism	Metabolism of other amino acids;Biosynthesis of other secondary metabolites;Nucleotide metabolism;Energy metabolism	PF00009.28(GTP_EFTU:Elongation factor Tu GTP binding domain); PF01926.24(MMR_HSR1:50S ribosome-binding GTPase); PF03144.26(GTP_EFTU_D2:Elongation factor Tu domain 2)	GO:0000103(biological_process:sulfate assimilation); GO:0003924(molecular_function:GTPase activity); GO:0070814(biological_process:hydrogen sulfide biosynthetic process); GO:0004781(molecular_function:sulfate adenylyltransferase (ATP) activity); GO:0005524(molecular_function:ATP binding); GO:0005525(molecular_function:GTP binding)	GO:0009987;GO:0003824;GO:0008152;GO:0005488	WP_005528550.1(MULTISPECIES: sulfate adenylyltransferase subunit CysN [Vibrio])	sp|A7MWE9|CYSN_VIBCB(Sulfate adenylyltransferase subunit 1 OS=Vibrio campbellii (strain ATCC BAA-1116 / BB120) OX=338187 GN=cysN PE=3 SV=1)
CU052_04385	14	1216	0.55	88.71	89.5291	6.48429	1.3499e-288	5.77776e-287	yes	up	CU052_04385	sulfate adenylyltransferase subunit CysD	CP025537.1	864841	863933	-	COG0175(P:Inorganic ion transport and metabolism)	COG0175(Reduction of activated sulfate into sulfite (By similarity))	METABOLISM	K00957	cysD	sulfate adenylyltransferase subunit 2 [EC:2.7.7.4]	map00450(Selenocompound metabolism); map00261(Monobactam biosynthesis); map00230(Purine metabolism); map00920(Sulfur metabolism)	Metabolism;Metabolism;Metabolism;Metabolism	Metabolism of other amino acids;Biosynthesis of other secondary metabolites;Nucleotide metabolism;Energy metabolism	PF01507.20(PAPS_reduct:Phosphoadenosine phosphosulfate reductase family)	GO:0004781(molecular_function:sulfate adenylyltransferase (ATP) activity); GO:0019419(biological_process:sulfate reduction); GO:0000103(biological_process:sulfate assimilation); GO:0005524(molecular_function:ATP binding); GO:0070814(biological_process:hydrogen sulfide biosynthetic process)	GO:0005488;GO:0009987;GO:0003824;GO:0008152	WP_005450539.1(MULTISPECIES: sulfate adenylyltransferase subunit CysD [Vibrio])	sp|A7MWG4|CYSD_VIBCB(Sulfate adenylyltransferase subunit 2 OS=Vibrio campbellii (strain ATCC BAA-1116 / BB120) OX=338187 GN=cysD PE=3 SV=1)
CU052_06080	67	131	15.92	57.73	2.01537	1.01105	1.61275e-06	5.18092e-06	yes	up	CU052_06080	acetolactate synthase 2 small subunit	CP025537.1	1197193	1196909	-	COG3978(E:Amino acid transport and metabolism)	COG3978(Acetolactate synthase)	METABOLISM	K11258	ilvM	acetolactate synthase II small subunit [EC:2.2.1.6]	map00660(C5-Branched dibasic acid metabolism); map00290(Valine, leucine and isoleucine biosynthesis); map00770(Pantothenate and CoA biosynthesis); map00650(Butanoate metabolism)	Metabolism;Metabolism;Metabolism;Metabolism	Carbohydrate metabolism;Amino acid metabolism;Metabolism of cofactors and vitamins;Carbohydrate metabolism	PF13710.7(ACT_5:ACT domain); PF13291.7(ACT_4:ACT domain); PF12320.9(SbcD_C:Type 5 capsule protein repressor C-terminal domain)	GO:0003984(molecular_function:acetolactate synthase activity)	GO:0003824	WP_005440786.1(MULTISPECIES: acetolactate synthase 2 small subunit [Vibrio])
CU052_22475	19196	39894	557.02	2133.63	2.14218	1.09908	0	0	yes	up	CU052_22475	L-threonine dehydrogenase	CP025538.1	1048738	1049886	+	COG1454(Q:Secondary metabolites biosynthesis, transport and catabolism)	COG1454(Isoprenoid biosynthesis protein with amidotransferase-like domain)	METABOLISM	K13954	yiaY	alcohol dehydrogenase [EC:1.1.1.1]	map00626(Naphthalene degradation); map00010(Glycolysis / Gluconeogenesis); map00625(Chloroalkane and chloroalkene degradation); map00071(Fatty acid degradation); map00350(Tyrosine metabolism)	Metabolism;Metabolism;Metabolism;Metabolism;Metabolism	Xenobiotics biodegradation and metabolism;Carbohydrate metabolism;Xenobiotics biodegradation and metabolism;Lipid metabolism;Amino acid metabolism	PF00465.20(Fe-ADH:Iron-containing alcohol dehydrogenase); PF13685.7(Fe-ADH_2:Iron-containing alcohol dehydrogenase)	GO:0046872(molecular_function:metal ion binding); GO:0004022(molecular_function:alcohol dehydrogenase (NAD) activity); GO:0008743(molecular_function:L-threonine 3-dehydrogenase activity); GO:0016491(molecular_function:oxidoreductase activity)	GO:0003824;GO:0005488	WP_005442614.1(MULTISPECIES: L-threonine dehydrogenase [Vibrio])	sp|P37686|ADH2_ECOLI(Probable alcohol dehydrogenase OS=Escherichia coli (strain K12) OX=83333 GN=yiaY PE=3 SV=4)
CU052_07165	111	308	2.48	12.66	2.86014	1.51608	5.25538e-24	3.5489e-23	yes	up	CU052_07165	alcohol dehydrogenase AdhP	CP025537.1	1417035	1416019	-	COG1064(C:Energy production and conversion)	COG1064(alcohol dehydrogenase)	METABOLISM	K13953	adhP	alcohol dehydrogenase, propanol-preferring [EC:1.1.1.1]	map00350(Tyrosine metabolism); map00982(Drug metabolism - cytochrome P450); map00980(Metabolism of xenobiotics by cytochrome P450); map00626(Naphthalene degradation); map00625(Chloroalkane and chloroalkene degradation); map00010(Glycolysis / Gluconeogenesis); map00830(Retinol metabolism); map00071(Fatty acid degradation)	Metabolism;Metabolism;Metabolism;Metabolism;Metabolism;Metabolism;Metabolism;Metabolism	Amino acid metabolism;Xenobiotics biodegradation and metabolism;Xenobiotics biodegradation and metabolism;Xenobiotics biodegradation and metabolism;Xenobiotics biodegradation and metabolism;Carbohydrate metabolism;Metabolism of cofactors and vitamins;Lipid metabolism	PF08240.13(ADH_N:Alcohol dehydrogenase GroES-like domain); PF00107.27(ADH_zinc_N:Zinc-binding dehydrogenase); PF13602.7(ADH_zinc_N_2:Zinc-binding dehydrogenase); PF01262.22(AlaDh_PNT_C:Alanine dehydrogenase/PNT, C-terminal domain); PF02826.20(2-Hacid_dh_C:D-isomer specific 2-hydroxyacid dehydrogenase, NAD binding domain)	GO:0008270(molecular_function:zinc ion binding); GO:0004022(molecular_function:alcohol dehydrogenase (NAD) activity); GO:0016491(molecular_function:oxidoreductase activity)	GO:0003824;GO:0005488	WP_101904417.1(alcohol dehydrogenase AdhP [Vibrio harveyi])	sp|P42328|ADH3_GEOSE(Alcohol dehydrogenase OS=Geobacillus stearothermophilus OX=1422 PE=1 SV=1)
CU052_23200	767	8050	21.04	406.94	10.8183	3.4354	0	0	yes	up	CU052_23200	acetyl-CoA C-acetyltransferase	CP025538.1	1214993	1213785	-	COG0183(S:Function unknown)	COG0183(Phasin protein)	POORLY CHARACTERIZED	K00626	atoB	acetyl-CoA C-acetyltransferase [EC:2.3.1.9]	map00630(Glyoxylate and dicarboxylate metabolism); map00310(Lysine degradation); map00640(Propanoate metabolism); map00650(Butanoate metabolism); map00720(Carbon fixation pathways in prokaryotes); map00620(Pyruvate metabolism); map00900(Terpenoid backbone biosynthesis); map00362(Benzoate degradation); map02020(Two-component system); map00071(Fatty acid degradation); map00280(Valine, leucine and i…	Metabolism;Metabolism;Metabolism;Metabolism;Metabolism;Metabolism;Metabolism;Metabolism;Environmental Information Processing;Metabolism;Metabolism;Metabolism;Metabolism	Carbohydrate metabolism;Amino acid metabolism;Carbohydrate metabolism;Carbohydrate metabolism;Energy metabolism;Carbohydrate metabolism;Metabolism of terpenoids and polyketides;Xenobiotics biodegradation and metabolism;Signal transduction;Lipid metabolism;Amino acid metabolism;Amino acid metabolism;Lipid metabolism	PF00108.24(Thiolase_N:Thiolase, N-terminal domain); PF02803.19(Thiolase_C:Thiolase, C-terminal domain)	GO:0003985(molecular_function:acetyl-CoA C-acetyltransferase activity); GO:0016747(molecular_function:transferase activity, transferring acyl groups other than amino-acyl groups)	GO:0003824	WP_101905504.1(acetyl-CoA C-acetyltransferase [Vibrio harveyi])	sp|P44873|ATOB_HAEIN(Acetyl-CoA acetyltransferase OS=Haemophilus influenzae (strain ATCC 51907 / DSM 11121 / KW20 / Rd) OX=71421 GN=atoB PE=3 SV=1)
CU052_21795	5	76	0.21	5.83	15.6676	3.96971	8.62591e-18	4.90346e-17	yes	up	CU052_21795	protoheme IX farnesyltransferase	CP025538.1	873475	872603	-	COG0109(S:Function unknown)	COG0109(Phosphoesterase, PA-phosphatase related)	POORLY CHARACTERIZED	K02257	ctaB	heme o synthase [EC:2.5.1.141]	map00190(Oxidative phosphorylation); map00860(Porphyrin and chlorophyll metabolism); map04714(Thermogenesis)	Metabolism;Metabolism;Organismal Systems	Energy metabolism;Metabolism of cofactors and vitamins;Environmental adaptation	PF01040.19(UbiA:UbiA prenyltransferase family)	GO:0016021(cellular_component:integral component of membrane); GO:0005886(cellular_component:plasma membrane); GO:0008495(molecular_function:protoheme IX farnesyltransferase activity); GO:0048034(biological_process:heme O biosynthetic process)	GO:0110165;GO:0009987;GO:0003824;GO:0008152	WP_101905417.1(protoheme IX farnesyltransferase [Vibrio harveyi])	sp|A7N2M2|CYOE1_VIBCB(Protoheme IX farnesyltransferase 1 OS=Vibrio campbellii (strain ATCC BAA-1116 / BB120) OX=338187 GN=cyoE1 PE=3 SV=1)
CU052_09880	88	251	2.49	13.07	2.94002	1.55582	1.44577e-20	8.97211e-20	yes	up	CU052_09880	UDP-glucose--hexose-1-phosphate uridylyltransferase	CP025537.1	1974102	1973050	-	COG1085(G:Carbohydrate transport and metabolism)	COG1085(galactose-1-phosphate uridylyltransferase)	METABOLISM	K00965	galT	UDPglucose--hexose-1-phosphate uridylyltransferase [EC:2.7.7.12]	map00520(Amino sugar and nucleotide sugar metabolism); map00052(Galactose metabolism); map04917(Prolactin signaling pathway)	Metabolism;Metabolism;Organismal Systems	Carbohydrate metabolism;Carbohydrate metabolism;Endocrine system	PF01087.23(GalP_UDP_transf:Galactose-1-phosphate uridyl transferase, N-terminal domain); PF02744.18(GalP_UDP_tr_C:Galactose-1-phosphate uridyl transferase, C-terminal domain)	GO:0033499(biological_process:galactose catabolic process via UDP-galactose); GO:0008270(molecular_function:zinc ion binding); GO:0008108(molecular_function:UDP-glucose:hexose-1-phosphate uridylyltransferase activity)	GO:0005488;GO:0003824;GO:0008152	WP_101904528.1(UDP-glucose--hexose-1-phosphate uridylyltransferase [Vibrio harveyi])	sp|P22714|GAL7_SALTY(Galactose-1-phosphate uridylyltransferase OS=Salmonella typhimurium (strain LT2 / SGSC1412 / ATCC 700720) OX=99287 GN=galT PE=3 SV=2)
CU052_24595	16	35	0.81	3.27	2.25479	1.173	0.0051593	0.0111852	yes	up	nqrC	NADH:ubiquinone reductase (Na(+)-transporting) subunit C	CP025538.1	1499353	1498610	-				K00348	nqrC	Na+-transporting NADH:ubiquinone oxidoreductase subunit C [EC:7.2.1.1]				PF04205.15(FMN_bind:FMN-binding domain)	GO:0016655(molecular_function:oxidoreductase activity, acting on NAD(P)H, quinone or similar compound as acceptor); GO:0016021(cellular_component:integral component of membrane); GO:0006814(biological_process:sodium ion transport); GO:0010181(molecular_function:FMN binding)	GO:0005488;GO:0110165;GO:0003824;GO:0051179	WP_009696933.1(MULTISPECIES: NADH:ubiquinone reductase (Na(+)-transporting) subunit C [Vibrio])	sp|Q8DBJ4|NQRC_VIBVU(Na(+)-translocating NADH-quinone reductase subunit C OS=Vibrio vulnificus (strain CMCP6) OX=216895 GN=nqrC PE=3 SV=1)
CU052_19500	635	1546	22.47	100.82	2.50954	1.32742	3.13344e-93	5.31771e-92	yes	up	CU052_19500	cytochrome B6	CP025538.1	374037	375014	+	COG1858(P:Inorganic ion transport and metabolism)	COG1858(cytochrome C peroxidase)	METABOLISM	K00428		cytochrome c peroxidase [EC:1.11.1.5]				PF03150.15(CCP_MauG:Di-haem cytochrome c peroxidase); PF00034.22(Cytochrom_C:Cytochrome c)			WP_050907659.1(c-type cytochrome [Vibrio harveyi])	sp|P14532|CCPR_PSEAE(Cytochrome c551 peroxidase OS=Pseudomonas aeruginosa (strain ATCC 15692 / DSM 22644 / CIP 104116 / JCM 14847 / LMG 12228 / 1C / PRS 101 / PAO1) OX=208964 GN=ccpA PE=1 SV=2)
CU052_10535	544	1185	81.86	329.32	2.24532	1.16692	4.43414e-59	5.4225e-58	yes	up	arsC	arsenate reductase (glutaredoxin)	CP025537.1	2114660	2114310	-	COG1393(P:Inorganic ion transport and metabolism)	COG1393(arsenate reductase (glutaredoxin) activity)	METABOLISM	K00537	arsC	arsenate reductase (glutaredoxin) [EC:1.20.4.1]				PF03960.16(ArsC:ArsC family); PF00462.25(Glutaredoxin:Glutaredoxin)	GO:0008794(molecular_function:arsenate reductase (glutaredoxin) activity)	GO:0003824	WP_005445333.1(MULTISPECIES: arsenate reductase (glutaredoxin) [Vibrio])	sp|P76569|YFGD_ECOLI(Uncharacterized protein YfgD OS=Escherichia coli (strain K12) OX=83333 GN=yfgD PE=1 SV=1)
CU052_16690	316	762	8.48	37.7	2.48557	1.31358	3.71424e-46	3.7601e-45	yes	up	CU052_16690	class I SAM-dependent methyltransferase	CP025537.1	3465258	3464002	-	COG2230(M:Cell wall/membrane/envelope biogenesis)	COG2230(cyclopropane-fatty-acyl-phospholipid synthase)	CELLULAR PROCESSES AND SIGNALING	K00574	cfa	cyclopropane-fatty-acyl-phospholipid synthase [EC:2.1.1.79]				PF02353.21(CMAS:Mycolic acid cyclopropane synthetase); PF13649.7(Methyltransf_25:Methyltransferase domain); PF08241.13(Methyltransf_11:Methyltransferase domain); PF13489.7(Methyltransf_23:Methyltransferase domain); PF08242.13(Methyltransf_12:Methyltransferase domain); PF01596.18(Methyltransf_3:O-methyltransferase); PF13847.7(Methyltransf_31:Methyltransferase domain); PF05175.15(MTS:Methyltransfer…	GO:0008168(molecular_function:methyltransferase activity); GO:0032259(biological_process:methylation)	GO:0003824;GO:0008152	WP_101904970.1(class I SAM-dependent methyltransferase [Vibrio harveyi])	sp|O53732|UFAA1_MYCTU(Tuberculostearic acid methyltransferase UfaA1 OS=Mycobacterium tuberculosis (strain ATCC 25618 / H37Rv) OX=83332 GN=ufaA1 PE=1 SV=3)
CU052_18460	73	267	5.1	34.38	3.77005	1.91458	1.42695e-28	1.06218e-27	yes	up	CU052_18460	sugar O-acetyltransferase	CP025538.1	130840	131397	+	COG0110(U:Intracellular trafficking, secretion, and vesicular transport)	COG0110(Type I secretion membrane fusion protein (HlyD)	CELLULAR PROCESSES AND SIGNALING	K00661	maa	maltose O-acetyltransferase [EC:2.3.1.79]				PF00132.25(Hexapep:Bacterial transferase hexapeptide (six repeats)); PF14602.7(Hexapep_2:Hexapeptide repeat of succinyl-transferase); PF12464.9(Mac:Maltose acetyltransferase)	GO:0016740(molecular_function:transferase activity)	GO:0003824	WP_101905150.1(sugar O-acetyltransferase [Vibrio harveyi])	sp|P77791|MAA_ECOLI(Maltose O-acetyltransferase OS=Escherichia coli (strain K12) OX=83333 GN=maa PE=1 SV=3)
CU052_13990	16	61	0.29	2.01	3.92978	1.97445	6.32552e-08	2.26311e-07	yes	up	CU052_13990	aminopeptidase P family protein	CP025537.1	2843548	2841752	-	COG0006(S:Function unknown)	COG0006(XTALbg)	POORLY CHARACTERIZED	K01262	pepP	Xaa-Pro aminopeptidase [EC:3.4.11.9]				PF16189.6(Creatinase_N_2:Creatinase/Prolidase N-terminal domain); PF00557.25(Peptidase_M24:Metallopeptidase family M24); PF01321.19(Creatinase_N:Creatinase/Prolidase N-terminal domain); PF16188.6(Peptidase_M24_C:C-terminal region of peptidase_M24)			WP_101904798.1(aminopeptidase P family protein [Vibrio harveyi])	sp|Q8RY11|AMPP2_ARATH(Aminopeptidase P2 OS=Arabidopsis thaliana OX=3702 GN=APP2 PE=2 SV=1)
CU052_14565	69	636	0.95	16.13	9.50095	3.24807	1.72078e-117	3.53947e-116	yes	up	CU052_14565	collagenase	CP025537.1	2969460	2967175	-				K01387	colA	microbial collagenase [EC:3.4.24.3]				PF01752.18(Peptidase_M9:Collagenase); PF08453.11(Peptidase_M9_N:Peptidase family M9 N-terminal); PF04151.16(PPC:Bacterial pre-peptidase C-terminal domain)			WP_101904837.1(collagenase [Vibrio harveyi])	sp|Q8D4Y9|COLA_VIBVU(Microbial collagenase OS=Vibrio vulnificus (strain CMCP6) OX=216895 GN=VV2_1146 PE=3 SV=1)
CU052_25095	107	315	2.39	12.97	3.03449	1.60145	2.02656e-26	1.44744e-25	yes	up	CU052_25095	DASH family cryptochrome	CP025538.1	1600138	1598786	-	COG0415(S:Function unknown)	COG0415(Deoxyribodipyrimidine photolyase-related protein)	POORLY CHARACTERIZED	K01669	phrB	deoxyribodipyrimidine photo-lyase [EC:4.1.99.3]				PF03441.15(FAD_binding_7:FAD binding domain of DNA photolyase); PF00875.19(DNA_photolyase:DNA photolyase)			WP_101905627.1(DASH family cryptochrome [Vibrio harveyi])	sp|Q87JP5|CRYD_VIBPA(Cryptochrome DASH OS=Vibrio parahaemolyticus serotype O3:K6 (strain RIMD 2210633) OX=223926 GN=cry PE=3 SV=1)
CU052_04350	74	144	3.55	12.73	2.00581	1.00418	5.7057e-07	1.90879e-06	yes	up	CU052_04350	ABC transporter ATP-binding protein	CP025537.1	856088	856816	+	COG1136(S:Function unknown)	COG1136(ABC-type metal ion transport system, periplasmic component surface adhesin)	POORLY CHARACTERIZED	K02003		putative ABC transport system ATP-binding protein				PF00005.28(ABC_tran:ABC transporter); PF13304.7(AAA_21:AAA domain, putative AbiEii toxin, Type IV TA system); PF13671.7(AAA_33:AAA domain); PF13191.7(AAA_16:AAA ATPase domain)	GO:0016887(molecular_function:ATPase activity); GO:0005524(molecular_function:ATP binding)	GO:0005488;GO:0003824	WP_009698868.1(ABC transporter ATP-binding protein [Vibrio harveyi])	sp|Q7NTU0|LOLD_CHRVO(Lipoprotein-releasing system ATP-binding protein LolD OS=Chromobacterium violaceum (strain ATCC 12472 / DSM 30191 / JCM 1249 / NBRC 12614 / NCIMB 9131 / NCTC 9757) OX=243365 GN=lolD PE=3 SV=1)
CU052_26740	533	1313	26.61	120.82	2.5392	1.34437	5.42033e-81	8.21661e-80	yes	up	CU052_26740	ABC transporter ATP-binding protein	CP025538.1	1939092	1938382	-	COG1136(V:Defense mechanisms)	COG1136(ABC transporter (permease))	CELLULAR PROCESSES AND SIGNALING	K02003		putative ABC transport system ATP-binding protein				PF00005.28(ABC_tran:ABC transporter); PF13304.7(AAA_21:AAA domain, putative AbiEii toxin, Type IV TA system); PF13555.7(AAA_29:P-loop containing region of AAA domain); PF03193.17(RsgA_GTPase:RsgA GTPase)			WP_101905755.1(ABC transporter ATP-binding protein [Vibrio harveyi])	sp|O06980|YVCR_BACSU(Uncharacterized ABC transporter ATP-binding protein YvcR OS=Bacillus subtilis (strain 168) OX=224308 GN=yvcR PE=3 SV=1)
CU052_12335	87	182	2.43	9.35	2.15631	1.10856	1.09214e-09	4.39652e-09	yes	up	CU052_12335	ABC transporter permease	CP025537.1	2518469	2519683	+	COG0577(K:Transcription)	COG0577(Transcriptional regulator, tetR family)	INFORMATION STORAGE AND PROCESSING	K02004		putative ABC transport system permease protein				PF12704.8(MacB_PCD:MacB-like periplasmic core domain); PF02687.22(FtsX:FtsX-like permease family)	GO:0016021(cellular_component:integral component of membrane); GO:0005886(cellular_component:plasma membrane)	GO:0110165	WP_005444932.1(MULTISPECIES: ABC transporter permease [Vibrio])	sp|O31712|YKNZ_BACSU(Uncharacterized ABC transporter permease YknZ OS=Bacillus subtilis (strain 168) OX=224308 GN=yknZ PE=1 SV=1)
CU052_26735	233	505	2.88	11.5	2.23406	1.15967	6.42971e-26	4.52021e-25	yes	up	CU052_26735	ABC transporter permease	CP025538.1	1938395	1935870	-	COG0577(V:Defense mechanisms)	COG0577(ABC transporter (permease))	CELLULAR PROCESSES AND SIGNALING	K02004		putative ABC transport system permease protein				PF02687.22(FtsX:FtsX-like permease family); PF12704.8(MacB_PCD:MacB-like periplasmic core domain)	GO:0016021(cellular_component:integral component of membrane)	GO:0110165	WP_101905754.1(ABC transporter permease [Vibrio harveyi])
CU052_12325	83	258	2.5	14.34	3.20406	1.6799	2.26081e-23	1.50059e-22	yes	up	CU052_12325	efflux RND transporter periplasmic adaptor subunit	CP025537.1	2516072	2517208	+	COG0845(K:Transcription)	COG0845(Transcriptional regulator, tetR family)	INFORMATION STORAGE AND PROCESSING	K02005		HlyD family secretion protein				PF16576.6(HlyD_D23:Barrel-sandwich domain of CusB or HlyD membrane-fusion); PF13437.7(HlyD_3:HlyD family secretion protein); PF13533.7(Biotin_lipoyl_2:Biotin-lipoyl like); PF00364.23(Biotin_lipoyl:Biotin-requiring enzyme)	GO:0022857(molecular_function:transmembrane transporter activity); GO:0016020(cellular_component:membrane)	GO:0005215;GO:0110165	WP_101904661.1(efflux RND transporter periplasmic adaptor subunit [Vibrio harveyi])	sp|P58411|MACA_YERPE(Macrolide export protein MacA OS=Yersinia pestis OX=632 GN=macA PE=3 SV=1)
CU052_18700	24	52	1.12	4.46	2.23332	1.15919	0.000732532	0.00179313	yes	up	CU052_18700	heme ABC transporter ATP-binding protein	CP025538.1	207766	206984	-	COG4559(P:Inorganic ion transport and metabolism)	COG4559(Part of the ABC transporter complex HmuTUV involved in hemin import. Responsible for energy coupling to the transport system (By similarity))	METABOLISM	K02013		iron complex transport system ATP-binding protein [EC:7.2.2.-]				PF00005.28(ABC_tran:ABC transporter); PF13304.7(AAA_21:AAA domain, putative AbiEii toxin, Type IV TA system); PF02463.20(SMC_N:RecF/RecN/SMC N terminal domain); PF13555.7(AAA_29:P-loop containing region of AAA domain); PF13476.7(AAA_23:AAA domain); PF03193.17(RsgA_GTPase:RsgA GTPase); PF01926.24(MMR_HSR1:50S ribosome-binding GTPase)	GO:0015439(molecular_function:heme-transporting ATPase activity); GO:0016887(molecular_function:ATPase activity); GO:0005524(molecular_function:ATP binding); GO:0005886(cellular_component:plasma membrane)	GO:0005488;GO:0005215;GO:0003824;GO:0110165	WP_009696422.1(heme ABC transporter ATP-binding protein [Vibrio harveyi])	sp|Q87J32|HMUV_VIBPA(Hemin import ATP-binding protein HmuV OS=Vibrio parahaemolyticus serotype O3:K6 (strain RIMD 2210633) OX=223926 GN=hmuV PE=3 SV=2)
CU052_19660	17	34	0.77	2.83	2.06153	1.04371	0.0121275	0.0245802	yes	up	CU052_19660	siderophore ABC transporter ATP-binding protein	CP025538.1	405028	405783	+	COG4604(P:Inorganic ion transport and metabolism)	COG4604(abc transporter atp-binding protein)	METABOLISM	K02013		iron complex transport system ATP-binding protein [EC:7.2.2.-]				PF00005.28(ABC_tran:ABC transporter); PF13304.7(AAA_21:AAA domain, putative AbiEii toxin, Type IV TA system); PF02463.20(SMC_N:RecF/RecN/SMC N terminal domain); PF13476.7(AAA_23:AAA domain); PF13555.7(AAA_29:P-loop containing region of AAA domain); PF13604.7(AAA_30:AAA domain)	GO:0016887(molecular_function:ATPase activity); GO:0005524(molecular_function:ATP binding)	GO:0005488;GO:0003824	WP_005452233.1(ATP-binding cassette domain-containing protein [Vibrio harveyi])	sp|P94420|YCLP_BACSU(Petrobactin import ATP-binding protein YclP OS=Bacillus subtilis (strain 168) OX=224308 GN=yclP PE=1 SV=1)
CU052_15835	127	476	1.79	12.4	3.86333	1.94985	9.02318e-51	9.78099e-50	yes	up	CU052_15835	TonB-dependent siderophore receptor	CP025537.1	3269053	3266831	-				K02014		iron complex outermembrane recepter protein				PF00593.25(TonB_dep_Rec:TonB dependent receptor); PF07715.16(Plug:TonB-dependent Receptor Plug Domain)			WP_101904925.1(TonB-dependent siderophore receptor [Vibrio harveyi])	sp|Q47162|FCT_DICD3(Ferrichrysobactin receptor OS=Dickeya dadantii (strain 3937) OX=198628 GN=fct PE=3 SV=2)
CU052_22045	52	113	0.81	3.25	2.23993	1.16345	5.94674e-07	1.98714e-06	yes	up	CU052_22045	TonB-dependent siderophore receptor	CP025538.1	931205	929169	-	ENOG410ZQQM(P:Inorganic ion transport and metabolism); COG1629(P:Inorganic ion transport and metabolism)	ENOG410ZQQM(TonB-dependent Receptor Plug Domain); COG1629(TonB-dependent Receptor Plug Domain)	METABOLISM;METABOLISM	K02014		iron complex outermembrane recepter protein				PF00593.25(TonB_dep_Rec:TonB dependent receptor); PF07715.16(Plug:TonB-dependent Receptor Plug Domain)	GO:0009279(cellular_component:cell outer membrane); GO:0038023(molecular_function:signaling receptor activity); GO:0015344(molecular_function:siderophore uptake transmembrane transporter activity)	GO:0005215;GO:0060089;GO:0110165	WP_061066351.1(TonB-dependent siderophore receptor [Vibrio harveyi])	sp|Q8X7W7|FIU_ECO57(Catecholate siderophore receptor Fiu OS=Escherichia coli O157:H7 OX=83334 GN=fiu PE=3 SV=1)
CU052_25405	199	526	2.89	14.09	2.72453	1.44601	3.16041e-37	2.78739e-36	yes	up	CU052_25405	TonB-dependent siderophore receptor	CP025538.1	1663427	1661343	-	COG1629(S:Function unknown)	COG1629(caax amino terminal protease family protein)	POORLY CHARACTERIZED	K02014		iron complex outermembrane recepter protein				PF00593.25(TonB_dep_Rec:TonB dependent receptor); PF07715.16(Plug:TonB-dependent Receptor Plug Domain)	GO:0009279(cellular_component:cell outer membrane); GO:0038023(molecular_function:signaling receptor activity); GO:0015344(molecular_function:siderophore uptake transmembrane transporter activity)	GO:0005215;GO:0060089;GO:0110165	WP_101905655.1(TonB-dependent siderophore receptor [Vibrio harveyi])	sp|A0A0H2ZI93|CNTO_PSEAB(Metal-pseudopaline receptor CntO OS=Pseudomonas aeruginosa (strain UCBPP-PA14) OX=208963 GN=cntO PE=2 SV=1)
CU052_18705	28	93	0.94	5.77	3.42361	1.77552	5.07175e-10	2.0776e-09	yes	up	CU052_18705	iron ABC transporter permease	CP025538.1	208803	207766	-	COG0609(P:Inorganic ion transport and metabolism)	COG0609(Part of the ABC transporter complex HmuTUV involved in hemin import. Responsible for energy coupling to the transport system (By similarity))	METABOLISM	K02015		iron complex transport system permease protein				PF01032.19(FecCD:FecCD transport family)	GO:0022857(molecular_function:transmembrane transporter activity); GO:0016021(cellular_component:integral component of membrane); GO:0005886(cellular_component:plasma membrane)	GO:0005215;GO:0110165	WP_009696421.1(MULTISPECIES: iron ABC transporter permease [Vibrio])	sp|Q56992|HMUU_YERPE(Hemin transport system permease protein HmuU OS=Yersinia pestis OX=632 GN=hmuU PE=1 SV=2)
CU052_19650	10	44	0.37	3.01	4.53536	2.18122	9.74913e-07	3.1757e-06	yes	up	CU052_19650	siderophore ABC transporter permease	CP025538.1	403147	404082	+	COG4606(P:Inorganic ion transport and metabolism)	COG4606(permease protein)	METABOLISM	K02015		iron complex transport system permease protein				PF01032.19(FecCD:FecCD transport family)	GO:0022857(molecular_function:transmembrane transporter activity); GO:0016021(cellular_component:integral component of membrane); GO:0005886(cellular_component:plasma membrane)	GO:0005215;GO:0110165	WP_009696070.1(MULTISPECIES: iron chelate uptake ABC transporter family permease subunit [Vibrio harveyi group])	sp|P94418|YCLN_BACSU(Petrobactin import system permease protein YclN OS=Bacillus subtilis (strain 168) OX=224308 GN=yclN PE=1 SV=1)
CU052_19655	6	19	0.22	1.31	3.26408	1.70668	0.0062672	0.0134073	yes	up	CU052_19655	ABC transporter permease	CP025538.1	404075	405025	+				K02015		iron complex transport system permease protein				PF01032.19(FecCD:FecCD transport family)	GO:0022857(molecular_function:transmembrane transporter activity); GO:0016021(cellular_component:integral component of membrane); GO:0005886(cellular_component:plasma membrane)	GO:0005215;GO:0110165	WP_009696071.1(iron chelate uptake ABC transporter family permease subunit [Vibrio harveyi])	sp|P94419|YCLO_BACSU(Petrobactin import system permease protein YclO OS=Bacillus subtilis (strain 168) OX=224308 GN=yclO PE=1 SV=1)
CU052_18710	24	113	0.99	8.59	4.85318	2.27893	7.56609e-16	4.05919e-15	yes	up	CU052_18710	hemin ABC transporter substrate-binding protein	CP025538.1	209682	208813	-	COG4558(P:Inorganic ion transport and metabolism)	COG4558(periplasmic binding protein)	METABOLISM	K02016		iron complex transport system substrate-binding protein				PF01497.19(Peripla_BP_2:Periplasmic binding protein)			WP_017818598.1(hemin ABC transporter substrate-binding protein [Vibrio harveyi])	sp|Q56991|HMUT_YERPE(Hemin-binding periplasmic protein HmuT OS=Yersinia pestis OX=632 GN=hmuT PE=1 SV=2)
CU052_19645	59	158	2.27	11.19	2.76035	1.46485	1.72371e-12	8.0657e-12	yes	up	CU052_19645	siderophore ABC transporter substrate-binding protein	CP025538.1	402216	403124	+	COG4607(P:Inorganic ion transport and metabolism)	COG4607(Periplasmic binding protein)	METABOLISM	K02016		iron complex transport system substrate-binding protein				PF01497.19(Peripla_BP_2:Periplasmic binding protein)	GO:0006826(biological_process:iron ion transport)	GO:0051179	WP_101905229.1(siderophore ABC transporter substrate-binding protein [Vibrio harveyi])	sp|P94421|YCLQ_BACSU(Petrobactin-binding protein YclQ OS=Bacillus subtilis (strain 168) OX=224308 GN=yclQ PE=1 SV=1)
CU052_25725	5	17	0.19	1.22	3.50459	1.80925	0.00708756	0.0149915	yes	up	CU052_25725	ferric anguibactin-binding protein	CP025538.1	1726553	1727473	+	COG4607(C:Energy production and conversion)	COG4607(sulfite reductase)	METABOLISM	K02016		iron complex transport system substrate-binding protein				PF01497.19(Peripla_BP_2:Periplasmic binding protein)	GO:0006826(biological_process:iron ion transport)	GO:0051179	WP_038898035.1(siderophore ABC transporter substrate-binding protein [Vibrio harveyi])	sp|P94421|YCLQ_BACSU(Petrobactin-binding protein YclQ OS=Bacillus subtilis (strain 168) OX=224308 GN=yclQ PE=1 SV=1)
CU052_18455	47	257	1.11	11.21	5.6363	2.49475	1.27442e-37	1.13258e-36	yes	up	CU052_18455	HlyD family type I secretion periplasmic adaptor subunit	CP025538.1	129378	130718	+	ENOG410XNME(U:Intracellular trafficking, secretion, and vesicular transport)	ENOG410XNME(Type I secretion membrane fusion protein (HlyD)	CELLULAR PROCESSES AND SIGNALING	K02022		HlyD family secretion protein				PF13437.7(HlyD_3:HlyD family secretion protein); PF16576.6(HlyD_D23:Barrel-sandwich domain of CusB or HlyD membrane-fusion); PF00529.21(HlyD:HlyD membrane-fusion protein of T1SS); PF13533.7(Biotin_lipoyl_2:Biotin-lipoyl like)	GO:0015031(biological_process:protein transport); GO:0016021(cellular_component:integral component of membrane); GO:0005886(cellular_component:plasma membrane)	GO:0110165;GO:0051179	WP_017189575.1(MULTISPECIES: HlyD family type I secretion periplasmic adaptor subunit [Vibrio])	sp|Q7ANN5|PRSE_RHIME(Type I secretion system membrane fusion protein PrsE OS=Rhizobium meliloti (strain 1021) OX=266834 GN=prsE PE=1 SV=1)
CU052_25645	1536	9084	36.51	397.94	6.096	2.60786	0	0	yes	up	CU052_25645	maltoporin	CP025538.1	1708475	1707192	-	COG4580(G:Carbohydrate transport and metabolism)	COG4580(maltose operon periplasmic protein)	METABOLISM	K02024	lamB	maltoporin				PF02264.16(LamB:LamB porin)	GO:0015481(molecular_function:maltose transporting porin activity); GO:0042958(molecular_function:maltodextrin transmembrane transporter activity); GO:0009279(cellular_component:cell outer membrane); GO:0046930(cellular_component:pore complex); GO:0006811(biological_process:ion transport)	GO:0110165;GO:0005215;GO:0051179;GO:0032991	WP_029788721.1(MULTISPECIES: maltoporin [Vibrio])	sp|A7N5Q9|LAMB_VIBCB(Maltoporin OS=Vibrio campbellii (strain ATCC BAA-1116 / BB120) OX=338187 GN=lamB PE=3 SV=1)
CU052_26900	39	122	1.39	8.01	3.22444	1.68905	6.15611e-12	2.80177e-11	yes	up	CU052_26900	sugar ABC transporter permease	CP025538.1	1971644	1972633	+	COG1175(P:Inorganic ion transport and metabolism)	COG1175(binding-protein-dependent transport systems inner membrane Component)	METABOLISM	K02025		multiple sugar transport system permease protein				PF00528.23(BPD_transp_1:Binding-protein-dependent transport system inner membrane component)	GO:0016021(cellular_component:integral component of membrane); GO:0055085(biological_process:transmembrane transport); GO:0005886(cellular_component:plasma membrane)	GO:0009987;GO:0051179;GO:0110165	WP_005448995.1(sugar ABC transporter permease [Vibrio harveyi])	sp|P29823|LACF_RHIRD(Lactose transport system permease protein LacF OS=Rhizobium radiobacter OX=358 GN=lacF PE=2 SV=1)
CU052_26905	33	105	1.31	7.67	3.2797	1.71356	1.1628e-10	4.9806e-10	yes	up	CU052_26905	carbohydrate ABC transporter permease	CP025538.1	1972635	1973519	+	ENOG410XR8K(P:Inorganic ion transport and metabolism)	ENOG410XR8K(binding-protein-dependent transport systems inner membrane Component)	METABOLISM	K02026		multiple sugar transport system permease protein				PF00528.23(BPD_transp_1:Binding-protein-dependent transport system inner membrane component)	GO:0016021(cellular_component:integral component of membrane); GO:0055085(biological_process:transmembrane transport); GO:0005524(molecular_function:ATP binding); GO:0005886(cellular_component:plasma membrane)	GO:0005488;GO:0009987;GO:0051179;GO:0110165	WP_005448996.1(MULTISPECIES: carbohydrate ABC transporter permease [Vibrio])	sp|Q9KEE9|ARAQ_BACHD(L-arabinose transport system permease protein AraQ OS=Bacillus halodurans (strain ATCC BAA-125 / DSM 18197 / FERM 7344 / JCM 9153 / C-125) OX=272558 GN=araQ PE=3 SV=1)
CU052_26895	100	444	2.69	22.01	4.57659	2.19427	5.9689e-55	6.81274e-54	yes	up	CU052_26895	sugar ABC transporter substrate-binding protein	CP025538.1	1970336	1971583	+	ENOG410XQSR(G:Carbohydrate transport and metabolism)	ENOG410XQSR(extracellular solute-binding protein family 1)	METABOLISM	K02027		multiple sugar transport system substrate-binding protein				PF13416.7(SBP_bac_8:Bacterial extracellular solute-binding protein); PF01547.26(SBP_bac_1:Bacterial extracellular solute-binding protein)			WP_005448993.1(MULTISPECIES: extracellular solute-binding protein [Vibrio])	sp|Q9KEE7|ARAN_BACHD(Probable arabinose-binding protein OS=Bacillus halodurans (strain ATCC BAA-125 / DSM 18197 / FERM 7344 / JCM 9153 / C-125) OX=272558 GN=araN PE=3 SV=1)
CU052_26455	1188	3103	56.39	271.52	2.6923	1.42884	7.38302e-207	2.26192e-205	yes	up	CU052_26455	amino acid ABC transporter	CP025538.1	1885246	1884491	-	ENOG41120ZA(E:Amino acid transport and metabolism)	ENOG41120ZA(Bacterial extracellular solute-binding proteins, family 3)	METABOLISM	K02030		polar amino acid transport system substrate-binding protein				PF00497.21(SBP_bac_3:Bacterial extracellular solute-binding proteins, family 3)			WP_017189801.1(transporter substrate-binding domain-containing protein [Vibrio harveyi])
CU052_07815	33	106	16.53	99.49	3.31094	1.72724	7.46775e-11	3.24159e-10	yes	up	CU052_07815	bacterioferritin	CP025537.1	1543988	1544176	+	COG2906(S:Function unknown)	COG2906(Bacterioferritin-associated ferredoxin)	POORLY CHARACTERIZED	K02192	bfd	bacterioferritin-associated ferredoxin				PF04324.16(Fer2_BFD:BFD-like [2Fe-2S] binding domain)			WP_005451472.1(MULTISPECIES: bacterioferritin-associated ferredoxin [Vibrio])	sp|P0AE57|BFD_ECOL6(Bacterioferritin-associated ferredoxin OS=Escherichia coli O6:H1 (strain CFT073 / ATCC 700928 / UPEC) OX=199310 GN=bfd PE=3 SV=1)
CU052_14585	4	19	0.43	3.74	4.89612	2.29164	0.000911391	0.00219677	yes	up	CU052_14585	prepilin peptidase	CP025537.1	2975804	2975358	-				K02278	cpaA	prepilin peptidase CpaA [EC:3.4.23.43]				PF01478.19(Peptidase_A24:Type IV leader peptidase family)			WP_017190212.1(prepilin peptidase [Vibrio harveyi])
CU052_14595	4	273	0.2	25.16	70.3496	6.13647	5.53565e-67	7.27381e-66	yes	up	CU052_14595	pilus assembly protein CpaB	CP025537.1	2976295	2977050	+				K02279	cpaB	pilus assembly protein CpaB				PF16976.6(RcpC:Flp pilus assembly protein RcpC/CpaB)			WP_017190210.1(MULTISPECIES: pilus assembly protein CpaB [Vibrio])
CU052_14600	15	376	0.37	17.22	25.8378	4.69141	2.33348e-88	3.80481e-87	yes	up	CU052_14600	general secretion pathway protein GspD	CP025537.1	2977053	2978396	+	COG4964(K:Transcription)	COG4964(Transcriptional regulator, ARAC family)	INFORMATION STORAGE AND PROCESSING	K02280	cpaC	pilus assembly protein CpaC				PF00263.22(Secretin:Bacterial type II and III secretion system protein); PF13629.7(T2SS-T3SS_pil_N:Pilus formation protein N terminal region)	GO:0009306(biological_process:protein secretion)	GO:0009987;GO:0051179	WP_061065039.1(pilus assembly protein N-terminal domain-containing protein [Vibrio harveyi])	sp|P55702|Y4XJ_SINFN(Uncharacterized protein y4xJ OS=Sinorhizobium fredii (strain NBRC 101917 / NGR234) OX=394 GN=NGR_a00790 PE=3 SV=1)
CU052_14610	17	421	0.48	21.99	25.5265	4.67393	1.4426e-98	2.568e-97	yes	up	CU052_14610	type II secretion protein	CP025537.1	2978849	2980048	+	ENOG410ZYTI(U:Intracellular trafficking, secretion, and vesicular transport)	ENOG410ZYTI(Flp pilus assembly protein TadZ)	CELLULAR PROCESSES AND SIGNALING	K02282	cpaE	pilus assembly protein CpaE				PF13614.7(AAA_31:AAA domain); PF01656.24(CbiA:CobQ/CobB/MinD/ParA nucleotide binding domain); PF02374.16(ArsA_ATPase:Anion-transporting ATPase); PF10609.10(ParA:NUBPL iron-transfer P-loop NTPase)			WP_005445972.1(MULTISPECIES: AAA family ATPase [Vibrio])
CU052_14615	32	478	0.85	23.45	15.397	3.94458	1.48345e-102	2.72402e-101	yes	up	CU052_14615	CpaF family protein	CP025537.1	2980045	2981310	+	COG4962(U:Intracellular trafficking, secretion, and vesicular transport)	COG4962(Flp pilus assembly protein TadZ)	CELLULAR PROCESSES AND SIGNALING	K02283	cpaF	pilus assembly protein CpaF [EC:7.4.2.8]				PF00437.21(T2SSE:Type II/IV secretion system protein); PF13476.7(AAA_23:AAA domain); PF13555.7(AAA_29:P-loop containing region of AAA domain); PF00005.28(ABC_tran:ABC transporter); PF13521.7(AAA_28:AAA domain)			WP_005445970.1(MULTISPECIES: CpaF family protein [Vibrio])	sp|P9WMT2|Y3659_MYCTO(Putative conjugal transfer protein MT3759 OS=Mycobacterium tuberculosis (strain CDC 1551 / Oshkosh) OX=83331 GN=MT3759 PE=3 SV=1)
CU052_18145	21399	48019	306	1265.45	2.31302	1.20977	0	0	yes	up	fusA	elongation factor G	CP025538.1	59146	57122	-	COG0480(S:Function unknown)	COG0480(Dinitrogenase iron-molybdenum cofactor)	POORLY CHARACTERIZED	K02355	fusA	elongation factor G				PF03764.19(EFG_IV:Elongation factor G, domain IV); PF00009.28(GTP_EFTU:Elongation factor Tu GTP binding domain); PF00679.25(EFG_C:Elongation factor G C-terminus); PF14492.7(EFG_III:Elongation Factor G, domain III); PF03144.26(GTP_EFTU_D2:Elongation factor Tu domain 2); PF02492.20(cobW:CobW/HypB/UreG, nucleotide-binding domain); PF01926.24(MMR_HSR1:50S ribosome-binding GTPase); PF03193.17(RsgA_GTP…	GO:0003746(molecular_function:translation elongation factor activity); GO:0003924(molecular_function:GTPase activity); GO:0005525(molecular_function:GTP binding)	GO:0005488;GO:0003824;GO:0045182	WP_101905136.1(elongation factor G [Vibrio harveyi])	sp|Q5SHN5|EFG_THET8(Elongation factor G OS=Thermus thermophilus (strain HB8 / ATCC 27634 / DSM 579) OX=300852 GN=fusA PE=1 SV=1)
CU052_16245	975	2711	54.9	281.39	2.86605	1.51906	4.5933e-198	1.37116e-196	yes	up	CU052_16245	DNA-binding response regulator	CP025537.1	3368836	3369495	+	ENOG4111FPD(T:Signal transduction mechanisms)	ENOG4111FPD(Two component transcriptional regulator, winged helix family)	CELLULAR PROCESSES AND SIGNALING	K02483		two-component system, OmpR family, response regulator				PF00072.25(Response_reg:Response regulator receiver domain); PF00486.29(Trans_reg_C:Transcriptional regulatory protein, C terminal)	GO:0000160(biological_process:phosphorelay signal transduction system); GO:0003677(molecular_function:DNA binding); GO:0006355(biological_process:regulation of transcription, DNA-templated)	GO:0065007;GO:0009987;GO:0005488	WP_005442273.1(MULTISPECIES: response regulator transcription factor [Vibrio])	sp|A0R3I8|MPRA_MYCS2(Response regulator MprA OS=Mycobacterium smegmatis (strain ATCC 700084 / mc(2)155) OX=246196 GN=mprA PE=1 SV=1)
CU052_17190	247	514	6.34	24.31	2.14499	1.10097	2.27266e-24	1.55272e-23	yes	up	CU052_17190	EscD/YscD/HrpQ family type III secretion system inner membrane ring protein	CP025537.1	3564006	3562705	-	ENOG4111M3J(S:Function unknown)	ENOG4111M3J(type IIi)	POORLY CHARACTERIZED	K03220	yscD	type III secretion protein D				PF16693.6(Yop-YscD_ppl:Inner membrane component of T3SS, periplasmic domain); PF16697.6(Yop-YscD_cpl:Inner membrane component of T3SS, cytoplasmic domain)	GO:0016021(cellular_component:integral component of membrane)	GO:0110165	WP_101905028.1(type III secretion system inner membrane ring subunit SctD [Vibrio harveyi])	sp|Q01245|YSCD_YEREN(Yop proteins translocation protein D OS=Yersinia enterocolitica OX=630 GN=yscD PE=1 SV=1)
CU052_24850	1166	6738	25.2	268.36	5.9565	2.57447	0	0	yes	up	CU052_24850	OmpA family protein	CP025538.1	1548818	1547853	-	COG2885(L:Replication, recombination and repair)	COG2885(Integrase catalytic subunit)	INFORMATION STORAGE AND PROCESSING	K03286		OmpA-OmpF porin, OOP family				PF01389.18(OmpA_membrane:OmpA-like transmembrane domain); PF13505.7(OMP_b-brl:Outer membrane protein beta-barrel domain); PF00691.21(OmpA:OmpA family)	GO:0016021(cellular_component:integral component of membrane); GO:0009279(cellular_component:cell outer membrane)	GO:0110165	WP_005445398.1(MULTISPECIES: OmpA family protein [Vibrio])	sp|Q8ZG77|OMPA_YERPE(Outer membrane protein A OS=Yersinia pestis OX=632 GN=ompA PE=1 SV=1)
CU052_05610	125	286	2.9	12.25	2.35839	1.2378	7.25776e-17	4.00449e-16	yes	up	CU052_05610	GntP family permease	CP025537.1	1101852	1100476	-	COG2610(E:Amino acid transport and metabolism); COG2610(G:Carbohydrate transport and metabolism)	COG2610(Gluconate); COG2610(Gluconate)	METABOLISM;METABOLISM	K03299		gluconate:H+ symporter, GntP family				PF02447.17(GntP_permease:GntP family permease); PF03600.17(CitMHS:Citrate transporter)	GO:0016021(cellular_component:integral component of membrane); GO:0015128(molecular_function:gluconate transmembrane transporter activity)	GO:0005215;GO:0110165	WP_101904345.1(GntP family permease [Vibrio harveyi])	sp|Q46892|YGBN_ECOLI(Inner membrane permease YgbN OS=Escherichia coli (strain K12) OX=83333 GN=ygbN PE=1 SV=1)
CU052_16175	948	1951	22.95	87.03	2.12133	1.08497	1.1874e-85	1.88334e-84	yes	up	nhaA	Na+/H+ antiporter NhaA	CP025537.1	3350506	3349331	-	COG3004(P:Inorganic ion transport and metabolism)	COG3004(Na( ) H( ) antiporter that extrudes sodium in exchange for external protons (By similarity))	METABOLISM	K03313	nhaA	Na+:H+ antiporter, NhaA family				PF06965.13(Na_H_antiport_1:Na+/H+ antiporter 1)	GO:0006885(biological_process:regulation of pH); GO:0015297(molecular_function:antiporter activity); GO:0016021(cellular_component:integral component of membrane); GO:0015081(molecular_function:sodium ion transmembrane transporter activity); GO:0005886(cellular_component:plasma membrane)	GO:0065007;GO:0110165;GO:0005215	WP_005444559.1(MULTISPECIES: Na+/H+ antiporter NhaA [Vibrio])	sp|A7MYD3|NHAA_VIBCB(Na(+)/H(+) antiporter NhaA OS=Vibrio campbellii (strain ATCC BAA-1116 / BB120) OX=338187 GN=nhaA PE=3 SV=1)
CU052_11935	538	1169	9.31	37.29	2.23971	1.16331	4.99842e-58	5.9745e-57	yes	up	CU052_11935	Na(+)/H(+) antiporter NhaB	CP025537.1	2436514	2434928	-	COG3067(P:Inorganic ion transport and metabolism)	COG3067(Na( ) H( ) antiporter that extrudes sodium in exchange for external protons (By similarity))	METABOLISM	K03314	nhaB	Na+:H+ antiporter, NhaB family				PF06450.13(NhaB:Bacterial Na+/H+ antiporter B (NhaB)); PF03600.17(CitMHS:Citrate transporter)	GO:0015385(molecular_function:sodium:proton antiporter activity); GO:0016021(cellular_component:integral component of membrane); GO:0005886(cellular_component:plasma membrane)	GO:0005215;GO:0110165	WP_009698498.1(MULTISPECIES: Na(+)/H(+) antiporter NhaB [Vibrio])	sp|A7MZT6|NHAB_VIBCB(Na(+)/H(+) antiporter NhaB OS=Vibrio campbellii (strain ATCC BAA-1116 / BB120) OX=338187 GN=nhaB PE=3 SV=1)
CU052_25140	12	25	0.31	1.2	2.14742	1.10261	0.024497	0.0461478	yes	up	CU052_25140	NupC/NupG family nucleoside CNT transporter	CP025538.1	1611160	1609952	-	COG1972(S:Function unknown)	COG1972(HTH_XRE)	POORLY CHARACTERIZED	K03317		concentrative nucleoside transporter, CNT family				PF07662.14(Nucleos_tra2_C:Na+ dependent nucleoside transporter C-terminus); PF01773.21(Nucleos_tra2_N:Na+ dependent nucleoside transporter N-terminus); PF07670.15(Gate:Nucleoside recognition)	GO:0016021(cellular_component:integral component of membrane); GO:0005337(molecular_function:nucleoside transmembrane transporter activity)	GO:0005215;GO:0110165	WP_005432553.1(MULTISPECIES: NupC/NupG family nucleoside CNT transporter [Vibrio])	sp|P44742|Y519_HAEIN(Uncharacterized transporter HI_0519 OS=Haemophilus influenzae (strain ATCC 51907 / DSM 11121 / KW20 / Rd) OX=71421 GN=HI_0519 PE=3 SV=1)
CU052_01065	565	1467	111.92	537.86	2.67634	1.42026	5.76483e-98	1.01997e-96	yes	up	CU052_01065	HU family DNA-binding protein	CP025537.1	171847	171575	-	COG0776(L:Replication, recombination and repair)	COG0776(This protein is one of the two subunits of integration host factor, a specific DNA-binding protein that functions in genetic recombination as well as in transcriptional and translational control (By similarity))	INFORMATION STORAGE AND PROCESSING	K03530	hupB	DNA-binding protein HU-beta				PF00216.22(Bac_DNA_binding:Bacterial DNA-binding protein); PF18291.2(HU-HIG:HU domain fused to wHTH, Ig, or Glycine-rich motif); PF18175.2(HU-CCDC81_bac_2:CCDC81-like prokaryotic HU domain 2)	GO:0030261(biological_process:chromosome condensation); GO:0003677(molecular_function:DNA binding)	GO:0009987;GO:0005488	WP_005430934.1(MULTISPECIES: HU family DNA-binding protein [Vibrio])	sp|Q9KQS9|DBHB_VIBCH(DNA-binding protein HU-beta OS=Vibrio cholerae serotype O1 (strain ATCC 39315 / El Tor Inaba N16961) OX=243277 GN=hupB PE=3 SV=1)
CU052_18720	4	35	0.22	3.58	9.01918	3.173	8.80537e-08	3.11777e-07	yes	up	CU052_18720	MotA/TolQ/ExbB proton channel family protein	CP025538.1	210817	210119	-	COG0811(P:Inorganic ion transport and metabolism)	COG0811(periplasmic binding protein)	METABOLISM	K03561	exbB	biopolymer transport protein ExbB				PF01618.17(MotA_ExbB:MotA/TolQ/ExbB proton channel family)	GO:0015031(biological_process:protein transport); GO:0016021(cellular_component:integral component of membrane); GO:0016020(cellular_component:membrane)	GO:0110165;GO:0051179	WP_005452532.1(MULTISPECIES: MotA/TolQ/ExbB proton channel family protein [Vibrio])	sp|O52043|EXBB1_VIBCH(Biopolymer transport protein exbB1 OS=Vibrio cholerae serotype O1 (strain ATCC 39315 / El Tor Inaba N16961) OX=243277 GN=exbB1 PE=3 SV=2)
CU052_08915	2085	5081	126.73	569.35	2.5119	1.32878	2.49813e-302	1.11005e-300	yes	up	CU052_08915	anti-sigma E factor	CP025537.1	1757757	1758395	+	COG3073(T:Signal transduction mechanisms)	COG3073(sigma-e factor negative regulatory protein)	CELLULAR PROCESSES AND SIGNALING	K03597	rseA	sigma-E factor negative regulatory protein RseA				PF03872.14(RseA_N:Anti sigma-E protein RseA, N-terminal domain); PF03873.14(RseA_C:Anti sigma-E protein RseA, C-terminal domain)	GO:0016989(molecular_function:sigma factor antagonist activity); GO:0016021(cellular_component:integral component of membrane); GO:0005886(cellular_component:plasma membrane)	GO:0110165;GO:0140110	WP_017189110.1(MULTISPECIES: sigma-E factor negative regulatory protein [Vibrio])	sp|D0ZSY8|RSEA_SALT1(Anti-sigma-E factor RseA OS=Salmonella typhimurium (strain 14028s / SGSC 2262) OX=588858 GN=rseA PE=1 SV=1)
CU052_11930	99	257	7.32	35.03	2.67582	1.41998	1.48885e-18	8.66659e-18	yes	up	CU052_11930	disulfide bond formation protein DsbB	CP025537.1	2434842	2434306	-	COG1495(O:Posttranslational modification, protein turnover, chaperones)	COG1495(Required for disulfide bond formation in some periplasmic proteins. Acts by oxidizing the DsbA protein (By similarity))	CELLULAR PROCESSES AND SIGNALING	K03611	dsbB	protein dithiol:quinone oxidoreductase [EC:1.8.5.9]				PF02600.17(DsbB:Disulfide bond formation protein DsbB)	GO:0006457(biological_process:protein folding); GO:0016021(cellular_component:integral component of membrane); GO:0005886(cellular_component:plasma membrane); GO:0015035(molecular_function:protein disulfide oxidoreductase activity); GO:0009055(molecular_function:electron carrier activity)	GO:0009987;GO:0003824;GO:0110165	WP_101904643.1(disulfide bond formation protein DsbB [Vibrio harveyi])	sp|Q87N03|DSBB_VIBPA(Disulfide bond formation protein B OS=Vibrio parahaemolyticus serotype O3:K6 (strain RIMD 2210633) OX=223926 GN=dsbB PE=3 SV=1)
CU052_16775	276	558	15.45	57.58	2.08393	1.05931	8.13379e-25	5.63652e-24	yes	up	CU052_16775	outer membrane lipoprotein carrier protein LolA	CP025537.1	3480893	3480267	-	COG2834(M:Cell wall/membrane/envelope biogenesis)	COG2834(Participates in the translocation of lipoproteins from the inner membrane to the outer membrane. Only forms a complex with a lipoprotein if the residue after the N-terminal Cys is not an aspartate (The Asp acts as a targeting signal to indicate that the lipoprotein should stay in the inner membrane) (By similarity))	CELLULAR PROCESSES AND SIGNALING	K03634	lolA	outer membrane lipoprotein carrier protein				PF03548.16(LolA:Outer membrane lipoprotein carrier protein LolA)	GO:0042953(biological_process:lipoprotein transport); GO:0042597(cellular_component:periplasmic space); GO:0044874(biological_process:lipoprotein localization to outer membrane)	GO:0110165;GO:0051179;GO:0009987	WP_009699192.1(MULTISPECIES: outer membrane lipoprotein chaperone LolA [Vibrio])	sp|A7MSW6|LOLA_VIBCB(Outer-membrane lipoprotein carrier protein OS=Vibrio campbellii (strain ATCC BAA-1116 / BB120) OX=338187 GN=lolA PE=3 SV=1)
CU052_17730	19030	45218	259.84	1137.84	2.44924	1.29233	0	0	yes	up	CU052_17730	ATP-dependent Clp protease ATP-binding subunit ClpA	CP025537.1	3681685	3679415	-	COG0542(J:Translation, ribosomal structure and biogenesis)	COG0542(however, it seems to stimulate more or less all the activities of the other two initiation factors, IF-2 and IF-3 (By similarity))	INFORMATION STORAGE AND PROCESSING	K03694	clpA	ATP-dependent Clp protease ATP-binding subunit ClpA				PF07724.15(AAA_2:AAA domain (Cdc48 subfamily)); PF17871.2(AAA_lid_9:AAA lid domain); PF10431.10(ClpB_D2-small:C-terminal, D2-small domain, of ClpB protein); PF00004.30(AAA:ATPase family associated with various cellular activities (AAA)); PF07728.15(AAA_5:AAA domain (dynein-related subfamily)); PF02861.21(Clp_N:Clp amino terminal domain, pathogenicity island component); PF00158.27(Sigma54_activat:…	GO:0043335(biological_process:protein unfolding); GO:0019538(biological_process:protein metabolic process); GO:0008233(molecular_function:peptidase activity); GO:0016887(molecular_function:ATPase activity); GO:0005524(molecular_function:ATP binding)	GO:0005488;GO:0009987;GO:0003824;GO:0008152	WP_005449844.1(MULTISPECIES: ATP-dependent Clp protease ATP-binding subunit ClpA [Vibrio])	sp|P0ABI1|CLPA_ECO57(ATP-dependent Clp protease ATP-binding subunit ClpA OS=Escherichia coli O157:H7 OX=83334 GN=clpA PE=3 SV=1)
CU052_19625	58	140	2.89	12.86	2.48805	1.31501	9.43572e-10	3.80897e-09	yes	up	CU052_19625	nicotinamide riboside transporter PnuC	CP025538.1	399397	400134	+	COG3201(H:Coenzyme transport and metabolism)	COG3201(Nicotinamide Mononucleotide Transporter)	METABOLISM	K03811	pnuC	nicotinamide mononucleotide transporter				PF04973.13(NMN_transporter:Nicotinamide mononucleotide transporter)	GO:0016021(cellular_component:integral component of membrane); GO:0034257(molecular_function:nicotinamide riboside transmembrane transporter activity)	GO:0005215;GO:0110165	WP_005452241.1(MULTISPECIES: nicotinamide riboside transporter PnuC [Vibrio harveyi group])	sp|P24520|PNUC_SALTY(Nicotinamide riboside transporter PnuC OS=Salmonella typhimurium (strain LT2 / SGSC1412 / ATCC 700720) OX=99287 GN=pnuC PE=2 SV=2)
CU052_18250	421	1836	32.1	258.14	4.4952	2.16839	5.21557e-218	1.67734e-216	yes	up	CU052_18250	GNAT family N-acetyltransferase	CP025538.1	83958	83458	-	COG0454(S:Function unknown)	COG0454(Protein of unknown function (DUF1679))	POORLY CHARACTERIZED	K03825	yhhY	putative acetyltransferase [EC:2.3.1.-]				PF00583.26(Acetyltransf_1:Acetyltransferase (GNAT) family); PF13302.8(Acetyltransf_3:Acetyltransferase (GNAT) domain); PF13508.8(Acetyltransf_7:Acetyltransferase (GNAT) domain); PF13673.8(Acetyltransf_10:Acetyltransferase (GNAT) domain); PF13420.8(Acetyltransf_4:Acetyltransferase (GNAT) domain); PF13523.7(Acetyltransf_8:Acetyltransferase (GNAT) domain); PF08445.11(FR47:FR47-like protein)	GO:0008080(molecular_function:N-acetyltransferase activity)	GO:0003824	WP_005452898.1(MULTISPECIES: GNAT family N-acetyltransferase [Vibrio])	sp|P46854|AAAT_ECOLI(L-amino acid N-acetyltransferase AaaT OS=Escherichia coli (strain K12) OX=83333 GN=aaaT PE=1 SV=1)
CU052_18725	9	38	0.45	3.52	4.35211	2.12172	7.73882e-06	2.37343e-05	yes	up	CU052_18725	energy transducer TonB	CP025538.1	211569	210817	-	COG0810(P:Inorganic ion transport and metabolism)	COG0810(periplasmic binding protein)	METABOLISM	K03832	tonB	periplasmic protein TonB				PF03544.15(TonB_C:Gram-negative bacterial TonB protein C-terminal)	GO:0031992(molecular_function:energy transducer activity); GO:0015343(molecular_function:siderophore transmembrane transporter activity); GO:0016021(cellular_component:integral component of membrane); GO:0030288(cellular_component:outer membrane-bounded periplasmic space); GO:0005886(cellular_component:plasma membrane); GO:0015031(biological_process:protein transport)	GO:0060089;GO:0110165;GO:0005215;GO:0051179	WP_101959910.1(energy transducer TonB [Vibrio harveyi])	sp|O52042|TONB_VIBCH(Protein TonB OS=Vibrio cholerae serotype O1 (strain ATCC 39315 / El Tor Inaba N16961) OX=243277 GN=tonB PE=3 SV=2)
CU052_06715	38	81	4.73	18.6	2.19715	1.13564	3.38144e-05	9.76356e-05	yes	up	CU052_06715	transcriptional regulator	CP025537.1	1333373	1333708	+	COG0640(T:Signal transduction mechanisms)	COG0640(Diguanylate phosphodiesterase)	CELLULAR PROCESSES AND SIGNALING	K03892	arsR	ArsR family transcriptional regulator, arsenate/arsenite/antimonite-responsive transcriptional repressor				PF01022.21(HTH_5:Bacterial regulatory protein, arsR family); PF12840.8(HTH_20:Helix-turn-helix domain)	GO:0003700(molecular_function:transcription factor activity, sequence-specific DNA binding)	GO:0140110	WP_152163795.1(metalloregulator ArsR/SmtB family transcription factor [Vibrio harveyi])	sp|Q88LK1|ARSR1_PSEPK(Arsenic resistance transcriptional regulator ArsR1 OS=Pseudomonas putida (strain ATCC 47054 / DSM 6125 / NCIMB 11950 / KT2440) OX=160488 GN=arsR1 PE=1 SV=1)
CU052_18420	129	509	4.56	33.19	4.06712	2.02401	8.56453e-57	1.0133e-55	yes	up	CU052_18420	MoxR family ATPase	CP025538.1	122611	121655	-	COG0714(S:Function unknown)	COG0714(ATPase activity)	POORLY CHARACTERIZED	K03924	moxR	MoxR-like ATPase [EC:3.6.3.-]				PF07726.12(AAA_3:ATPase family associated with various cellular activities (AAA)); PF17863.2(AAA_lid_2:AAA lid domain); PF07728.15(AAA_5:AAA domain (dynein-related subfamily)); PF00493.24(MCM:MCM P-loop domain); PF00158.27(Sigma54_activat:Sigma-54 interaction domain)	GO:0016887(molecular_function:ATPase activity); GO:0005524(molecular_function:ATP binding)	GO:0005488;GO:0003824	WP_005452840.1(MULTISPECIES: MoxR family ATPase [Vibrio])	sp|P94474|YEAC_BACSU(Uncharacterized protein YeaC OS=Bacillus subtilis (strain 168) OX=224308 GN=yeaC PE=3 SV=2)
CU052_22290	217	553	7.33	34.43	2.62678	1.3933	5.12858e-37	4.50959e-36	yes	up	CU052_22290	MoxR family ATPase	CP025538.1	990594	989611	-	COG0714(S:Function unknown)	COG0714(-)	POORLY CHARACTERIZED	K03924	moxR	MoxR-like ATPase [EC:3.6.3.-]				PF07726.12(AAA_3:ATPase family associated with various cellular activities (AAA)); PF17863.2(AAA_lid_2:AAA lid domain); PF07728.15(AAA_5:AAA domain (dynein-related subfamily)); PF01078.22(Mg_chelatase:Magnesium chelatase, subunit ChlI); PF00493.24(MCM:MCM P-loop domain); PF00158.27(Sigma54_activat:Sigma-54 interaction domain)	GO:0016887(molecular_function:ATPase activity); GO:0005524(molecular_function:ATP binding)	GO:0005488;GO:0003824	WP_101905464.1(MoxR family ATPase [Vibrio harveyi])	sp|P94474|YEAC_BACSU(Uncharacterized protein YeaC OS=Bacillus subtilis (strain 168) OX=224308 GN=yeaC PE=3 SV=2)
CU052_17200	17	48	1.9	9.92	2.91039	1.54121	5.40055e-05	0.000152605	yes	up	CU052_17200	YscB family type III secretion system chaperone	CP025537.1	3566311	3565883	-				K04049	yscB	type III secretion protein B				PF05932.14(CesT:Tir chaperone protein (CesT) family)	GO:0005737(cellular_component:cytoplasm); GO:0050708(biological_process:regulation of protein secretion)	GO:0065007;GO:0110165	WP_005450277.1(MULTISPECIES: YscB family type III secretion system chaperone [Vibrio harveyi group])
CU052_17175	92	194	14.35	55.91	2.17357	1.12006	2.2143e-10	9.28635e-10	yes	up	CU052_17175	YscG family type III secretion protein	CP025537.1	3562244	3561888	-	ENOG410YXKN(S:Function unknown)	ENOG410YXKN(Bacterial type II secretion system chaperone protein (type_III_yscG))	POORLY CHARACTERIZED	K04051	yscG	type III secretion protein G				PF09477.11(Type_III_YscG:Bacterial type II secretion system chaperone protein (type_III_yscG))	GO:0009405(biological_process:pathogenesis)	GO:0044419	WP_005441753.1(MULTISPECIES: YscG family type III secretion system chaperone [Vibrio])	sp|Q01248|YSCG_YEREN(Putative Yop proteins translocation protein G OS=Yersinia enterocolitica OX=630 GN=yscG PE=2 SV=1)
CU052_17155	58	118	3.43	12.87	2.09707	1.06837	1.90653e-06	6.09439e-06	yes	up	CU052_17155	type III secretion protein	CP025537.1	3560164	3559499	-	ENOG410XU80(S:Function unknown)	ENOG410XU80(type iii secretion)	POORLY CHARACTERIZED	K04054	yscK	type III secretion protein K				PF06578.13(YscK:YOP proteins translocation protein K (YscK))	GO:0009405(biological_process:pathogenesis)	GO:0044419	EMR35731.1(hypothetical protein MUQ_16744 [Vibrio harveyi CAIM 1792])
CU052_21005	32	80	2.31	10.63	2.57691	1.36564	1.9227e-06	6.136e-06	yes	up	CU052_21005	anaerobic ribonucleoside-triphosphate reductase-activating protein	CP025538.1	704171	704641	+	COG0602(F:Nucleotide transport and metabolism)	COG0602(Anaerobic ribonucleoside-triphosphate reductase)	METABOLISM	K04068	nrdG	anaerobic ribonucleoside-triphosphate reductase activating protein [EC:1.97.1.4]				PF13353.7(Fer4_12:4Fe-4S single cluster domain); PF13394.7(Fer4_14:4Fe-4S single cluster domain); PF04055.22(Radical_SAM:Radical SAM superfamily)	GO:0051539(molecular_function:4 iron, 4 sulfur cluster binding); GO:0043365(molecular_function:[formate-C-acetyltransferase]-activating enzyme activity)	GO:0003824;GO:0005488	WP_005435220.1(MULTISPECIES: anaerobic ribonucleoside-triphosphate reductase-activating protein [Vibrio])	sp|Q9KM76|NRDG_VIBCH(Anaerobic ribonucleoside-triphosphate reductase-activating protein OS=Vibrio cholerae serotype O1 (strain ATCC 39315 / El Tor Inaba N16961) OX=243277 GN=nrdG PE=3 SV=1)
CU052_25640	491	1271	19.17	91.47	2.66823	1.41588	9.58189e-85	1.49936e-83	yes	up	CU052_25640	transcriptional regulator	CP025538.1	1707091	1706282	-	ENOG410XQWW(G:Carbohydrate transport and metabolism)	ENOG410XQWW(maltose operon periplasmic protein)	METABOLISM	K05775	malM	maltose operon periplasmic protein				PF07148.13(MalM:Maltose operon periplasmic protein precursor (MalM))	GO:0042597(cellular_component:periplasmic space); GO:0008643(biological_process:carbohydrate transport)	GO:0051179;GO:0110165	WP_005449574.1(MULTISPECIES: maltose operon protein [Vibrio])	sp|P26478|MALM_SALTY(Maltose operon periplasmic protein OS=Salmonella typhimurium (strain LT2 / SGSC1412 / ATCC 700720) OX=99287 GN=malM PE=3 SV=2)
CU052_03225	101343	386075	10218.4	71796.9	3.92678	1.97335	0	0	yes	up	raiA	ribosome-associated translation inhibitor RaiA	CP025537.1	609205	609531	+	COG1544(J:Translation, ribosomal structure and biogenesis)	COG1544(sigma 54 modulation protein ribosomal protein S30ea)	INFORMATION STORAGE AND PROCESSING	K05809	raiA	ribosome-associated inhibitor A				PF02482.20(Ribosomal_S30AE:Sigma 54 modulation protein / S30EA ribosomal protein)	GO:0044238(biological_process:primary metabolic process)	GO:0008152	WP_005447957.1(MULTISPECIES: ribosome-associated translation inhibitor RaiA [Vibrio])	sp|P0AD51|YFIA_ECO57(Ribosome-associated factor Y OS=Escherichia coli O157:H7 OX=83334 GN=yfiA PE=3 SV=2)
CU052_13255	304	684	15.28	63.38	2.31922	1.21364	5.66442e-37	4.95829e-36	yes	up	hutC	histidine utilization repressor	CP025537.1	2707153	2706446	-	COG2188(K:Transcription)	COG2188(GntR family transcriptional regulator)	INFORMATION STORAGE AND PROCESSING	K05836	hutC	GntR family transcriptional regulator, histidine utilization repressor				PF07702.14(UTRA:UTRA domain); PF00392.22(GntR:Bacterial regulatory proteins, gntR family); PF14502.7(HTH_41:Helix-turn-helix domain)	GO:0003700(molecular_function:transcription factor activity, sequence-specific DNA binding); GO:0006547(biological_process:histidine metabolic process); GO:0045892(biological_process:negative regulation of transcription, DNA-templated); GO:0003677(molecular_function:DNA binding)	GO:0065007;GO:0140110;GO:0009987;GO:0008152;GO:0005488	WP_101904713.1(histidine utilization repressor [Vibrio harveyi])	sp|P22773|HUTC_PSEPU(Histidine utilization repressor OS=Pseudomonas putida OX=303 GN=hutC PE=4 SV=1)
CU052_07620	19	158	0.53	8.16	8.57161	3.09957	2.42886e-29	1.83854e-28	yes	up	CU052_07620	NO-inducible flavohemoprotein	CP025537.1	1505789	1504605	-	COG1017(C:Energy production and conversion)	COG1017(Is involved in NO detoxification in an aerobic process, termed nitric oxide dioxygenase (NOD) reaction that utilizes O(2) and NAD(P)H to convert NO to nitrate, which protects the bacterium from various noxious nitrogen compounds. Therefore, plays a central role in the inducible response to nitrosative stress (By similarity))	METABOLISM	K05916	hmp	nitric oxide dioxygenase [EC:1.14.12.17]				PF00175.22(NAD_binding_1:Oxidoreductase NAD-binding domain); PF00042.23(Globin:Globin); PF00970.25(FAD_binding_6:Oxidoreductase FAD-binding domain); PF08030.13(NAD_binding_6:Ferric reductase NAD binding domain); PF11563.9(Protoglobin:Protoglobin)	GO:0008941(molecular_function:nitric oxide dioxygenase activity); GO:0019825(molecular_function:oxygen binding); GO:0020037(molecular_function:heme binding); GO:0009636(biological_process:response to toxic substance); GO:0005344(molecular_function:oxygen transporter activity); GO:0051409(biological_process:response to nitrosative stress); GO:0046872(molecular_function:metal ion binding); GO:00719…	GO:0005488;GO:0005215;GO:0003824;GO:0050896	WP_005451424.1(MULTISPECIES: NO-inducible flavohemoprotein [Vibrio harveyi group])	sp|P40609|HMP_VIBPA(Flavohemoprotein OS=Vibrio parahaemolyticus serotype O3:K6 (strain RIMD 2210633) OX=223926 GN=hmp PE=3 SV=2)
CU052_25780	38	468	4.16	94.56	12.6947	3.66615	1.18013e-95	2.02046e-94	yes	up	CU052_25780	hypothetical protein	CP025538.1	1738552	1738124	-				K06006	cpxP	periplasmic protein CpxP/Spy				PF07813.13(LTXXQ:LTXXQ motif family protein)	GO:0042597(cellular_component:periplasmic space)	GO:0110165	WP_050935374.1(Spy/CpxP family protein refolding chaperone [Vibrio harveyi])
CU052_11190	3323	8442	82.56	386.59	2.61863	1.38881	0	0	yes	up	CU052_11190	long-chain fatty acid transporter	CP025537.1	2273096	2271828	-	COG2067(I:Lipid transport and metabolism)	COG2067(lipid transport)	METABOLISM	K06076	fadL	long-chain fatty acid transport protein				PF03349.17(Toluene_X:Outer membrane protein transport protein (OMPP1/FadL/TodX))			WP_101904598.1(outer membrane protein transport protein [Vibrio harveyi])	sp|Q8Z4Y8|FADL_SALTI(Long-chain fatty acid transport protein OS=Salmonella typhi OX=90370 GN=fadL PE=3 SV=2)
CU052_05515	9421	21941	654.83	2811.76	2.40059	1.26339	0	0	yes	up	CU052_05515	universal stress protein UspA	CP025537.1	1078231	1078656	+	COG0589(P:Inorganic ion transport and metabolism)	COG0589(Stores iron in a soluble, non-toxic, readily available form. Important for iron homeostasis (By similarity))	METABOLISM	K06149	uspA	universal stress protein A				PF00582.27(Usp:Universal stress protein family)	GO:0005737(cellular_component:cytoplasm)	GO:0110165	WP_005434578.1(MULTISPECIES: universal stress protein UspA [Vibrio])	sp|Q8ZA49|USPA_YERPE(Universal stress protein A OS=Yersinia pestis OX=632 GN=uspA PE=3 SV=3)
CU052_18090	80	158	10.68	38.93	2.03576	1.02557	9.81387e-08	3.46012e-07	yes	up	CU052_18090	universal stress protein	CP025538.1	49754	50140	+	COG0589(S:Function unknown)	COG0589(transporter, RhaT family, DMT superfamily)	POORLY CHARACTERIZED	K06149	uspA	universal stress protein A				PF00582.27(Usp:Universal stress protein family)			WP_005452953.1(universal stress protein [Vibrio harveyi])	sp|P0AED2|USPA_ECO57(Universal stress protein A OS=Escherichia coli O157:H7 OX=83334 GN=uspA PE=3 SV=2)
CU052_11365	74	392	3.94	38.45	5.46026	2.44897	2.59154e-55	2.99908e-54	yes	up	CU052_11365	aquaporin Z	CP025537.1	2312623	2311925	-	COG0580(L:Replication, recombination and repair)	COG0580(May play a role in DNA repair. It seems to be involved in an RecBC-independent recombinational process of DNA repair. It may act with RecF and RecO (By similarity))	INFORMATION STORAGE AND PROCESSING	K06188	aqpZ	aquaporin Z				PF00230.21(MIP:Major intrinsic protein)	GO:0015250(molecular_function:water channel activity); GO:0016021(cellular_component:integral component of membrane); GO:0005886(cellular_component:plasma membrane)	GO:0005215;GO:0110165	WP_038899574.1(aquaporin Z [Vibrio harveyi])	sp|Q87MQ5|AQPZ_VIBPA(Aquaporin Z OS=Vibrio parahaemolyticus serotype O3:K6 (strain RIMD 2210633) OX=223926 GN=aqpZ PE=3 SV=1)
CU052_03050	191	630	8.7	52.88	3.3999	1.76549	1.91556e-58	2.31818e-57	yes	up	CU052_03050	copper homeostasis protein CutC	CP025537.1	574588	575331	+	COG3142(P:Inorganic ion transport and metabolism)	COG3142(copper homeostasis protein cutc)	METABOLISM	K06201	cutC	copper homeostasis protein				PF03932.15(CutC:CutC family); PF02581.18(TMP-TENI:Thiamine monophosphate synthase)	GO:0005737(cellular_component:cytoplasm); GO:0005507(molecular_function:copper ion binding); GO:0006878(biological_process:cellular copper ion homeostasis); GO:0005623(cellular_component:cell)	GO:0005488;GO:0065007;GO:0110165;GO:0009987	WP_047514992.1(copper homeostasis protein CutC [Vibrio harveyi])	sp|A7MT89|CUTC_VIBCB(Copper homeostasis protein CutC OS=Vibrio campbellii (strain ATCC BAA-1116 / BB120) OX=338187 GN=cutC PE=3 SV=1)
CU052_14340	13	37	0.51	2.7	2.93371	1.55273	0.00036491	0.000934921	yes	up	CU052_14340	radical SAM protein	CP025537.1	2917072	2917980	+	COG0641(S:Function unknown)	COG0641(radical SAM domain protein)	POORLY CHARACTERIZED	K06871		uncharacterized protein				PF04055.22(Radical_SAM:Radical SAM superfamily); PF13353.7(Fer4_12:4Fe-4S single cluster domain); PF13394.7(Fer4_14:4Fe-4S single cluster domain)	GO:0003824(molecular_function:catalytic activity); GO:0051536(molecular_function:iron-sulfur cluster binding)	GO:0003824;GO:0005488	WP_101904818.1(radical SAM protein [Vibrio harveyi])
CU052_25090	108	305	2.29	11.92	2.91095	1.54149	2.45679e-24	1.67459e-23	yes	up	CU052_25090	cryptochrome/photolyase family protein	CP025538.1	1598786	1597242	-	COG3046(S:Function unknown)	COG3046(Deoxyribodipyrimidine photolyase-related protein)	POORLY CHARACTERIZED	K06876		deoxyribodipyrimidine photolyase-related protein				PF04244.14(DPRP:Deoxyribodipyrimidine photo-lyase-related protein)			WP_101905884.1(cryptochrome/photolyase family protein [Vibrio harveyi])	sp|A9CH39|PHRB_AGRFC((6-4) photolyase OS=Agrobacterium fabrum (strain C58 / ATCC 33970) OX=176299 GN=phrB PE=1 SV=1)
CU052_17735	2842	5668	270.64	995.41	2.05572	1.03965	9.21275e-229	3.21122e-227	yes	up	CU052_17735	ATP-dependent Clp protease adaptor ClpS	CP025537.1	3682054	3681734	-	COG2127(O:Posttranslational modification, protein turnover, chaperones)	COG2127(protein catabolic process)	CELLULAR PROCESSES AND SIGNALING	K06891	clpS	ATP-dependent Clp protease adaptor protein ClpS				PF02617.18(ClpS:ATP-dependent Clp protease adaptor protein ClpS)	GO:0006508(biological_process:proteolysis); GO:0008233(molecular_function:peptidase activity); GO:0030163(biological_process:protein catabolic process)	GO:0003824;GO:0008152	WP_005427554.1(MULTISPECIES: ATP-dependent Clp protease adapter ClpS [Vibrio])	sp|A7N1L5|CLPS_VIBCB(ATP-dependent Clp protease adapter protein ClpS OS=Vibrio campbellii (strain ATCC BAA-1116 / BB120) OX=338187 GN=clpS PE=3 SV=1)
CU052_12475	177	680	4.14	29.28	3.95999	1.9855	1.93876e-73	2.73921e-72	yes	up	CU052_12475	L-cystine transporter	CP025537.1	2548882	2550288	+	COG1823(S:Function unknown)	COG1823(sodium dicarboxylate symporter)	POORLY CHARACTERIZED	K06956		uncharacterized protein				PF00375.19(SDF:Sodium:dicarboxylate symporter family)	GO:0016021(cellular_component:integral component of membrane); GO:0015293(molecular_function:symporter activity)	GO:0005215;GO:0110165	WP_101904668.1(cation:dicarboxylase symporter family transporter [Vibrio harveyi])	sp|Q818K7|TCYP_BACCR(L-cystine uptake protein TcyP OS=Bacillus cereus (strain ATCC 14579 / DSM 31 / JCM 2152 / NBRC 15305 / NCIMB 9373 / NRRL B-3711) OX=226900 GN=BC_4242 PE=3 SV=1)
CU052_00490	1207	2441	86.59	322.86	2.08458	1.05976	9.45317e-103	1.74136e-101	yes	up	CU052_00490	hypothetical protein	CP025537.1	20205	19666	-	COG3150(S:Function unknown)	COG3150(UPF0227 protein)	POORLY CHARACTERIZED	K07000		uncharacterized protein				PF05728.13(UPF0227:Uncharacterised protein family (UPF0227))			WP_005446677.1(MULTISPECIES: alpha/beta hydrolase [Vibrio])	sp|A7MV27|Y1524_VIBCB(UPF0227 protein VIBHAR_01524 OS=Vibrio campbellii (strain ATCC BAA-1116 / BB120) OX=338187 GN=VIBHAR_01524 PE=3 SV=1)
CU052_02840	18	37	1.25	4.73	2.11879	1.08324	0.00699037	0.0148075	yes	up	CU052_02840	hypothetical protein	CP025537.1	530186	529593	-				K07034		uncharacterized protein				PF01184.20(Gpr1_Fun34_YaaH:GPR1/FUN34/yaaH family)	GO:0016021(cellular_component:integral component of membrane)	GO:0110165	WP_005447690.1(MULTISPECIES: hypothetical protein [Vibrio])	sp|P0AC99|SATP_ECO57(Succinate-acetate/proton symporter SatP OS=Escherichia coli O157:H7 OX=83334 GN=satP PE=3 SV=1)
CU052_18400	165	577	2.84	18.32	3.60455	1.84982	4.10844e-57	4.88065e-56	yes	up	CU052_18400	VWA domain-containing protein	CP025538.1	119207	117351	-	COG2304(S:Function unknown)	COG2304(von Willebrand factor, type A)	POORLY CHARACTERIZED	K07114	yfbK	Ca-activated chloride channel homolog				PF13519.7(VWA_2:von Willebrand factor type A domain); PF07719.18(TPR_2:Tetratricopeptide repeat); PF00515.29(TPR_1:Tetratricopeptide repeat); PF13432.7(TPR_16:Tetratricopeptide repeat); PF13428.7(TPR_14:Tetratricopeptide repeat); PF13181.7(TPR_8:Tetratricopeptide repeat)			WP_101905147.1(VWA domain-containing protein [Vibrio harveyi])	sp|Q5YU15|Y3478_NOCFA(UPF0353 protein NFA_34780 OS=Nocardia farcinica (strain IFM 10152) OX=247156 GN=NFA_34780 PE=3 SV=1)
CU052_18405	50	237	1.82	15.94	4.88582	2.2886	1.21457e-31	9.71152e-31	yes	up	CU052_18405	VWA domain-containing protein	CP025538.1	120165	119200	-	COG2304(S:Function unknown)	COG2304(von Willebrand factor, type A)	POORLY CHARACTERIZED	K07114	yfbK	Ca-activated chloride channel homolog				PF00092.29(VWA:von Willebrand factor type A domain); PF13519.7(VWA_2:von Willebrand factor type A domain); PF06707.12(DUF1194:Protein of unknown function (DUF1194)); PF07584.12(BatA:Aerotolerance regulator N-terminal)	GO:0016021(cellular_component:integral component of membrane)	GO:0110165	WP_101905862.1(VWA domain-containing protein [Vibrio harveyi])	sp|O51195|Y173_BORBU(Uncharacterized protein BB_0173 OS=Borrelia burgdorferi (strain ATCC 35210 / B31 / CIP 102532 / DSM 4680) OX=224326 GN=BB_0173 PE=4 SV=1)
CU052_08275	6450	21172	132.3	800.36	3.38346	1.7585	0	0	yes	up	CU052_08275	PhoH family protein	CP025537.1	1652000	1650624	-	COG1875(T:Signal transduction mechanisms)	COG1875(Phoh family)	CELLULAR PROCESSES AND SIGNALING	K07175	phoH2	PhoH-like ATPase				PF02562.17(PhoH:PhoH-like protein); PF13638.7(PIN_4:PIN domain); PF13604.7(AAA_30:AAA domain)	GO:0005524(molecular_function:ATP binding)	GO:0005488	WP_101904455.1(PhoH family protein [Vibrio harveyi])	sp|O07635|YLAK_BACSU(Uncharacterized protein YlaK OS=Bacillus subtilis (strain 168) OX=224308 GN=ylaK PE=3 SV=1)
CU052_17860	28007	90750	405.28	2420.15	3.33994	1.73982	0	0	yes	up	CU052_17860	PrkA family serine protein kinase	CP025537.1	3709224	3711158	+	COG2766(T:Signal transduction mechanisms)	COG2766(Serine protein kinase)	CELLULAR PROCESSES AND SIGNALING	K07180	prkA	serine protein kinase				PF08298.12(AAA_PrkA:PrkA AAA domain); PF06798.13(PrkA:PrkA serine protein kinase C-terminal domain); PF13191.7(AAA_16:AAA ATPase domain)	GO:0004672(molecular_function:protein kinase activity)	GO:0003824	WP_005431706.1(MULTISPECIES: PrkA family serine protein kinase [Vibrio])	sp|P0ACY5|YEAG_ECO57(Uncharacterized protein YeaG OS=Escherichia coli O157:H7 OX=83334 GN=yeaG PE=3 SV=1)
CU052_20190	7	18	0.38	1.82	2.65053	1.40628	0.0209209	0.0401386	yes	up	CU052_20190	ANTAR domain-containing protein	CP025538.1	530200	530787	+	ENOG410Y28S(T:Signal transduction mechanisms)	ENOG410Y28S(two-component response regulatory protein)	CELLULAR PROCESSES AND SIGNALING	K07183	nasT	two-component system, response regulator / RNA-binding antiterminator				PF03861.15(ANTAR:ANTAR domain)			WP_086028140.1(MULTISPECIES: ANTAR domain-containing protein [Vibrio])	sp|Q48468|NASR_KLEOX(Nitrate regulatory protein OS=Klebsiella oxytoca OX=571 GN=nasR PE=1 SV=2)
CU052_18740	37	188	2.47	23.15	5.23739	2.38885	1.09285e-26	7.85368e-26	yes	up	hutZ	heme utilization protein HutZ	CP025538.1	213762	214292	+	COG0748(P:Inorganic ion transport and metabolism)	COG0748(pyridoxamine 5-phosphate)	METABOLISM	K07226	hugZ	heme iron utilization protein				PF01243.21(Putative_PNPOx:Pyridoxamine 5'-phosphate oxidase)	GO:0048037(molecular_function:cofactor binding)		WP_005452526.1(MULTISPECIES: heme utilization protein HutZ [Vibrio])	sp|Q9KL41|HUTZ_VIBCH(Heme oxygenase HutZ OS=Vibrio cholerae serotype O1 (strain ATCC 39315 / El Tor Inaba N16961) OX=243277 GN=hutZ PE=1 SV=1)
CU052_18735	35	174	2.92	26.78	5.12436	2.35737	1.83503e-24	1.25964e-23	yes	up	hutX	heme utilization cystosolic carrier protein HutX	CP025538.1	213112	213627	+	COG3721(P:Inorganic ion transport and metabolism)	COG3721(Pfam:DUF1008)	METABOLISM	K07227	chuX	heme iron utilization protein				PF06228.14(ChuX_HutX:Haem utilisation ChuX/HutX); PF05171.13(HemS:Haemin-degrading HemS.ChuX domain)			WP_101905172.1(heme utilization cystosolic carrier protein HutX [Vibrio harveyi])	sp|Q9KL40|HUTX_VIBCH(Intracellular heme transport protein HutX OS=Vibrio cholerae serotype O1 (strain ATCC 39315 / El Tor Inaba N16961) OX=243277 GN=hutX PE=1 SV=1)
CU052_24630	16	32	1.29	4.78	2.06153	1.04371	0.0149529	0.0297576	yes	up	CU052_24630	iron transporter	CP025538.1	1505444	1504911	-				K07230	p19	periplasmic iron binding protein				PF10634.10(Iron_transport:Fe2+ transport protein)			WP_017188589.1(MULTISPECIES: iron transporter [Vibrio])	sp|Q8FWR4|Y381_BRUSU(UPF0423 protein BRA0381/BS1330_II0378 OS=Brucella suis biovar 1 (strain 1330) OX=204722 GN=BRA0381 PE=3 SV=1)
CU052_12820	195	604	5.12	29.21	3.19272	1.67479	3.13021e-52	3.46406e-51	yes	up	CU052_12820	peptidase	CP025537.1	2626071	2627333	+	COG3487(P:Inorganic ion transport and metabolism)	COG3487(Iron-regulated protein)	METABOLISM	K07231		putative iron-regulated protein				PF09375.11(Peptidase_M75:Imelysin)			WP_009698390.1(peptidase [Vibrio harveyi])	sp|P12608|IRPA_SYNE7(Iron-regulated protein A OS=Synechococcus elongatus (strain PCC 7942) OX=1140 GN=irpA PE=2 SV=1)
CU052_27060	54189	159381	2672.79	14491.3	3.03169	1.60012	0	0	yes	up	CU052_27060	outer membrane protein OmpW	CP025538.1	2003929	2004573	+	COG3047(M:Cell wall/membrane/envelope biogenesis)	COG3047(outer membrane protein W)	CELLULAR PROCESSES AND SIGNALING	K07275	ompW	outer membrane protein				PF03922.15(OmpW:OmpW family); PF13505.7(OMP_b-brl:Outer membrane protein beta-barrel domain); PF02462.16(Opacity:Opacity family porin protein); PF05736.12(OprF:OprF membrane domain)	GO:0019867(cellular_component:outer membrane)	GO:0110165	WP_005447312.1(MULTISPECIES: outer membrane protein OmpW [Vibrio])	sp|P17266|OMPW_VIBCH(Outer membrane protein W OS=Vibrio cholerae serotype O1 (strain ATCC 39315 / El Tor Inaba N16961) OX=243277 GN=ompW PE=3 SV=2)
CU052_12830	64	181	2.15	11.23	2.91513	1.54356	4.18669e-15	2.2055e-14	yes	up	CU052_12830	iron-regulated protein A	CP025537.1	2628819	2629856	+	COG3489(S:Function unknown)	COG3489(Iron-regulated protein A)	POORLY CHARACTERIZED	K07338		uncharacterized protein				PF09375.11(Peptidase_M75:Imelysin)			WP_101904686.1(iron-regulated protein A [Vibrio harveyi])
CU052_21355	3185	8403	61.71	300.06	2.71947	1.44332	0	0	yes	up	CU052_21355	ATP-dependent endonuclease	CP025538.1	781663	783297	+	COG3593(L:Replication, recombination and repair)	COG3593(ATP-dependent endonuclease of the OLD)	INFORMATION STORAGE AND PROCESSING	K07459	ybjD	putative ATP-dependent endonuclease of the OLD family				PF11398.9(DUF2813:Protein of unknown function (DUF2813)); PF13175.7(AAA_15:AAA ATPase domain); PF02463.20(SMC_N:RecF/RecN/SMC N terminal domain); PF13476.7(AAA_23:AAA domain); PF13555.7(AAA_29:P-loop containing region of AAA domain)	GO:0004519(molecular_function:endonuclease activity)	GO:0003824	WP_005451741.1(MULTISPECIES: ATP-dependent endonuclease [Vibrio])	sp|P75828|YBJD_ECOLI(Uncharacterized protein YbjD OS=Escherichia coli (strain K12) OX=83333 GN=ybjD PE=4 SV=1)
CU052_23280	53	172	5.46	32.67	3.34512	1.74206	7.20883e-17	3.98127e-16	yes	up	CU052_23280	GIY-YIG nuclease family protein	CP025538.1	1230377	1230051	-	COG2827(L:Replication, recombination and repair)	COG2827(Excinuclease abc c subunit domain protein)	INFORMATION STORAGE AND PROCESSING	K07461		putative endonuclease				PF01541.25(GIY-YIG:GIY-YIG catalytic domain)			WP_017188723.1(GIY-YIG nuclease family protein [Vibrio harveyi])	sp|A7N3Z0|Y5350_VIBCB(UPF0213 protein VIBHAR_05350 OS=Vibrio campbellii (strain ATCC BAA-1116 / BB120) OX=338187 GN=VIBHAR_05350 PE=3 SV=1)
CU052_14090	18.64	47.11	0.53	2.49	2.60511	1.38134	0.000228016	0.000597604	yes	up	CU052_14090	IS3 family transposase	CP025537.1	2861661	2860538	-	COG2801(L:Replication, recombination and repair)	COG2801(Retrotransposon protein)	INFORMATION STORAGE AND PROCESSING	K07497		putative transposase				PF01527.21(HTH_Tnp_1:Transposase); PF13518.7(HTH_28:Helix-turn-helix domain); PF13542.7(HTH_Tnp_ISL3:Helix-turn-helix domain of transposase family ISL3)			WP_101904149.1(MULTISPECIES: IS3 family transposase [Vibrio])	sp|P16942|T629_SHISO(Transposase for insertion sequence element IS629 OS=Shigella sonnei OX=624 PE=4 SV=1)
CU052_21625	0	49.28	0	2.42	101.592	6.66664	3.32929e-13	1.6231e-12	yes	up	CU052_21625	IS3 family transposase	CP025538.1	842298	843421	+	COG2801(L:Replication, recombination and repair)	COG2801(Retrotransposon protein)	INFORMATION STORAGE AND PROCESSING	K07497		putative transposase				PF01527.21(HTH_Tnp_1:Transposase); PF13518.7(HTH_28:Helix-turn-helix domain); PF13542.7(HTH_Tnp_ISL3:Helix-turn-helix domain of transposase family ISL3)			WP_101904149.1(MULTISPECIES: IS3 family transposase [Vibrio])	sp|P16942|T629_SHISO(Transposase for insertion sequence element IS629 OS=Shigella sonnei OX=624 PE=4 SV=1)
CU052_24870	0	80.13	0	3.98	165.19	7.36798	1.02696e-19	6.15013e-19	yes	up	CU052_24870	IS3 family transposase	CP025538.1	1552754	1553877	+	COG2801(L:Replication, recombination and repair)	COG2801(Retrotransposon protein)	INFORMATION STORAGE AND PROCESSING	K07497		putative transposase				PF01527.21(HTH_Tnp_1:Transposase); PF13518.7(HTH_28:Helix-turn-helix domain); PF13542.7(HTH_Tnp_ISL3:Helix-turn-helix domain of transposase family ISL3)			WP_101904149.1(MULTISPECIES: IS3 family transposase [Vibrio])	sp|P16942|T629_SHISO(Transposase for insertion sequence element IS629 OS=Shigella sonnei OX=624 PE=4 SV=1)
CU052_07070	5635	13752	309.47	1392.3	2.51554	1.33087	0	0	yes	up	CU052_07070	Rsd/AlgQ family anti-sigma factor	CP025537.1	1397315	1396824	-	COG3160(K:Transcription)	COG3160(Anti-RNA polymerase sigma 70 factor)	INFORMATION STORAGE AND PROCESSING	K07740	rsd	regulator of sigma D				PF04353.14(Rsd_AlgQ:Regulator of RNA polymerase sigma(70) subunit, Rsd/AlgQ)	GO:0006355(biological_process:regulation of transcription, DNA-templated)	GO:0065007	WP_005434886.1(MULTISPECIES: Rsd/AlgQ family anti-sigma factor [Vibrio])	sp|A1JII9|RSD_YERE8(Regulator of sigma D OS=Yersinia enterocolitica serotype O:8 / biotype 1B (strain NCTC 13174 / 8081) OX=393305 GN=rsd PE=3 SV=1)
CU052_07300	3252	9061	77.42	397.58	2.872	1.52206	0	0	yes	up	CU052_07300	anaerobic C4-dicarboxylate transporter	CP025537.1	1449177	1447870	-	COG2704(S:Function unknown)	COG2704(Anaerobic C4-dicarboxylate transporter)	POORLY CHARACTERIZED	K07791	dcuA	anaerobic C4-dicarboxylate transporter DcuA				PF03605.15(DcuA_DcuB:Anaerobic c4-dicarboxylate membrane transporter)	GO:0015556(molecular_function:C4-dicarboxylate transmembrane transporter activity); GO:0016021(cellular_component:integral component of membrane); GO:0005886(cellular_component:plasma membrane)	GO:0110165;GO:0005215	WP_017190954.1(MULTISPECIES: anaerobic C4-dicarboxylate transporter [Vibrio])	sp|O34245|DCUA_WOLSU(Anaerobic C4-dicarboxylate transporter DcuA OS=Wolinella succinogenes (strain ATCC 29543 / DSM 1740 / LMG 7466 / NCTC 11488 / FDC 602W) OX=273121 GN=dcuA PE=3 SV=1)
CU052_03245	713	1860	10.53	50.64	2.68895	1.42704	1.44628e-124	3.10658e-123	yes	up	CU052_03245	murein transglycosylase	CP025537.1	613867	611921	-	COG0741(K:Transcription)	COG0741(This protein is an aporepressor. When complexed with L- tryptophan it binds the operator region of the trp operon (5'- ACTAGT-'3') and prevents the initiation of transcription. The complex also regulates trp repressor biosynthesis by binding to its regulatory region (By similarity))	INFORMATION STORAGE AND PROCESSING	K08309	slt	soluble lytic murein transglycosylase [EC:4.2.2.-]				PF01464.21(SLT:Transglycosylase SLT domain); PF14718.7(SLT_L:Soluble lytic murein transglycosylase L domain); PF00760.19(Cucumo_coat:Cucumovirus coat protein)	GO:0042597(cellular_component:periplasmic space); GO:0004553(molecular_function:hydrolase activity, hydrolyzing O-glycosyl compounds)	GO:0003824;GO:0110165	GEA22710.1(murein transglycosylase [Vibrio harveyi])	sp|P39434|SLT_SALTY(Soluble lytic murein transglycosylase OS=Salmonella typhimurium (strain LT2 / SGSC1412 / ATCC 700720) OX=99287 GN=slt PE=3 SV=2)
CU052_27895	37	74	2.14	7.9	2.06153	1.04371	0.000215062	0.000564672	yes	up	CU052_27895	fructose-6-phosphate aldolase	CP025538.1	2189778	2189104	-	COG0176(G:Carbohydrate transport and metabolism)	COG0176(Transaldolase is important for the balance of metabolites in the pentose-phosphate pathway (By similarity))	METABOLISM	K08313	fsaA	fructose-6-phosphate aldolase 1 [EC:4.1.2.-]				PF00923.20(TAL_FSA:Transaldolase/Fructose-6-phosphate aldolase); PF05690.15(ThiG:Thiazole biosynthesis protein ThiG)	GO:0005737(cellular_component:cytoplasm); GO:0004801(molecular_function:sedoheptulose-7-phosphate:D-glyceraldehyde-3-phosphate glyceronetransferase activity); GO:0005975(biological_process:carbohydrate metabolic process); GO:0006098(biological_process:pentose-phosphate shunt); GO:0016832(molecular_function:aldehyde-lyase activity)	GO:0110165;GO:0009987;GO:0003824;GO:0008152	EED28083.1(fructose-6-phosphate aldolase 1 [Vibrio sp. 16])	sp|P58423|FSAA_ECO57(Fructose-6-phosphate aldolase 1 OS=Escherichia coli O157:H7 OX=83334 GN=fsaA PE=3 SV=1)
CU052_02800	5	15	0.25	1.4	3.09229	1.62868	0.0188096	0.0364726	yes	up	CU052_02800	Fe-S cluster assembly ATPase SufC	CP025537.1	519976	519230	-	COG0396(O:Posttranslational modification, protein turnover, chaperones)	COG0396(feS assembly ATPase SufC)	CELLULAR PROCESSES AND SIGNALING	K09013	sufC	Fe-S cluster assembly ATP-binding protein				PF00005.28(ABC_tran:ABC transporter); PF02463.20(SMC_N:RecF/RecN/SMC N terminal domain); PF13304.7(AAA_21:AAA domain, putative AbiEii toxin, Type IV TA system); PF13555.7(AAA_29:P-loop containing region of AAA domain)	GO:0016887(molecular_function:ATPase activity); GO:0005524(molecular_function:ATP binding)	GO:0005488;GO:0003824	WP_005447675.1(MULTISPECIES: Fe-S cluster assembly ATPase SufC [Vibrio])	sp|P77499|SUFC_ECOLI(Probable ATP-dependent transporter SufC OS=Escherichia coli (strain K12) OX=83333 GN=sufC PE=1 SV=1)
CU052_02805	28	70	0.62	2.87	2.57691	1.36564	8.43383e-06	2.57979e-05	yes	up	CU052_02805	Fe-S cluster assembly protein SufB	CP025537.1	521458	519983	-	COG0719(O:Posttranslational modification, protein turnover, chaperones)	COG0719(feS assembly ATPase SufC)	CELLULAR PROCESSES AND SIGNALING	K09014	sufB	Fe-S cluster assembly protein SufB				PF01458.18(SUFBD:SUF system FeS cluster assembly, SufBD)	GO:0016226(biological_process:iron-sulfur cluster assembly)	GO:0009987;GO:0008152	WP_101904192.1(Fe-S cluster assembly protein SufB [Vibrio harveyi])	sp|P77522|SUFB_ECOLI(FeS cluster assembly protein SufB OS=Escherichia coli (strain K12) OX=83333 GN=sufB PE=1 SV=2)
CU052_24790	1002	1980	185.22	676.97	2.03684	1.02633	1.61156e-79	2.39921e-78	yes	up	CU052_24790	DUF333 domain-containing protein	CP025538.1	1536048	1536308	+	COG3042(S:Function unknown)	COG3042(hemolysin)	POORLY CHARACTERIZED	K09712		uncharacterized protein				PF03891.16(DUF333:Domain of unknown function (DUF333))			WP_005445386.1(MULTISPECIES: DUF333 domain-containing protein [Vibrio])
CU052_17865	9837	27269	154.93	791.52	2.85736	1.51468	0	0	yes	up	CU052_17865	YeaH/YhbH family protein	CP025537.1	3711204	3712475	+	COG2718(S:Function unknown)	COG2718(UPF0229 protein)	POORLY CHARACTERIZED	K09786		uncharacterized protein				PF04285.13(DUF444:Protein of unknown function (DUF444))			WP_101905077.1(YeaH/YhbH family protein [Vibrio harveyi])	sp|Q87R12|Y986_VIBPA(UPF0229 protein VP0986 OS=Vibrio parahaemolyticus serotype O3:K6 (strain RIMD 2210633) OX=223926 GN=VP0986 PE=3 SV=1)
CU052_04015	1086	3024	44.94	230.66	2.87019	1.52115	3.89135e-221	1.27975e-219	yes	up	CU052_04015	SIMPL domain-containing protein	CP025537.1	784367	783648	-	COG2859(S:Function unknown)	COG2859(Periplasmic Protein)	POORLY CHARACTERIZED	K09797		uncharacterized protein				PF04402.15(SIMPL:Protein of unknown function (DUF541))	GO:0016021(cellular_component:integral component of membrane)	GO:0110165	WP_005450432.1(MULTISPECIES: SIMPL domain-containing protein [Vibrio])
CU052_23295	3609	7141	560.11	2047.15	2.03953	1.02824	1.44084e-282	6.07761e-281	yes	up	CU052_23295	DUF496 domain-containing protein	CP025538.1	1231563	1231877	+	COG2926(S:Function unknown)	COG2926(UPF0265 protein)	POORLY CHARACTERIZED	K09802		uncharacterized protein				PF04363.13(DUF496:Protein of unknown function (DUF496))			KIT42198.1(hypothetical protein H331_00310, partial [Vibrio parahaemolyticus 3644])	sp|Q87GT9|Y5226_VIBPA(UPF0265 protein VPA1226 OS=Vibrio parahaemolyticus serotype O3:K6 (strain RIMD 2210633) OX=223926 GN=VPA1226 PE=3 SV=1)
CU052_23800	14	125	1.99	32.73	9.20324	3.20214	3.25814e-24	2.21302e-23	yes	up	CU052_23800	ASCH domain-containing protein	CP025538.1	1332528	1332848	+	COG3097(S:Function unknown)	COG3097(UPF0267 protein)	POORLY CHARACTERIZED	K09900		uncharacterized protein				PF04266.15(ASCH:ASCH domain)			WP_101905540.1(ASCH domain-containing protein [Vibrio harveyi])	sp|A7N681|Y5196_VIBCB(UPF0267 protein VIBHAR_05196 OS=Vibrio campbellii (strain ATCC BAA-1116 / BB120) OX=338187 GN=VIBHAR_05196 PE=3 SV=1)
CU052_23285	401	1649	22.62	171.49	4.23872	2.08363	1.72458e-186	4.89696e-185	yes	up	CU052_23285	DUF480 domain-containing protein	CP025538.1	1231027	1230374	-	COG3132(S:Function unknown)	COG3132(UPF0502 protein)	POORLY CHARACTERIZED	K09915		uncharacterized protein				PF04337.13(DUF480:Protein of unknown function, DUF480)			WP_101905508.1(YceH family protein [Vibrio harveyi])	sp|A7N3Y9|Y5349_VIBCB(UPF0502 protein VIBHAR_05349 OS=Vibrio campbellii (strain ATCC BAA-1116 / BB120) OX=338187 GN=VIBHAR_05349 PE=3 SV=1)
CU052_06485	10	27	0.42	2.07	2.78306	1.47667	0.00334619	0.0074401	yes	up	CU052_06485	DUF692 domain-containing protein	CP025537.1	1284985	1284113	-	COG3220(S:Function unknown)	COG3220(Uncharacterized protein conserved in bacteria (DUF2063))	POORLY CHARACTERIZED	K09930		uncharacterized protein				PF05114.14(DUF692:Protein of unknown function (DUF692))			WP_009703117.1(DUF692 domain-containing protein [Vibrio harveyi])	sp|Q87KG2|Y3015_VIBPA(UPF0276 protein VP3015 OS=Vibrio parahaemolyticus serotype O3:K6 (strain RIMD 2210633) OX=223926 GN=VP3015 PE=3 SV=1)
CU052_25365	3	11	0.14	0.96	3.77946	1.91818	0.0242289	0.0457168	yes	up	CU052_25365	peptidase	CP025538.1	1655194	1654565	-	COG3295(S:Function unknown)	COG3295(PepSY-associated TM helix)	POORLY CHARACTERIZED	K09939		uncharacterized protein				PF16357.6(PepSY_TM_like_2:Putative PepSY_TM-like); PF03929.17(PepSY_TM:PepSY-associated TM region)	GO:0016021(cellular_component:integral component of membrane)	GO:0110165	WP_009696845.1(MULTISPECIES: PepSY-associated TM helix domain-containing protein [Vibrio])
CU052_12835	84	222	2.49	12.12	2.72416	1.44581	1.21643e-16	6.64242e-16	yes	up	CU052_12835	DUF1513 domain-containing protein	CP025537.1	2629837	2630919	+	COG3490(S:Function unknown)	COG3490((twin-arginine translocation) pathway signal)	POORLY CHARACTERIZED	K09947		uncharacterized protein				PF07433.12(DUF1513:Protein of unknown function (DUF1513))			WP_101904687.1(DUF1513 domain-containing protein [Vibrio harveyi])
CU052_13460	125	298	3.66	16.08	2.45734	1.2971	1.02163e-18	5.99485e-18	yes	up	CU052_13460	DUF2213 domain-containing protein	CP025537.1	2735886	2737052	+	COG3566(S:Function unknown)	COG3566(bacteriophage protein)	POORLY CHARACTERIZED	K09960		uncharacterized protein				PF09979.10(DUF2213:Uncharacterized protein conserved in bacteria (DUF2213))			WP_101904748.1(DUF2213 domain-containing protein [Vibrio harveyi])	sp|P44180|Y1405_HAEIN(Uncharacterized protein HI_1405 OS=Haemophilus influenzae (strain ATCC 51907 / DSM 11121 / KW20 / Rd) OX=71421 GN=HI_1405 PE=4 SV=1)
CU052_13450	30	62.96	0.59	2.3	2.16323	1.11319	0.000321804	0.000829961	yes	up	CU052_13450	DUF1073 domain-containing protein	CP025537.1	2733346	2734986	+	COG3567(S:Function unknown)	COG3567(Phage-associated protein, HI1409 family)	POORLY CHARACTERIZED	K09961		uncharacterized protein				PF06381.12(DUF1073:Protein of unknown function (DUF1073))			AWB00239.1(DUF1073 domain-containing protein [Vibrio harveyi])	sp|P44183|Y1409_HAEIN(Uncharacterized protein HI_1409 OS=Haemophilus influenzae (strain ATCC 51907 / DSM 11121 / KW20 / Rd) OX=71421 GN=HI_1409 PE=4 SV=1)
CU052_01425	27	87	7.29	43.62	3.32135	1.73177	3.43246e-09	1.34186e-08	yes	up	CU052_01425	iron transporter FeoC	CP025537.1	251622	251392	-				K10123	feoC	putative ferrous iron transport protein C				PF09012.11(FeoC:FeoC like transcriptional regulator)			WP_005382192.1(MULTISPECIES: iron transporter FeoC [Vibrio])
CU052_12735	45	115	10.61	50.29	2.63417	1.39735	6.27541e-09	2.40008e-08	yes	up	CU052_12735	(2Fe-2S)-binding protein	CP025537.1	2608481	2608203	-	COG0633(H:Coenzyme transport and metabolism)	COG0633(competence damage-inducible protein)	METABOLISM	K11107	yfaE	ferredoxin				PF00111.28(Fer2:2Fe-2S iron-sulfur cluster binding domain)	GO:0051537(molecular_function:2 iron, 2 sulfur cluster binding); GO:0009055(molecular_function:electron carrier activity)	GO:0003824;GO:0005488	WP_005445095.1(2Fe-2S iron-sulfur cluster binding domain-containing protein [Vibrio harveyi])	sp|P0ABW4|YFAE_ECOL6(Uncharacterized ferredoxin-like protein YfaE OS=Escherichia coli O6:H1 (strain CFT073 / ATCC 700928 / UPEC) OX=199310 GN=yfaE PE=4 SV=1)
CU052_17475	2	12	0.37	4.1	6.18458	2.62868	0.00434669	0.00952997	yes	up	CU052_17475	PTS system fructose-like transporter subunit IIB	CP025537.1	3625426	3625103	-	COG1445(M:Cell wall/membrane/envelope biogenesis)	COG1445(Dtdp-4-dehydrorhamnose reductase)	CELLULAR PROCESSES AND SIGNALING	K11202	fryB	fructose-like PTS system EIIB component [EC:2.7.1.-]				PF02302.18(PTS_IIB:PTS system, Lactose/Cellobiose specific IIB subunit)	GO:0022877(molecular_function:protein-N(PI)-phosphohistidine-fructose phosphotransferase system transporter activity); GO:0009401(biological_process:phosphoenolpyruvate-dependent sugar phosphotransferase system)	GO:0005215;GO:0003824;GO:0051179	WP_026138352.1(PTS fructose-like transporter subunit IIB [Vibrio harveyi])	sp|P69818|PTFB2_ECO57(PTS system fructose-like EIIB component 2 OS=Escherichia coli O157:H7 OX=83334 GN=frwB PE=3 SV=1)
CU052_17895	38	1866	0.89	80.3	50.6159	5.66152	0	0	yes	up	CU052_17895	PTS fructose transporter subunit IIC	CP025538.1	12688	11288	-	COG1299(G:Carbohydrate transport and metabolism)	COG1299(pts system)	METABOLISM	K11202	fryB	fructose-like PTS system EIIB component [EC:2.7.1.-]				PF02302.18(PTS_IIB:PTS system, Lactose/Cellobiose specific IIB subunit)	GO:0022877(molecular_function:protein-N(PI)-phosphohistidine-fructose phosphotransferase system transporter activity); GO:0009401(biological_process:phosphoenolpyruvate-dependent sugar phosphotransferase system); GO:0016021(cellular_component:integral component of membrane); GO:0005351(molecular_function:sugar:proton symporter activity)	GO:0005215;GO:0003824;GO:0051179;GO:0110165	WP_101905121.1(PTS fructose transporter subunit IIC [Vibrio harveyi])	sp|P32672|PTFC2_ECOLI(Fructose-like permease IIC component 2 OS=Escherichia coli (strain K12) OX=83333 GN=frwC PE=3 SV=1)
CU052_20485	30	61	0.87	3.25	2.09588	1.06756	0.00062052	0.00153573	yes	up	CU052_20485	type VI secretion system-associated FHA domain protein TagH	CP025538.1	592178	593350	+	COG3456(T:Signal transduction mechanisms)	COG3456(fha domain-containing protein)	CELLULAR PROCESSES AND SIGNALING	K11894	impI	type VI secretion system protein ImpI				PF00498.27(FHA:FHA domain); PF16697.6(Yop-YscD_cpl:Inner membrane component of T3SS, cytoplasmic domain)			WP_101905306.1(type VI secretion system-associated FHA domain protein TagH [Vibrio harveyi])
CU052_20550	122	458	2.15	14.87	3.86959	1.95218	5.41028e-49	5.6847e-48	yes	up	vasA	type VI secretion system baseplate subunit TssF	CP025538.1	607482	609305	+	COG3519(S:Function unknown)	COG3519(Virulence Protein SciE Type)	POORLY CHARACTERIZED	K11896	impG	type VI secretion system protein ImpG				PF05947.13(T6SS_TssF:Type VI secretion system, TssF)			WP_101905314.1(type VI secretion system baseplate subunit TssF [Vibrio harveyi])
CU052_20545	26	104	2.53	18.69	4.12305	2.04371	5.06009e-13	2.44033e-12	yes	up	tssE	type VI secretion system baseplate subunit TssE	CP025538.1	607021	607485	+				K11897	impF	type VI secretion system protein ImpF				PF04965.15(GPW_gp25:Gene 25-like lysozyme)			WP_101905313.1(type VI secretion system baseplate subunit TssE [Vibrio harveyi])
CU052_20540	40	185	1.87	15.9	4.76728	2.25317	1.26871e-24	8.76057e-24	yes	up	CU052_20540	protein of avirulence locus	CP025538.1	606215	607012	+	COG4455(S:Function unknown)	COG4455(Virulence Protein SciE Type)	POORLY CHARACTERIZED	K11898	impE	type VI secretion system protein ImpE				PF07024.14(ImpE:ImpE protein)			WP_101905312.1(protein of avirulence locus [Vibrio harveyi])
CU052_20535	93	399	1.93	15.24	4.42231	2.1448	3.1955e-48	3.33351e-47	yes	up	tssC	type VI secretion system contractile sheath large subunit	CP025538.1	604694	606205	+	COG3517(T:Signal transduction mechanisms)	COG3517(Phosphatase)	CELLULAR PROCESSES AND SIGNALING	K11899	impD	type VI secretion system protein ImpD				PF05943.13(VipB:EvpB/VC_A0108, tail sheath N-terminal domain); PF18945.1(VipB_2:EvpB/VC_A0108, tail sheath gpW/gp25-like domain)			WP_101905311.1(type VI secretion system contractile sheath large subunit [Vibrio harveyi])
CU052_02445	2646	105144	283.45	20776.1	40.9594	5.35612	0	0	yes	up	CU052_02445	Crl family RNA polymerase assembly factor	CP025537.1	444985	444596	-	ENOG4111IQF(K:Transcription)	ENOG4111IQF(Binds to the sigma-S subunit of RNA polymerase, activating expression of sigma-S-regulated genes. Stimulates RNA polymerase holoenzyme formation and may bind to several other sigma factors, such as sigma-70 and sigma-32 (By similarity))	INFORMATION STORAGE AND PROCESSING	K11926	crl	sigma factor-binding protein Crl				PF07417.13(Crl:Sigma factor-binding transcriptional regulator Crl)	GO:0005737(cellular_component:cytoplasm); GO:0045893(biological_process:positive regulation of transcription, DNA-templated); GO:0003677(molecular_function:DNA binding)	GO:0005488;GO:0065007;GO:0110165	WP_005447601.1(MULTISPECIES: sigma factor-binding protein Crl [Vibrio harveyi group])	sp|Q87RV1|CRL_VIBPA(Sigma factor-binding protein Crl OS=Vibrio parahaemolyticus serotype O3:K6 (strain RIMD 2210633) OX=223926 GN=crl PE=3 SV=1)
CU052_14620	6	100	0.25	7.7	17.1794	4.10261	2.45842e-23	1.62804e-22	yes	up	CU052_14620	pilus assembly protein TadB	CP025537.1	2981352	2982221	+	COG4965(U:Intracellular trafficking, secretion, and vesicular transport)	COG4965(Flp pilus assembly protein TadZ)	CELLULAR PROCESSES AND SIGNALING	K12510	tadB	tight adherence protein B				PF00482.24(T2SSF:Type II secretion system (T2SS), protein F)			WP_005445968.1(type II secretion system F family protein [Vibrio harveyi])
CU052_14625	15	142	0.63	10.99	9.75789	3.28657	7.1033e-28	5.23397e-27	yes	up	CU052_14625	type II secretion system F family protein	CP025537.1	2982221	2983087	+	COG2064(U:Intracellular trafficking, secretion, and vesicular transport)	COG2064(Flp pilus assembly protein TadZ)	CELLULAR PROCESSES AND SIGNALING	K12511	tadC	tight adherence protein C				PF00482.24(T2SSF:Type II secretion system (T2SS), protein F)	GO:0016021(cellular_component:integral component of membrane)	GO:0110165	WP_005445966.1(MULTISPECIES: type II secretion system F family protein [Vibrio])
CU052_14630	11	140	0.35	8.2	13.1188	3.71356	4.05375e-30	3.11304e-29	yes	up	CU052_14630	pilus assembly protein TadD	CP025537.1	2983087	2984175	+	ENOG410ZFKZ(U:Intracellular trafficking, secretion, and vesicular transport)	ENOG410ZFKZ(-)	CELLULAR PROCESSES AND SIGNALING	K12512	tadD	tight adherence protein D				PF14559.7(TPR_19:Tetratricopeptide repeat)			WP_061065036.1(MULTISPECIES: hypothetical protein [Vibrio])
CU052_14635	7	60	0.55	8.73	8.83511	3.14325	3.06475e-12	1.42038e-11	yes	up	CU052_14635	pilus assembly protein	CP025537.1	2984172	2984714	+				K12513	tadE	tight adherence protein E				PF07811.13(TadE:TadE-like protein)	GO:0016021(cellular_component:integral component of membrane)	GO:0110165	WP_029788146.1(MULTISPECIES: pilus assembly protein [Vibrio])
CU052_14640	4	88	0.29	11.67	22.6768	4.50314	1.1702e-21	7.42829e-21	yes	up	CU052_14640	pilus assembly protein TadF	CP025537.1	2984704	2985282	+				K12514	tadF	tight adherence protein F				PF16964.6(TadF:Putative tight adherence pilin protein F)	GO:0016021(cellular_component:integral component of membrane)	GO:0110165	WP_101904840.1(pilus assembly protein TadF [Vibrio harveyi])
CU052_14645	29	195	0.69	8.54	6.93099	2.79306	1.65347e-32	1.35371e-31	yes	up	CU052_14645	VWA domain-containing protein	CP025537.1	2985269	2986666	+	ENOG410YCAY(U:Intracellular trafficking, secretion, and vesicular transport)	ENOG410YCAY(flp pilus assembly protein TadG)	CELLULAR PROCESSES AND SIGNALING	K12515	tadG	tight adherence protein G				PF00092.29(VWA:von Willebrand factor type A domain); PF13519.7(VWA_2:von Willebrand factor type A domain)			WP_086028069.1(MULTISPECIES: VWA domain-containing protein [Vibrio])
CU052_14945	10297	25272	370.18	1674.65	2.52981	1.33903	0	0	yes	up	CU052_14945	universal stress protein UspE	CP025537.1	3054915	3055862	+	COG0589(S:Function unknown)	COG0589(Membrane)	POORLY CHARACTERIZED	K14055	uspE	universal stress protein E				PF00582.27(Usp:Universal stress protein family)			WP_005445783.1(MULTISPECIES: universal stress protein UspE [Vibrio])	sp|Q8ZE81|USPE_YERPE(Universal stress protein E OS=Yersinia pestis OX=632 GN=uspE PE=3 SV=1)
CU052_12120	186	399	1.83	7.24	2.21115	1.1448	2.0111e-20	1.2401e-19	yes	up	CU052_12120	error-prone DNA polymerase	CP025537.1	2479357	2476283	-	COG0587(S:Function unknown)	COG0587(-)	POORLY CHARACTERIZED	K14162	dnaE2	error-prone DNA polymerase [EC:2.7.7.7]				PF07733.13(DNA_pol3_alpha:Bacterial DNA polymerase III alpha NTPase domain); PF17657.2(DNA_pol3_finger:Bacterial DNA polymerase III alpha subunit finger domain); PF14579.7(HHH_6:Helix-hairpin-helix motif); PF01336.26(tRNA_anti-codon:OB-fold nucleic acid binding domain); PF02811.20(PHP:PHP domain); PF13742.7(tRNA_anti_2:OB-fold nucleic acid binding domain)			WP_101904652.1(error-prone DNA polymerase [Vibrio harveyi])	sp|A7MUN4|DNAE2_VIBCB(Error-prone DNA polymerase OS=Vibrio campbellii (strain ATCC BAA-1116 / BB120) OX=338187 GN=dnaE2 PE=3 SV=1)
CU052_02820	680	1488	13.34	53.82	2.25555	1.17348	2.31788e-74	3.32325e-73	yes	up	CU052_02820	mechanosensitive ion channel family protein	CP025537.1	523576	525225	+	COG0668(M:Cell wall/membrane/envelope biogenesis)	COG0668(Mechanosensitive ion channel)	CELLULAR PROCESSES AND SIGNALING	K16052	ynaI	MscS family membrane protein				PF00924.19(MS_channel:Mechanosensitive ion channel)			WP_101904194.1(mechanosensitive ion channel family protein [Vibrio harveyi])	sp|Q57634|MSMJS_METJA(Small-conductance mechanosensitive channel MscMJ OS=Methanocaldococcus jannaschii (strain ATCC 43067 / DSM 2661 / JAL-1 / JCM 10045 / NBRC 100440) OX=243232 GN=MJ0170 PE=1 SV=1)
CU052_22320	10	34	0.17	1.04	3.50459	1.80925	0.000140062	0.000376236	yes	up	CU052_22320	TonB-dependent receptor	CP025538.1	999105	1001030	+	COG1629(P:Inorganic ion transport and metabolism)	COG1629(Sulfatase)	METABOLISM	K16087	tbpA	hemoglobin/transferrin/lactoferrin receptor protein				PF00593.25(TonB_dep_Rec:TonB dependent receptor); PF07715.16(Plug:TonB-dependent Receptor Plug Domain)			WP_101905467.1(TonB-dependent receptor [Vibrio harveyi])	sp|Q2YJB2|BHUA_BRUA2(Heme transporter BhuA OS=Brucella abortus (strain 2308) OX=359391 GN=bhuA PE=1 SV=1)
CU052_22040	38	129	0.57	3.55	3.49917	1.80701	1.25112e-13	6.21925e-13	yes	up	CU052_22040	TonB-dependent siderophore receptor	CP025538.1	929047	926927	-	COG4772(P:Inorganic ion transport and metabolism)	COG4772(receptor)	METABOLISM	K16091	fecA	Fe(3+) dicitrate transport protein				PF00593.25(TonB_dep_Rec:TonB dependent receptor); PF07715.16(Plug:TonB-dependent Receptor Plug Domain); PF14905.7(OMP_b-brl_3:Outer membrane protein beta-barrel family)	GO:0009279(cellular_component:cell outer membrane); GO:0038023(molecular_function:signaling receptor activity); GO:0015344(molecular_function:siderophore uptake transmembrane transporter activity)	GO:0005215;GO:0060089;GO:0110165	WP_101905443.1(TonB-dependent siderophore receptor [Vibrio harveyi])	sp|P13036|FECA_ECOLI(Fe(3+) dicitrate transport protein FecA OS=Escherichia coli (strain K12) OX=83333 GN=fecA PE=1 SV=2)
CU052_08810	149	406	13.61	68.39	2.80866	1.48988	2.27018e-30	1.76904e-29	yes	up	CU052_08810	DNA-binding protein	CP025537.1	1742402	1741920	-				K19055	prdX	Ala-tRNA(Pro) deacylase [EC:3.1.1.-]				PF04073.16(tRNA_edit:Aminoacyl-tRNA editing domain)	GO:0002161(molecular_function:aminoacyl-tRNA editing activity); GO:0003677(molecular_function:DNA binding)	GO:0003824;GO:0005488	WP_009698786.1(YbaK/EbsC family protein [Vibrio harveyi])
CU052_22915	115	238	35.77	137.76	2.13323	1.09304	5.53256e-12	2.52588e-11	yes	up	CU052_22915	plasmid maintenance protein CcdB	CP025538.1	1160147	1160392	+				K19164	ccdA	antitoxin CcdA				PF07362.13(CcdA:Post-segregation antitoxin CcdA)			WP_050933375.1(type II toxin-antitoxin system CcdA family antitoxin [Vibrio harveyi])
CU052_12840	531	1404	10.82	52.74	2.72541	1.44647	2.10708e-96	3.65039e-95	yes	up	CU052_12840	murein L%2CD-transpeptidase	CP025537.1	2631024	2632616	+	COG2989(S:Function unknown)	COG2989(ErfK YbiS YcfS YnhG family protein)	POORLY CHARACTERIZED	K21470	ycbB	L,D-transpeptidase YcbB				PF03734.15(YkuD:L,D-transpeptidase catalytic domain); PF01471.19(PG_binding_1:Putative peptidoglycan binding domain)	GO:0016740(molecular_function:transferase activity)	GO:0003824	WP_101904688.1(L,D-transpeptidase family protein [Vibrio harveyi])	sp|P22525|YCBB_ECOLI(Probable L,D-transpeptidase YcbB OS=Escherichia coli (strain K12) OX=83333 GN=ycbB PE=1 SV=2)
CU052_18730	28	147	0.66	6.37	5.41151	2.43603	1.13317e-21	7.20104e-21	yes	up	CU052_18730	heme anaerobic degradation radical SAM methyltransferase ChuW/HutW	CP025538.1	211736	213106	+	COG0635(P:Inorganic ion transport and metabolism)	COG0635(periplasmic binding protein)	METABOLISM	K21936	chuW	anaerobilin synthase [EC:2.1.1.342]				PF04055.22(Radical_SAM:Radical SAM superfamily)	GO:0008168(molecular_function:methyltransferase activity); GO:0051536(molecular_function:iron-sulfur cluster binding); GO:0032259(biological_process:methylation)	GO:0003824;GO:0005488;GO:0008152	WP_009701463.1(heme anaerobic degradation radical SAM methyltransferase ChuW/HutW [Vibrio harveyi])	sp|A0A384LP51|CHUW_ECO57(Anaerobilin synthase OS=Escherichia coli O157:H7 OX=83334 GN=chuW PE=1 SV=1)
CU052_00670	1	10	0.46	8.57	10.3076	3.36564	0.00335039	0.00744659	yes	up	CU052_00670	hypothetical protein	CP025537.1	62622	62843	+													AWA98012.1(hypothetical protein CU052_00670 [Vibrio harveyi])
CU052_00795	3	11	0.97	6.62	3.77946	1.91818	0.0242289	0.0457168	yes	up	CU052_00795	hypothetical protein	CP025537.1	84927	84727	-											GO:0008756(molecular_function:o-succinylbenzoate-CoA ligase activity)	GO:0003824	WP_005446604.1(MULTISPECIES: hypothetical protein [Vibrio])
CU052_00860	951	2046	14.17	56.19	2.2176	1.149	3.07104e-98	5.45016e-97	yes	up	CU052_00860	hypothetical protein	CP025537.1	97604	99718	+													WP_101904081.1(hypothetical protein [Vibrio harveyi])
CU052_01155	56	123	2.33	9.44	2.264	1.17887	1.40846e-07	4.91231e-07	yes	up	CU052_01155	4'-phosphopantetheinyl transferase	CP025537.1	197299	198171	+	COG2977(Q:Secondary metabolites biosynthesis, transport and catabolism)	COG2977(Transferase)	METABOLISM							PF17837.2(4PPT_N:4'-phosphopantetheinyl transferase N-terminal domain); PF01648.21(ACPS:4'-phosphopantetheinyl transferase superfamily)	GO:0008897(molecular_function:holo-[acyl-carrier-protein] synthase activity); GO:0000287(molecular_function:magnesium ion binding); GO:0009366(cellular_component:enterobactin synthetase complex); GO:0009239(biological_process:enterobactin biosynthetic process)	GO:0005488;GO:0009987;GO:0003824;GO:0008152;GO:0032991	WP_101904117.1(4'-phosphopantetheinyl transferase superfamily protein [Vibrio harveyi])	sp|A1YCA5|PPTAS_NOCIO(4'-phosphopantetheinyl transferase Npt OS=Nocardia iowensis OX=204891 GN=npt PE=1 SV=1)
CU052_01320	89	223	2.24	10.34	2.5827	1.36888	1.6665e-15	8.87528e-15	yes	up	CU052_01320	hypothetical protein	CP025537.1	230917	232242	+										PF13091.7(PLDc_2:PLD-like domain)			WP_101904130.1(hypothetical protein [Vibrio harveyi])
CU052_01655	613	1301	76.28	298.74	2.18764	1.12937	1.77956e-61	2.2325e-60	yes	up	CU052_01655	CBS domain-containing protein	CP025537.1	302678	302271	-	COG0517(S:Function unknown)	COG0517(Phosphodiesterase, mj0936 family)	POORLY CHARACTERIZED							PF00571.29(CBS:CBS domain)			WP_009698597.1(MULTISPECIES: CBS domain-containing protein [Vibrio])	sp|P50100|Y525_METKA(Uncharacterized protein MK0525 OS=Methanopyrus kandleri (strain AV19 / DSM 6324 / JCM 9639 / NBRC 100938) OX=190192 GN=MK0525 PE=4 SV=2)
CU052_01660	740	1678	121.15	507.64	2.33732	1.22486	2.33812e-89	3.84468e-88	yes	up	CU052_01660	P-II family nitrogen regulator	CP025537.1	303025	302675	-	ENOG4111PAT(S:Function unknown)	ENOG4111PAT(Nitrogen regulatory protein pii)	POORLY CHARACTERIZED								GO:0030234(molecular_function:enzyme regulator activity); GO:0006808(biological_process:regulation of nitrogen utilization)	GO:0065007;GO:0098772	WP_005451557.1(MULTISPECIES: P-II family nitrogen regulator [Vibrio])
CU052_01705	17	59	5.55	35.84	3.57735	1.83889	3.92724e-07	1.32833e-06	yes	up	CU052_01705	hypothetical protein	CP025537.1	309765	309947	+													WP_100216240.1(MULTISPECIES: hypothetical protein [Vibrio])
CU052_02485	9	29	1.03	6.14	3.32135	1.73177	0.000645313	0.00159236	yes	up	CU052_02485	DNA-directed RNA polymerase subunit beta	CP025537.1	455718	456140	+											GO:0003899(molecular_function:DNA-directed RNA polymerase activity)	GO:0003824	WP_101904173.1(DNA-directed RNA polymerase subunit beta [Vibrio harveyi])
CU052_02635	20	53	1.39	6.81	2.73152	1.44971	5.02316e-05	0.000142842	yes	up	CU052_02635	hypothetical protein	CP025537.1	488957	488670	-													WP_017188462.1(hypothetical protein [Vibrio harveyi])
CU052_02765	24	71	0.55	3.03	3.04934	1.6085	4.07284e-07	1.37517e-06	yes	up	CU052_02765	Na+/H+ antiporter NhaC family protein	CP025537.1	511950	513380	+	COG1757(C:Energy production and conversion)	COG1757(Na H antiporter)	METABOLISM							PF03553.15(Na_H_antiporter:Na+/H+ antiporter family); PF03600.17(CitMHS:Citrate transporter)			WP_086028095.1(MULTISPECIES: Na+/H+ antiporter NhaC family protein [Vibrio])	sp|B0R9X2|ARCD_HALS3(Arginine/ornithine antiporter ArcD OS=Halobacterium salinarum (strain ATCC 29341 / DSM 671 / R1) OX=478009 GN=arcD PE=1 SV=1)
CU052_03310	46	105	0.98	4.13	2.35283	1.2344	4.55804e-07	1.53544e-06	yes	up	CU052_03310	carbon starvation protein A	CP025537.1	625746	627230	+	COG1966(T:Signal transduction mechanisms)	COG1966(carbon starvation protein)	CELLULAR PROCESSES AND SIGNALING							PF02554.15(CstA:Carbon starvation protein CstA); PF13722.7(CstA_5TM:5TM C-terminal transporter carbon starvation CstA)	GO:0016021(cellular_component:integral component of membrane); GO:0009267(biological_process:cellular response to starvation)	GO:0050896;GO:0009987;GO:0110165	WP_005447938.1(carbon starvation protein A [Vibrio harveyi])	sp|O86233|Y112B_HAEIN(Uncharacterized membrane protein HI_1126.1 OS=Haemophilus influenzae (strain ATCC 51907 / DSM 11121 / KW20 / Rd) OX=71421 GN=HI_1126.1 PE=3 SV=1)
CU052_03410	1230	2470	39.22	145.16	2.06991	1.04957	2.37949e-102	4.35566e-101	yes	up	CU052_03410	NADP(H)-dependent aldo-keto reductase	CP025537.1	648670	649704	+	COG0667(C:Energy production and conversion)	COG0667(Aldo keto reductase)	METABOLISM							PF00248.22(Aldo_ket_red:Aldo/keto reductase family)			WP_005447904.1(MULTISPECIES: NADP(H)-dependent aldo-keto reductase [Vibrio])	sp|P0A9T4|TAS_ECOLI(Protein tas OS=Escherichia coli (strain K12) OX=83333 GN=tas PE=1 SV=1)
CU052_03485	2555	5180	683.79	2575.11	2.08977	1.06334	5.13454e-217	1.64221e-215	yes	up	CU052_03485	DUF3545 domain-containing protein	CP025537.1	667000	667185	+	ENOG410Y2XM(S:Function unknown)	ENOG410Y2XM(Protein of unknown function (DUF3545))	POORLY CHARACTERIZED							PF12065.9(DUF3545:Protein of unknown function (DUF3545))			WP_005447876.1(MULTISPECIES: DUF3545 family protein [Vibrio])
CU052_03615	276	575	21.79	83.7	2.14742	1.10261	3.95484e-27	2.85977e-26	yes	up	CU052_03615	DUF1499 domain-containing protein	CP025537.1	699937	700365	+	COG4446(S:Function unknown)	COG4446(Protein of unknown function (DUF1499))	POORLY CHARACTERIZED							PF07386.12(DUF1499:Protein of unknown function (DUF1499))			WP_101904229.1(DUF1499 domain-containing protein [Vibrio harveyi])
CU052_04020	186	444	39.38	174.13	2.46053	1.29897	3.69096e-27	2.67227e-26	yes	up	CU052_04020	hypothetical protein	CP025537.1	784531	784824	+													WP_101904241.1(hypothetical protein [Vibrio harveyi])
CU052_04025	34	73	0.58	2.29	2.21311	1.14607	7.33771e-05	0.000203588	yes	up	CU052_04025	GNAT family N-acetyltransferase	CP025537.1	784968	786716	+	COG3176(S:Function unknown)	COG3176(Acyl-transferase)	POORLY CHARACTERIZED							PF13444.7(Acetyltransf_5:Acetyltransferase (GNAT) domain); PF01553.22(Acyltransferase:Acyltransferase)			WP_101904242.1(lysophospholipid acyltransferase family protein [Vibrio harveyi])
CU052_04345	173	375	9.47	37.82	2.23431	1.15983	1.15669e-19	6.91285e-19	yes	up	CU052_04345	DUF2796 domain-containing protein	CP025537.1	855334	856035	+	ENOG41121PQ(S:Function unknown)	ENOG41121PQ(ABC-type metal ion transport system, periplasmic component surface adhesin)	POORLY CHARACTERIZED							PF10986.9(DUF2796:Protein of unknown function (DUF2796))			WP_069218214.1(DUF2796 domain-containing protein [Vibrio harveyi])
CU052_04375	14	315	0.26	10.88	23.1922	4.53557	2.35449e-73	3.31851e-72	yes	up	CU052_04375	SLC13 family permease	CP025537.1	862273	860549	-	COG0471(P:Inorganic ion transport and metabolism)	COG0471(Transporter)	METABOLISM							PF03600.17(CitMHS:Citrate transporter); PF02080.22(TrkA_C:TrkA-C domain); PF00939.20(Na_sulph_symp:Sodium:sulfate symporter transmembrane region)	GO:0006813(biological_process:potassium ion transport); GO:0016021(cellular_component:integral component of membrane); GO:0008324(molecular_function:cation transmembrane transporter activity)	GO:0051179;GO:0110165;GO:0005215	WP_101904261.1(SLC13 family permease [Vibrio harveyi])	sp|Q39593|SAC1_CHLRE(Putative sulfur deprivation response regulator OS=Chlamydomonas reinhardtii OX=3055 GN=SAC1 PE=2 SV=1)
CU052_04430	186	767	11.33	86.13	4.25051	2.08764	5.23609e-88	8.49005e-87	yes	up	CU052_04430	DUF2780 domain-containing protein	CP025537.1	873316	873795	+	ENOG410Y27U(S:Function unknown)	ENOG410Y27U(Protein of unknown function VcgC/VcgE (DUF2780))	POORLY CHARACTERIZED							PF11075.9(DUF2780:Protein of unknown function VcgC/VcgE (DUF2780))			WP_101904263.1(DUF2780 domain-containing protein [Vibrio harveyi])
CU052_04675	207	1058	16.48	155.28	5.26834	2.39735	1.47734e-142	3.49577e-141	yes	up	CU052_04675	DUF3135 domain-containing protein	CP025537.1	906128	906472	+	ENOG4112AN2(S:Function unknown)	ENOG4112AN2(Protein of unknown function (DUF3135))	POORLY CHARACTERIZED							PF11333.9(DUF3135:Protein of unknown function (DUF3135)); PF05130.13(FlgN:FlgN protein)			WP_017190019.1(MULTISPECIES: DUF3135 domain-containing protein [Vibrio])
CU052_04875	18	36	4.82	17.9	2.06153	1.04371	0.0098476	0.0202411	yes	up	CU052_04875	hypothetical protein	CP025537.1	941445	941690	+	COG0299(F:Nucleotide transport and metabolism)	COG0299(phosphoribosylglycinamide formyltransferase)	METABOLISM										WP_101904286.1(hypothetical protein [Vibrio harveyi])
CU052_05050	3	12	0.19	1.37	4.12305	2.04371	0.0141374	0.0282991	yes	up	CU052_05050	inovirus Gp2 family protein	CP025537.1	975173	974529	-	ENOG4111RRQ(S:Function unknown)	ENOG4111RRQ(Protein of unknown function (DUF3296))	POORLY CHARACTERIZED							PF11726.9(Inovirus_Gp2:Inovirus Gp2)			WP_101904313.1(inovirus Gp2 family protein [Vibrio harveyi])	sp|P77657|YAGK_ECOLI(Uncharacterized protein YagK OS=Escherichia coli (strain K12) OX=83333 GN=yagK PE=4 SV=1)
CU052_05200	1295	2770	21.17	83.44	2.2048	1.14065	8.45601e-131	1.86449e-129	yes	up	CU052_05200	peptidase	CP025537.1	1010855	1008972	-	COG4067(O:Posttranslational modification, protein turnover, chaperones)	COG4067(ribosomal protein S6 modification protein)	CELLULAR PROCESSES AND SIGNALING							PF05618.12(Zn_protease:Putative ATP-dependant zinc protease); PF13975.7(gag-asp_proteas:gag-polyprotein putative aspartyl protease)			WP_101904321.1(ATP-dependent zinc protease [Vibrio harveyi])	sp|A8H4D4|RIMK_SHEPA(Probable alpha-L-glutamate ligase OS=Shewanella pealeana (strain ATCC 700345 / ANG-SQ1) OX=398579 GN=rimK PE=3 SV=1)
CU052_05575	382	881	12.19	51.83	2.37723	1.24928	3.10988e-49	3.27353e-48	yes	up	CU052_05575	hypothetical protein	CP025537.1	1092513	1093289	+	ENOG4111ZV2(L:Replication, recombination and repair)	ENOG4111ZV2(Integrase)	INFORMATION STORAGE AND PROCESSING										WP_101904339.1(hypothetical protein [Vibrio harveyi])
CU052_06215	262	548	85.46	332.89	2.15595	1.10832	3.89066e-26	2.75518e-25	yes	up	CU052_06215	bacteriocin immunity protein	CP025537.1	1233937	1233683	-	ENOG410YSSN(S:Function unknown); ENOG41129PJ(S:Function unknown)	ENOG410YSSN(Colicin immunity protein / pyocin immunity protein); ENOG41129PJ(immunity protein)	POORLY CHARACTERIZED;POORLY CHARACTERIZED							PF01320.19(Colicin_Pyocin:Colicin immunity protein / pyocin immunity protein)	GO:0030153(biological_process:bacteriocin immunity); GO:0015643(molecular_function:toxic substance binding)	GO:0009987;GO:0008152;GO:0005488	WP_022609602.1(MULTISPECIES: bacteriocin immunity protein [Vibrio])	sp|P09881|IMM8_ECOLX(Colicin-E8 immunity protein OS=Escherichia coli OX=562 GN=imm PE=1 SV=1)
CU052_06285	190	396	10.49	40.32	2.14833	1.10321	3.36657e-19	1.9956e-18	yes	up	CU052_06285	DUF3157 domain-containing protein	CP025537.1	1248905	1248216	-	ENOG410Y7SW(S:Function unknown)	ENOG410Y7SW(Protein of unknown function (DUF3157))	POORLY CHARACTERIZED							PF11355.9(DUF3157:Protein of unknown function (DUF3157))			WP_086028158.1(MULTISPECIES: DUF3157 family protein [Vibrio])
CU052_06585	32	64	28.34	107.93	2.06153	1.04371	0.000578461	0.0014433	yes	up	CU052_06585	hypothetical protein	CP025537.1	1305520	1305362	-													EMR35165.1(hypothetical protein MUQ_19518, partial [Vibrio harveyi CAIM 1792])
CU052_06680	37	103	2.55	13.07	2.86942	1.52076	4.71988e-09	1.82433e-08	yes	up	CU052_06680	DTW domain-containing protein	CP025537.1	1327221	1326625	-	COG3148(L:Replication, recombination and repair)	COG3148(Site-specific tyrosine recombinase, which acts by catalyzing the cutting and rejoining of the recombining DNA molecules. The XerC-XerD complex is essential to convert dimers of the bacterial chromosome into monomers to permit their segregation at cell division. It also contributes to the segregational stability of plasmids (By similarity))	INFORMATION STORAGE AND PROCESSING							PF03942.16(DTW:DTW domain)			WP_101904404.1(DTW domain-containing protein [Vibrio harveyi])	sp|Q47319|YFIP_ECOLI(DTW domain-containing protein YfiP OS=Escherichia coli (strain K12) OX=83333 GN=yfiP PE=3 SV=2)
CU052_06695	1057	2634	42.24	194	2.56862	1.36099	1.55071e-163	4.02977e-162	yes	up	CU052_06695	Cof-type HAD-IIB family hydrolase	CP025537.1	1330177	1329353	-	COG0561(S:Function unknown)	COG0561(Thymocyte nuclear protein)	POORLY CHARACTERIZED							PF08282.13(Hydrolase_3:haloacid dehalogenase-like hydrolase); PF05116.14(S6PP:Sucrose-6F-phosphate phosphohydrolase); PF00702.27(Hydrolase:haloacid dehalogenase-like hydrolase); PF12710.8(HAD:haloacid dehalogenase-like hydrolase)	GO:0016787(molecular_function:hydrolase activity)	GO:0003824	WP_005452021.1(Cof-type HAD-IIB family hydrolase [Vibrio harveyi])	sp|P27848|YIGL_ECOLI(Pyridoxal phosphate phosphatase YigL OS=Escherichia coli (strain K12) OX=83333 GN=yigL PE=1 SV=4)
CU052_07080	89	205	7.88	33.48	2.37423	1.24746	1.19087e-12	5.62209e-12	yes	up	CU052_07080	hypothetical protein	CP025537.1	1398398	1398889	+													WP_005451133.1(MULTISPECIES: hypothetical protein [Vibrio])
CU052_07085	73	239	3.72	22.46	3.37469	1.75475	4.82619e-23	3.15654e-22	yes	up	CU052_07085	hypothetical protein	CP025537.1	1398894	1399634	+	ENOG410ZBZC(S:Function unknown)	ENOG410ZBZC(-)	POORLY CHARACTERIZED										WP_045490586.1(hypothetical protein [Vibrio harveyi])
CU052_07265	4	13	0.56	3.37	3.34998	1.74415	0.0216913	0.04148	yes	up	CU052_07265	hypothetical protein	CP025537.1	1441124	1440744	-													WP_005440416.1(MULTISPECIES: hypothetical protein [Vibrio])
CU052_07390	135	324	6.99	30.93	2.47383	1.30675	1.98754e-20	1.22688e-19	yes	up	CU052_07390	nitroreductase family protein	CP025537.1	1467165	1467848	+	COG0778(S:Function unknown)	COG0778(SPFH domain / Band 7 family)	POORLY CHARACTERIZED							PF00881.25(Nitroreductase:Nitroreductase family); PF14512.7(TM1586_NiRdase:Putative TM nitroreductase)	GO:0016491(molecular_function:oxidoreductase activity)	GO:0003824	WP_009698892.1(MULTISPECIES: nitroreductase family protein [Vibrio harveyi group])	sp|Q5BK17|IYD1_RAT(Iodotyrosine deiodinase 1 OS=Rattus norvegicus OX=10116 GN=Iyd PE=2 SV=1)
CU052_07420	10	32	1.35	7.96	3.29844	1.72178	0.000357722	0.000917717	yes	up	CU052_07420	VanZ family protein	CP025537.1	1472725	1473099	+										PF04892.13(VanZ:VanZ like family)	GO:0016021(cellular_component:integral component of membrane)	GO:0110165	WP_005448316.1(MULTISPECIES: VanZ family protein [Vibrio])
CU052_07430	427	2011	13.56	117.67	4.85448	2.27932	1.51273e-253	5.83151e-252	yes	up	CU052_07430	acetyltransferase	CP025537.1	1473943	1474899	+	ENOG410XQTI(S:Function unknown)	ENOG410XQTI(acetyltransferase)	POORLY CHARACTERIZED								GO:0016740(molecular_function:transferase activity)	GO:0003824	WP_050907133.1(acetyltransferase [Vibrio harveyi])
CU052_08125	8	21	0.49	2.39	2.70575	1.43603	0.0112731	0.0229604	yes	up	CU052_08125	helix-turn-helix transcriptional regulator	CP025537.1	1617255	1616611	-	COG2771(K:Transcription)	COG2771(Transcriptional regulator, luxr family)	INFORMATION STORAGE AND PROCESSING							PF00196.20(GerE:Bacterial regulatory proteins, luxR family)	GO:0006355(biological_process:regulation of transcription, DNA-templated); GO:0003677(molecular_function:DNA binding)	GO:0005488;GO:0065007	WP_009698824.1(MULTISPECIES: helix-turn-helix transcriptional regulator [Vibrio])	sp|O54294|CSGD_SALTY(Probable csgAB operon transcriptional regulatory protein OS=Salmonella typhimurium (strain LT2 / SGSC1412 / ATCC 700720) OX=99287 GN=csgD PE=1 SV=1)
CU052_08895	67	142	2.4	9.39	2.1846	1.12737	4.82829e-08	1.73813e-07	yes	up	CU052_08895	hypothetical protein	CP025537.1	1754712	1754963	+													WP_009698776.1(MULTISPECIES: hypothetical protein [Vibrio harveyi group])
CU052_09640	25	88	2.29	14.87	3.62829	1.85929	4.33396e-10	1.78289e-09	yes	up	CU052_09640	hypothetical protein	CP025537.1	1917980	1917528	-													WP_005449133.1(MULTISPECIES: hypothetical protein [Vibrio])
CU052_10200	162	593	65.15	445.33	3.7731	1.91575	2.15934e-61	2.70312e-60	yes	up	CU052_10200	DUF4250 domain-containing protein	CP025537.1	2048125	2047934	-	ENOG410XVT5(S:Function unknown)	ENOG410XVT5(-)	POORLY CHARACTERIZED							PF14056.7(DUF4250:Domain of unknown function (DUF4250))			WP_009698654.1(DUF4250 domain-containing protein [Vibrio harveyi])
CU052_10205	88	362	17.32	131.86	4.24018	2.08413	2.08127e-42	2.01247e-41	yes	up	CU052_10205	hypothetical protein	CP025537.1	2048331	2048125	-	ENOG4112271(S:Function unknown)	ENOG4112271(UPF0253 protein)	POORLY CHARACTERIZED							PF06786.13(UPF0253:Uncharacterised protein family (UPF0253))			WP_005446221.1(MULTISPECIES: YaeP family protein [Vibrio])	sp|A7N1W2|Y3255_VIBCB(UPF0253 protein VIBHAR_03255 OS=Vibrio campbellii (strain ATCC BAA-1116 / BB120) OX=338187 GN=VIBHAR_03255 PE=3 SV=1)
CU052_10210	1398	5386	80.43	571.23	3.97117	1.98956	0	0	yes	up	CU052_10210	DUF533 domain-containing protein	CP025537.1	2049113	2048445	-	COG2979(S:Function unknown)	COG2979(Inner membrane protein YebE)	POORLY CHARACTERIZED							PF04391.13(DUF533:Protein of unknown function (DUF533)); PF05099.14(TerB:Tellurite resistance protein TerB)			WP_074050773.1(tellurite resistance TerB family protein [Vibrio harveyi])	sp|P33218|YEBE_ECOLI(Inner membrane protein YebE OS=Escherichia coli (strain K12) OX=83333 GN=yebE PE=1 SV=2)
CU052_10255	41	83	1.73	6.45	2.08667	1.0612	7.10247e-05	0.000197343	yes	up	CU052_10255	MBL fold metallo-hydrolase	CP025537.1	2058300	2057437	-	COG0491(S:Function unknown)	COG0491(Beta-lactamase domain protein)	POORLY CHARACTERIZED							PF00753.28(Lactamase_B:Metallo-beta-lactamase superfamily)			WP_101904549.1(MBL fold metallo-hydrolase [Vibrio harveyi])
CU052_10275	11	30	1.74	8.78	2.81117	1.49117	0.00183793	0.00426239	yes	up	CU052_10275	hypothetical protein	CP025537.1	2061177	2060884	-	ENOG410Y8HB(S:Function unknown)	ENOG410Y8HB(-)	POORLY CHARACTERIZED							PF11740.9(KfrA_N:Plasmid replication region DNA-binding N-term)			WP_005446195.1(hypothetical protein [Vibrio harveyi])
CU052_10670	22	48	1.18	4.74	2.24894	1.16924	0.0010867	0.00259889	yes	up	CU052_10670	thioesterase	CP025537.1	2144382	2143666	-	COG3208(S:Function unknown)	COG3208((ABC) transporter)	POORLY CHARACTERIZED							PF00975.21(Thioesterase:Thioesterase domain); PF12146.9(Hydrolase_4:Serine aminopeptidase, S33); PF12697.8(Abhydrolase_6:Alpha/beta hydrolase family); PF03959.14(FSH1:Serine hydrolase (FSH1))			WP_080585306.1(thioesterase [Vibrio harveyi])	sp|Q70LM8|LGRE_BREPA(Linear gramicidin dehydrogenase LgrE OS=Brevibacillus parabrevis OX=54914 GN=lgrE PE=1 SV=1)
CU052_10805	899.2	2682.37	19.42	106.76	3.07483	1.62051	3.93211e-215	1.25075e-213	yes	up	CU052_10805	ISNCY family transposase	CP025537.1	2198936	2197602	-	ENOG410XPD4(L:Replication, recombination and repair)	ENOG410XPD4(Integrase catalytic subunit)	INFORMATION STORAGE AND PROCESSING							PF13518.7(HTH_28:Helix-turn-helix domain); PF13565.7(HTH_32:Homeodomain-like domain); PF13384.7(HTH_23:Homeodomain-like domain); PF13551.7(HTH_29:Winged helix-turn helix); PF13683.7(rve_3:Integrase core domain)			WP_100216265.1(ISNCY family transposase [Vibrio harveyi])	sp|P55373|Y4BF_SINFN(Putative transposase y4bF OS=Sinorhizobium fredii (strain NBRC 101917 / NGR234) OX=394 GN=NGR_a00240 PE=4 SV=1)
CU052_11250	15	31	4.54	17.45	2.13024	1.09102	0.0130167	0.026209	yes	up	CU052_11250	YfcL family protein	CP025537.1	2286953	2287216	+	ENOG4111TYU(S:Function unknown)	ENOG4111TYU(YfcL protein)	POORLY CHARACTERIZED							PF08891.12(YfcL:YfcL protein)			WP_005448019.1(MULTISPECIES: YfcL family protein [Vibrio])	sp|P64541|YFCL_ECO57(Uncharacterized protein YfcL OS=Escherichia coli O157:H7 OX=83334 GN=yfcL PE=4 SV=1)
CU052_11330	1539	3785	43.15	195.59	2.53505	1.34201	3.5837e-229	1.26429e-227	yes	up	CU052_11330	response regulator	CP025537.1	2306049	2307155	+	COG0784(K:Transcription)	COG0784(LysR family transcriptional Regulator)	INFORMATION STORAGE AND PROCESSING							PF00072.25(Response_reg:Response regulator receiver domain)	GO:0000160(biological_process:phosphorelay signal transduction system)	GO:0009987;GO:0065007	WP_005452090.1(response regulator [Vibrio harveyi])	sp|P0AEV2|RSSB_ECO57(Regulator of RpoS OS=Escherichia coli O157:H7 OX=83334 GN=rssB PE=3 SV=1)
CU052_11375	41	126	4.91	27.86	3.16771	1.66344	4.76294e-12	2.18997e-11	yes	up	CU052_11375	RidA family protein	CP025537.1	2314402	2314782	+	COG0251(E:Amino acid transport and metabolism)	COG0251(amino acid transport)	METABOLISM							PF01042.22(Ribonuc_L-PSP:Endoribonuclease L-PSP)			WP_005452076.1(MULTISPECIES: RidA family protein [Vibrio])	sp|Q8U308|RIDA_PYRFU(2-iminobutanoate/2-iminopropanoate deaminase OS=Pyrococcus furiosus (strain ATCC 43587 / DSM 3638 / JCM 8422 / Vc1) OX=186497 GN=yjgF PE=1 SV=1)
CU052_11510	16	48	3.46	19.22	3.09229	1.62868	2.63948e-05	7.69374e-05	yes	up	CU052_11510	antibiotic biosynthesis monooxygenase	CP025537.1	2342423	2342139	-	ENOG410XUM9(S:Function unknown)	ENOG410XUM9(Antibiotic biosynthesis monooxygenase)	POORLY CHARACTERIZED							PF03992.17(ABM:Antibiotic biosynthesis monooxygenase)	GO:0004497(molecular_function:monooxygenase activity)	GO:0003824	WP_005452063.1(antibiotic biosynthesis monooxygenase [Vibrio harveyi])
CU052_11645	559	1220	12.45	50.08	2.24961	1.16967	5.41514e-61	6.7498e-60	yes	up	CU052_11645	sensor histidine kinase	CP025537.1	2372450	2373799	+	COG2198(S:Function unknown)	COG2198(Nucleoid-associated protein)	POORLY CHARACTERIZED							PF01627.24(Hpt:Hpt domain)			WP_101904633.1(sensor histidine kinase [Vibrio harveyi])
CU052_12075	321	925	35.03	186.2	2.97027	1.57059	3.28128e-72	4.5369e-71	yes	up	CU052_12075	hypothetical protein	CP025537.1	2467251	2467652	+	ENOG41124YX(S:Function unknown)	ENOG41124YX(-)	POORLY CHARACTERIZED										WP_005444828.1(MULTISPECIES: hypothetical protein [Vibrio])
CU052_12280	28	57	2.12	7.95	2.09834	1.06925	0.000924231	0.00222588	yes	up	CU052_12280	protein disulfide oxidoreductase	CP025537.1	2511654	2512166	+	COG0526(K:Transcription)	COG0526(transcriptional regulator)	INFORMATION STORAGE AND PROCESSING							PF00085.21(Thioredoxin:Thioredoxin); PF00578.22(AhpC-TSA:AhpC/TSA family); PF08534.11(Redoxin:Redoxin); PF13905.7(Thioredoxin_8:Thioredoxin-like); PF13098.7(Thioredoxin_2:Thioredoxin-like domain); PF13728.7(TraF:F plasmid transfer operon protein)	GO:0045454(biological_process:cell redox homeostasis); GO:0016021(cellular_component:integral component of membrane); GO:0005623(cellular_component:cell)	GO:0009987;GO:0110165;GO:0065007	WP_101904659.1(protein disulfide oxidoreductase [Vibrio harveyi])	sp|P43787|THIX_HAEIN(Thioredoxin-like protein HI_1115 OS=Haemophilus influenzae (strain ATCC 51907 / DSM 11121 / KW20 / Rd) OX=71421 GN=HI_1115 PE=3 SV=1)
CU052_12330	81	230	2.14	11.22	2.92686	1.54935	7.15691e-19	4.21237e-18	yes	up	CU052_12330	TolC family protein	CP025537.1	2517201	2518472	+	COG1538(K:Transcription)	COG1538(Transcriptional regulator, tetR family)	INFORMATION STORAGE AND PROCESSING							PF02321.19(OEP:Outer membrane efflux protein)	GO:0015562(molecular_function:efflux transmembrane transporter activity)	GO:0005215	WP_005444929.1(TolC family protein [Vibrio harveyi])	sp|Q9K2Y1|TOLC_VIBCH(Outer membrane protein TolC OS=Vibrio cholerae serotype O1 (strain ATCC 39315 / El Tor Inaba N16961) OX=243277 GN=tolC PE=1 SV=1)
CU052_12465	25	90	1.44	9.58	3.71075	1.89171	1.70154e-10	7.19292e-10	yes	up	CU052_12465	hypothetical protein	CP025537.1	2547765	2548433	+	COG2964(L:Replication, recombination and repair)	COG2964(Integrase catalytic subunit)	INFORMATION STORAGE AND PROCESSING							PF08348.12(PAS_6:YheO-like PAS domain); PF13309.7(HTH_22:HTH domain); PF13011.7(LZ_Tnp_IS481:leucine-zipper of insertion element IS481)			WP_005444988.1(MULTISPECIES: PAS domain-containing protein [Vibrio])	sp|P64625|YHEO_ECOL6(Uncharacterized protein YheO OS=Escherichia coli O6:H1 (strain CFT073 / ATCC 700928 / UPEC) OX=199310 GN=yheO PE=4 SV=1)
CU052_12470	34	152	4.69	38.68	4.60812	2.20418	5.17058e-20	3.14175e-19	yes	up	CU052_12470	RidA family protein	CP025537.1	2548458	2548841	+	COG0251(L:Replication, recombination and repair)	COG0251(Integrase catalytic subunit)	INFORMATION STORAGE AND PROCESSING							PF01042.22(Ribonuc_L-PSP:Endoribonuclease L-PSP); PF14588.7(YjgF_endoribonc:YjgF/chorismate_mutase-like, putative endoribonuclease)			WP_005444990.1(MULTISPECIES: RidA family protein [Vibrio])	sp|O58584|Y854_PYRHO(RutC family protein PH0854 OS=Pyrococcus horikoshii (strain ATCC 700860 / DSM 12428 / JCM 9974 / NBRC 100139 / OT-3) OX=70601 GN=PH0854 PE=1 SV=2)
CU052_12480	150	516	3.64	23.1	3.54582	1.82612	2.10527e-50	2.25686e-49	yes	up	CU052_12480	CoA-disulfide reductase	CP025537.1	2550365	2551687	+	COG0446(S:Function unknown)	COG0446(pyridine nucleotide-disulfide oxidoreductase)	POORLY CHARACTERIZED							PF07992.15(Pyr_redox_2:Pyridine nucleotide-disulphide oxidoreductase); PF02852.23(Pyr_redox_dim:Pyridine nucleotide-disulphide oxidoreductase, dimerisation domain); PF00070.28(Pyr_redox:Pyridine nucleotide-disulphide oxidoreductase); PF13738.7(Pyr_redox_3:Pyridine nucleotide-disulphide oxidoreductase); PF03486.15(HI0933_like:HI0933-like protein); PF13434.7(K_oxygenase:L-lysine 6-monooxygenase (NA…	GO:0045454(biological_process:cell redox homeostasis); GO:0050660(molecular_function:flavin adenine dinucleotide binding); GO:0005623(cellular_component:cell); GO:0016491(molecular_function:oxidoreductase activity)	GO:0005488;GO:0065007;GO:0009987;GO:0003824	WP_038895235.1(MULTISPECIES: CoA-disulfide reductase [Vibrio harveyi group])	sp|Q9UYU5|CDR_PYRAB(Coenzyme A disulfide reductase OS=Pyrococcus abyssi (strain GE5 / Orsay) OX=272844 GN=PYRAB14120 PE=3 SV=1)
CU052_12525	4118	12294	49.07	270	3.07727	1.62165	0	0	yes	up	CU052_12525	PAS domain S-box protein	CP025537.1	2564059	2566515	+	COG0517(C:Energy production and conversion)	COG0517(radical SAM domain protein)	METABOLISM							PF00563.21(EAL:EAL domain); PF13426.8(PAS_9:PAS domain); PF00989.26(PAS:PAS fold); PF00571.29(CBS:CBS domain); PF13188.8(PAS_8:PAS domain); PF08448.11(PAS_4:PAS fold)			WP_101904675.1(EAL domain-containing protein [Vibrio harveyi])	sp|P74101|Y1895_SYNY3(Uncharacterized protein sll1895 OS=Synechocystis sp. (strain PCC 6803 / Kazusa) OX=1111708 GN=sll1895 PE=4 SV=1)
CU052_12635	30	1440	1.54	136.25	49.4766	5.62868	0	0	yes	up	CU052_12635	calcium-binding protein	CP025537.1	2588623	2587913	-	COG2931(Q:Secondary metabolites biosynthesis, transport and catabolism)	COG2931(Hemolysin-type calcium-binding)	METABOLISM							PF00353.20(HemolysinCabind:RTX calcium-binding nonapeptide repeat (4 copies))	GO:0005509(molecular_function:calcium ion binding)	GO:0005488	WP_009698409.1(MULTISPECIES: calcium-binding protein [Vibrio])
CU052_12720	8194	22316	489.84	2459.42	2.80724	1.48915	0	0	yes	up	CU052_12720	transcriptional regulator	CP025537.1	2605527	2605015	-	COG2716(E:Amino acid transport and metabolism)	COG2716(saccharopine dehydrogenase)	METABOLISM							PF13740.7(ACT_6:ACT domain); PF01842.26(ACT:ACT domain)	GO:0006355(biological_process:regulation of transcription, DNA-templated)	GO:0065007	WP_005445081.1(MULTISPECIES: transcriptional regulator [Vibrio])
CU052_12825	74	278	1.71	11.82	3.87233	1.9532	1.95902e-30	1.53272e-29	yes	up	CU052_12825	thiol oxidoreductase	CP025537.1	2627426	2628808	+	COG3488(C:Energy production and conversion)	COG3488(Thiol oxidoreductase)	METABOLISM							PF06537.12(DHOR:Di-haem oxidoreductase, putative peroxidase); PF00034.22(Cytochrom_C:Cytochrome c)	GO:0046872(molecular_function:metal ion binding); GO:0020037(molecular_function:heme binding); GO:0009055(molecular_function:electron carrier activity)	GO:0003824;GO:0005488	WP_029790970.1(MULTISPECIES: c-type cytochrome [Vibrio])
CU052_13005	764	1646	57.36	227.84	2.22073	1.15103	1.26863e-79	1.89352e-78	yes	up	CU052_13005	guanylate cyclase	CP025537.1	2667576	2668115	+	ENOG4111UBD(S:Function unknown)	ENOG4111UBD(Heme NO binding domain protein)	POORLY CHARACTERIZED							PF07700.16(HNOB:Haem-NO-binding)	GO:0020037(molecular_function:heme binding)	GO:0005488	WP_009698373.1(MULTISPECIES: heme NO-binding domain-containing protein [Vibrio])
CU052_13230	114	347	5.08	28.5	3.1375	1.64961	4.02442e-30	3.0946e-29	yes	up	CU052_13230	DUF3581 domain-containing protein	CP025537.1	2700124	2699399	-	ENOG4111HP1(S:Function unknown)	ENOG4111HP1(Protein of unknown function (DUF3581))	POORLY CHARACTERIZED							PF12119.9(DUF3581:Protein of unknown function (DUF3581))			WP_005445610.1(DUF3581 domain-containing protein [Vibrio harveyi])
CU052_13345	19	70	2.32	15.74	3.79755	1.92507	1.21008e-08	4.53565e-08	yes	up	CU052_13345	hypothetical protein	CP025537.1	2722338	2722117	-													WP_101904725.1(hypothetical protein [Vibrio harveyi])
CU052_13355	4	18	1.11	9.26	4.63843	2.21364	0.00157422	0.00369497	yes	up	CU052_13355	DNA-binding protein	CP025537.1	2723029	2722838	-										PF12728.8(HTH_17:Helix-turn-helix domain); PF13411.7(MerR_1:MerR HTH family regulatory protein); PF00376.24(MerR:MerR family regulatory protein)			WP_101904727.1(helix-turn-helix domain-containing protein [Vibrio harveyi])
CU052_13415	34	70	3.59	13.63	2.12216	1.08553	0.000202072	0.000533694	yes	up	CU052_13415	hypothetical protein	CP025537.1	2728720	2729169	+													WP_101904739.1(hypothetical protein [Vibrio harveyi])
CU052_13470	126	309	3.89	17.58	2.52782	1.3379	3.20669e-20	1.96279e-19	yes	up	CU052_13470	DUF2184 domain-containing protein	CP025537.1	2737603	2738718	+	ENOG410XR3Q(S:Function unknown)	ENOG410XR3Q(-)	POORLY CHARACTERIZED							PF09950.10(DUF2184:Uncharacterized protein conserved in bacteria (DUF2184))			WP_101905109.1(DUF2184 domain-containing protein [Vibrio harveyi])	sp|A0A0U5AF03|CAPSD_BPK22(Major capsid protein OS=Pseudomonas phage KPP22 OX=1772250 PE=1 SV=1)
CU052_13480	40	116	4.33	23.18	2.98921	1.57977	1.64956e-10	6.97826e-10	yes	up	CU052_13480	DUF4054 domain-containing protein	CP025537.1	2739258	2739695	+	ENOG410YTB8(S:Function unknown)	ENOG410YTB8(-)	POORLY CHARACTERIZED							PF13262.7(DUF4054:Protein of unknown function (DUF4054))			WP_101904751.1(DUF4054 domain-containing protein [Vibrio harveyi])
CU052_13495	17	42	1.35	6.16	2.54659	1.34857	0.000633368	0.00156487	yes	up	CU052_13495	hypothetical protein	CP025537.1	2740548	2741087	+	ENOG410YRNB(S:Function unknown)	ENOG410YRNB(-)	POORLY CHARACTERIZED										WP_101904754.1(hypothetical protein [Vibrio harveyi])
CU052_13505	36	84	3.37	14.51	2.40511	1.26611	4.18339e-06	1.30992e-05	yes	up	CU052_13505	hypothetical protein	CP025537.1	2742594	2743073	+	ENOG410YHNF(S:Function unknown)	ENOG410YHNF(-)	POORLY CHARACTERIZED										WP_101904756.1(hypothetical protein [Vibrio harveyi])
CU052_13775	144	368	4.04	19.03	2.63417	1.39735	2.6965e-25	1.88205e-24	yes	up	CU052_13775	hypothetical protein	CP025537.1	2795275	2796474	+													WP_080768288.1(MULTISPECIES: hypothetical protein [Vibrio harveyi group])
CU052_13780	35	88	2.49	11.55	2.59163	1.37386	5.2569e-07	1.76371e-06	yes	up	CU052_13780	hypothetical protein	CP025537.1	2796533	2797054	+													WP_045452642.1(MULTISPECIES: hypothetical protein [Vibrio harveyi group])
CU052_13785	18	36	2.25	8.3	2.06153	1.04371	0.0098476	0.0202411	yes	up	CU052_13785	hypothetical protein	CP025537.1	2797108	2797464	+													WP_017190311.1(MULTISPECIES: hypothetical protein [Vibrio harveyi group])
CU052_14055	44	130	6.59	35.94	3.04544	1.60665	7.4531e-12	3.3736e-11	yes	up	CU052_14055	hypothetical protein	CP025537.1	2857074	2857412	+													WP_009697431.1(MULTISPECIES: hypothetical protein [Vibrio])
CU052_14075	95	433	4.52	38.01	4.69811	2.23208	9.75719e-55	1.11148e-53	yes	up	CU052_14075	peptidase	CP025537.1	2859929	2859207	-	ENOG4111TKD(S:Function unknown)	ENOG4111TKD(-)	POORLY CHARACTERIZED							PF00574.24(CLP_protease:Clp protease)			WP_017190268.1(peptidase [Vibrio harveyi])
CU052_14105	199	475	18.77	82.61	2.46036	1.29887	6.15942e-29	4.60848e-28	yes	up	CU052_14105	cupin domain-containing protein	CP025537.1	2863324	2862959	-	COG0662(F:Nucleotide transport and metabolism)	COG0662(NUDiX hydrolase)	METABOLISM							PF07883.12(Cupin_2:Cupin domain); PF00190.23(Cupin_1:Cupin); PF06052.13(3-HAO:3-hydroxyanthranilic acid dioxygenase); PF12852.8(Cupin_6:Cupin); PF02311.20(AraC_binding:AraC-like ligand binding domain); PF05899.13(Cupin_3:Protein of unknown function (DUF861))			WP_017818051.1(MULTISPECIES: cupin domain-containing protein [Vibrio])	sp|P96597|YDBB_BACSU(Uncharacterized protein YdbB OS=Bacillus subtilis (strain 168) OX=224308 GN=ydbB PE=3 SV=1)
CU052_14135	28	397	7.82	206.02	14.6147	3.86935	1.81113e-84	2.82643e-83	yes	up	CU052_14135	hypothetical protein	CP025537.1	2869838	2870107	+													GBL00810.1(hypothetical protein VH1709_contig00050-0127 [Vibrio harveyi])
CU052_14165	152	3171	3.78	145.21	21.5036	4.42651	0	0	yes	up	CU052_14165	citrate:sodium symporter	CP025537.1	2877427	2876084	-	COG3493(C:Energy production and conversion)	COG3493(citrate carrier protein)	METABOLISM							PF03390.16(2HCT:2-hydroxycarboxylate transporter family)	GO:0008514(molecular_function:organic anion transmembrane transporter activity); GO:0016021(cellular_component:integral component of membrane); GO:0015293(molecular_function:symporter activity); GO:0005886(cellular_component:plasma membrane)	GO:0005215;GO:0110165	GBL00804.1(citrate/sodium symporter [Vibrio harveyi])	sp|P31603|CITN_SALDU(Citrate-sodium symporter OS=Salmonella dublin OX=98360 GN=citP PE=3 SV=1)
CU052_14200	58	320	2.51	25.58	5.68697	2.50766	1.11729e-46	1.14101e-45	yes	up	CU052_14200	hypothetical protein	CP025537.1	2882979	2883806	+	ENOG410XRW8(S:Function unknown)	ENOG410XRW8(-)	POORLY CHARACTERIZED							PF18985.1(DUF5718:Family of unknown function (DUF5718))			WP_017818063.1(hypothetical protein [Vibrio harveyi])
CU052_14215	91	187	1.95	7.37	2.11816	1.08281	1.34476e-09	5.38368e-09	yes	up	CU052_14215	DUF1254 domain-containing protein	CP025537.1	2886553	2888073	+	COG5361(S:Function unknown)	COG5361(Protein of unknown function (DUF1254))	POORLY CHARACTERIZED							PF06863.13(DUF1254:Protein of unknown function (DUF1254)); PF06742.12(DUF1214:Protein of unknown function (DUF1214))			WP_101904811.1(DUF1254 domain-containing protein [Vibrio harveyi])
CU052_14400	6	16	0.39	1.93	2.7487	1.45875	0.0252129	0.0473892	yes	up	CU052_14400	cytochrome C	CP025537.1	2930218	2929607	-	ENOG4111UF0(C:Energy production and conversion)	ENOG4111UF0(NapC NirT CytoChrome c)	METABOLISM							PF03264.15(Cytochrom_NNT:NapC/NirT cytochrome c family, N-terminal region); PF14537.7(Cytochrom_c3_2:Cytochrome c3); PF13442.7(Cytochrome_CBB3:Cytochrome C oxidase, cbb3-type, subunit III)	GO:0019333(biological_process:denitrification pathway); GO:0016021(cellular_component:integral component of membrane); GO:0046872(molecular_function:metal ion binding); GO:0055114(biological_process:oxidation-reduction process); GO:0020037(molecular_function:heme binding)	GO:0110165;GO:0008152;GO:0005488	BBL90480.1(hypothetical protein VroAM7_31330 [Vibrio rotiferianus])	sp|P52005|TORY_ECOLI(Cytochrome c-type protein TorY OS=Escherichia coli (strain K12) OX=83333 GN=torY PE=1 SV=2)
CU052_14560	14	60	0.71	5.63	4.41756	2.14325	1.55306e-08	5.78397e-08	yes	up	CU052_14560	EAL domain-containing protein	CP025537.1	2967010	2966291	-	COG2200(T:Signal transduction mechanisms); ENOG410XNMH(T:Signal transduction mechanisms)	COG2200(Diguanylate cyclase phosphodiesterase); ENOG410XNMH(Diguanylate cyclase phosphodiesterase)	CELLULAR PROCESSES AND SIGNALING;CELLULAR PROCESSES AND SIGNALING							PF00563.21(EAL:EAL domain)			WP_086028760.1(EAL domain-containing protein [Vibrio harveyi])
CU052_14570	552	1550	5.47	28.32	2.89435	1.53324	1.21814e-115	2.46209e-114	yes	up	CU052_14570	M6 family metalloprotease domain-containing protein	CP025537.1	2969726	2972761	+	ENOG410XTK2(T:Signal transduction mechanisms)	ENOG410XTK2(Diguanylate cyclase phosphodiesterase)	CELLULAR PROCESSES AND SIGNALING							PF17963.2(Big_9:Bacterial Ig domain)			WP_026138252.1(M6 family metalloprotease domain-containing protein [Vibrio harveyi])
CU052_14580	71	194	2.45	12.35	2.81645	1.49388	2.14506e-15	1.1372e-14	yes	up	CU052_14580	LysR family transcriptional regulator	CP025537.1	2974402	2975310	+	COG0583(K:Transcription)	COG0583(Transcriptional regulator, ARAC family)	INFORMATION STORAGE AND PROCESSING							PF00126.28(HTH_1:Bacterial regulatory helix-turn-helix protein, lysR family); PF03466.21(LysR_substrate:LysR substrate binding domain)	GO:0003700(molecular_function:transcription factor activity, sequence-specific DNA binding); GO:0003677(molecular_function:DNA binding)	GO:0005488;GO:0140110	WP_101904838.1(LysR family transcriptional regulator [Vibrio harveyi])	sp|B2TU26|HDFR_SHIB3(HTH-type transcriptional regulator HdfR OS=Shigella boydii serotype 18 (strain CDC 3083-94 / BS512) OX=344609 GN=hdfR PE=3 SV=1)
CU052_14605	8	101	0.84	19.67	13.0134	3.70192	3.87996e-22	2.49285e-21	yes	up	CU052_14605	hypothetical protein	CP025537.1	2978396	2978845	+													WP_005445974.1(MULTISPECIES: hypothetical protein [Vibrio])
CU052_14650	32	168	2.39	23.14	5.41151	2.43603	1.54296e-24	1.0604e-23	yes	up	CU052_14650	OmpA family protein	CP025537.1	2986668	2987231	+	ENOG410XV5R(M:Cell wall/membrane/envelope biogenesis)	ENOG410XV5R(Membrane)	CELLULAR PROCESSES AND SIGNALING							PF00691.21(OmpA:OmpA family)	GO:0016020(cellular_component:membrane)	GO:0110165	WP_005445957.1(MULTISPECIES: OmpA family protein [Vibrio])	sp|P13794|PORF_PSEAE(Outer membrane porin F OS=Pseudomonas aeruginosa (strain ATCC 15692 / DSM 22644 / CIP 104116 / JCM 14847 / LMG 12228 / 1C / PRS 101 / PAO1) OX=208964 GN=oprF PE=1 SV=1)
CU052_14860	224	439	37.49	135.8	2.02011	1.01443	1.30465e-18	7.62486e-18	yes	up	CU052_14860	DUF3634 domain-containing protein	CP025537.1	3037903	3038214	+	ENOG410Z31S(S:Function unknown)	ENOG410Z31S(Protein of unknown function (DUF3634))	POORLY CHARACTERIZED							PF12321.9(DUF3634:Protein of unknown function (DUF3634))			WP_005446826.1(MULTISPECIES: DUF3634 family protein [Vibrio])
CU052_15045	38	111	3.93	21.16	3.01091	1.5902	3.35248e-10	1.39193e-09	yes	up	CU052_15045	DUF3305 domain-containing protein	CP025537.1	3075156	3074704	-	ENOG41126S7(S:Function unknown)	ENOG41126S7(Protein of unknown function (DUF3305))	POORLY CHARACTERIZED							PF11749.9(DUF3305:Protein of unknown function (DUF3305))			WP_009697781.1(MULTISPECIES: DUF3305 domain-containing protein [Vibrio harveyi group])
CU052_15065	428	972	5.7	23.86	2.34089	1.22706	1.11415e-52	1.24005e-51	yes	up	CU052_15065	ATP-binding protein	CP025537.1	3078586	3080931	+	ENOG410YNN3(S:Function unknown)	ENOG410YNN3(-)	POORLY CHARACTERIZED							PF13401.7(AAA_22:AAA domain); PF13191.7(AAA_16:AAA ATPase domain); PF13173.7(AAA_14:AAA domain)			WP_101904860.1(ATP-binding protein [Vibrio harveyi])
CU052_15070	129	266	5.08	19.33	2.12545	1.08777	3.96401e-13	1.91968e-12	yes	up	CU052_15070	potassium transporter KefA	CP025537.1	3080934	3081812	+	COG0668(S:Function unknown)	COG0668(-)	POORLY CHARACTERIZED							PF00924.19(MS_channel:Mechanosensitive ion channel)	GO:0016021(cellular_component:integral component of membrane); GO:0055085(biological_process:transmembrane transport)	GO:0009987;GO:0051179;GO:0110165	WP_101904861.1(mechanosensitive ion channel [Vibrio harveyi])	sp|Q58543|MSMJL_METJA(Large-conductance mechanosensitive channel MscMJLR OS=Methanocaldococcus jannaschii (strain ATCC 43067 / DSM 2661 / JAL-1 / JCM 10045 / NBRC 100440) OX=243232 GN=MJ1143 PE=1 SV=1)
CU052_15125	15	32	3.43	13.58	2.19896	1.13682	0.00910232	0.0188423	yes	up	CU052_15125	hypothetical protein	CP025537.1	3092243	3092467	+	ENOG4112422(S:Function unknown)	ENOG4112422(-)	POORLY CHARACTERIZED										WP_101904866.1(hypothetical protein [Vibrio harveyi])
CU052_15225	301	633	12.44	48.21	2.16768	1.11615	2.94556e-30	2.2892e-29	yes	up	CU052_15225	OmpA family protein	CP025537.1	3108184	3109032	+	COG2885(T:Signal transduction mechanisms)	COG2885(factor. Antagonist)	CELLULAR PROCESSES AND SIGNALING							PF00691.21(OmpA:OmpA family)	GO:0016021(cellular_component:integral component of membrane); GO:0009279(cellular_component:cell outer membrane)	GO:0110165	WP_101904871.1(OmpA family protein [Vibrio harveyi])	sp|P22263|PORF_PSESY(Outer membrane porin F OS=Pseudomonas syringae pv. syringae OX=321 GN=oprF PE=3 SV=1)
CU052_15230	357	848	5.39	23.58	2.44842	1.29185	6.60344e-50	7.04004e-49	yes	up	CU052_15230	sugar ABC transporter substrate-binding protein	CP025537.1	3109029	3111128	+	COG1596(T:Signal transduction mechanisms)	COG1596(factor. Antagonist)	CELLULAR PROCESSES AND SIGNALING							PF10531.10(SLBB:SLBB domain); PF02563.17(Poly_export:Polysaccharide biosynthesis/export protein)	GO:0016020(cellular_component:membrane); GO:0015159(molecular_function:polysaccharide transmembrane transporter activity)	GO:0005215;GO:0110165	WP_101904872.1(SLBB domain-containing protein [Vibrio harveyi])	sp|P42213|KPSD5_ECOLX(Polysialic acid transport protein KpsD OS=Escherichia coli OX=562 GN=kpsD PE=3 SV=1)
CU052_15235	97	193	5.35	19.61	2.0509	1.03626	2.82603e-09	1.10851e-08	yes	up	CU052_15235	chromosome partitioning protein ParA	CP025537.1	3111128	3111817	+	COG0489(T:Signal transduction mechanisms)	COG0489(factor. Antagonist)	CELLULAR PROCESSES AND SIGNALING							PF13500.7(AAA_26:AAA domain); PF13614.7(AAA_31:AAA domain)	GO:0016301(molecular_function:kinase activity)	GO:0003824	WP_017817416.1(tyrosine-protein kinase family protein [Vibrio harveyi])	sp|P71051|YVEL_BACSU(Putative tyrosine-protein kinase YveL OS=Bacillus subtilis (strain 168) OX=224308 GN=yveL PE=1 SV=2)
CU052_15240	30	109	4.16	27.87	3.74511	1.90501	1.65231e-12	7.75027e-12	yes	up	CU052_15240	Hpt domain-containing protein	CP025537.1	3111830	3112213	+	ENOG410XNMH(T:Signal transduction mechanisms)	ENOG410XNMH(factor. Antagonist)	CELLULAR PROCESSES AND SIGNALING							PF01627.24(Hpt:Hpt domain)	GO:0000160(biological_process:phosphorelay signal transduction system); GO:0016301(molecular_function:kinase activity)	GO:0009987;GO:0003824;GO:0065007	WP_009697758.1(Hpt domain-containing protein [Vibrio harveyi])
CU052_15250	263	582	7.85	32.02	2.281	1.18967	8.86031e-31	6.9886e-30	yes	up	CU052_15250	glycosyl transferase family 1	CP025537.1	3113961	3115037	+										PF00534.21(Glycos_transf_1:Glycosyl transferases group 1); PF13692.7(Glyco_trans_1_4:Glycosyl transferases group 1); PF13579.7(Glyco_trans_4_4:Glycosyl transferase 4-like domain); PF13439.7(Glyco_transf_4:Glycosyltransferase Family 4); PF13524.7(Glyco_trans_1_2:Glycosyl transferases group 1); PF13477.7(Glyco_trans_4_2:Glycosyl transferase 4-like)	GO:0016740(molecular_function:transferase activity)	GO:0003824	WP_101904874.1(glycosyltransferase family 4 protein [Vibrio harveyi])	sp|Q58577|Y1178_METJA(Uncharacterized glycosyltransferase MJ1178 OS=Methanocaldococcus jannaschii (strain ATCC 43067 / DSM 2661 / JAL-1 / JCM 10045 / NBRC 100440) OX=243232 GN=MJ1178 PE=3 SV=1)
CU052_15500	403	852	3.88	15.11	2.17918	1.12379	1.46211e-40	1.36175e-39	yes	up	CU052_15500	phosphohydrolase	CP025537.1	3191479	3188333	-	COG2206(T:Signal transduction mechanisms)	COG2206(mitogen-activated protein kinase kinase kinase kinase)	CELLULAR PROCESSES AND SIGNALING							PF00497.21(SBP_bac_3:Bacterial extracellular solute-binding proteins, family 3); PF13487.7(HD_5:HD domain); PF01966.23(HD:HD domain); PF02743.19(dCache_1:Cache domain)	GO:0016787(molecular_function:hydrolase activity); GO:0016021(cellular_component:integral component of membrane); GO:0007165(biological_process:signal transduction)	GO:0009987;GO:0003824;GO:0065007;GO:0110165	WP_101904903.1(transporter substrate-binding domain-containing protein [Vibrio harveyi])	sp|Q9KL18|CGAP3_VIBCH(3'3'-cGAMP-specific phosphodiesterase 3 OS=Vibrio cholerae serotype O1 (strain ATCC 39315 / El Tor Inaba N16961) OX=243277 GN=VC_A0931 PE=1 SV=1)
CU052_15515	1124	2357	52.58	203.25	2.16148	1.11202	3.40576e-107	6.47873e-106	yes	up	CU052_15515	GFA family protein	CP025537.1	3193344	3192946	-	COG3791(S:Function unknown)	COG3791(acetyltransferase)	POORLY CHARACTERIZED							PF04828.15(GFA:Glutathione-dependent formaldehyde-activating enzyme)	GO:0016846(molecular_function:carbon-sulfur lyase activity)	GO:0003824	WP_101904905.1(GFA family protein [Vibrio harveyi])	sp|O14034|YEMD_SCHPO(Uncharacterized lyase C29B12.13 OS=Schizosaccharomyces pombe (strain 972 / ATCC 24843) OX=284812 GN=SPAC29B12.13 PE=3 SV=1)
CU052_15665	1251	3319	106.27	519.87	2.73469	1.45138	2.55198e-226	8.63668e-225	yes	up	CU052_15665	hypothetical protein	CP025537.1	3224467	3224066	-													WP_009698050.1(hypothetical protein [Vibrio harveyi])
CU052_15780	22	46	11.32	44.35	2.15523	1.10784	0.00219324	0.00502829	yes	up	CU052_15780	hypothetical protein	CP025537.1	3254047	3253844	-													WP_009699890.1(MULTISPECIES: hypothetical protein [Vibrio])
CU052_15810	17	365	1.56	61.68	22.1311	4.468	3.73195e-84	5.80848e-83	yes	up	CU052_15810	prepilin-type cleavage/methylation domain-containing protein	CP025537.1	3259154	3259645	+	ENOG410YR1X(U:Intracellular trafficking, secretion, and vesicular transport)	ENOG410YR1X(Prokaryotic N-terminal methylation motif)	CELLULAR PROCESSES AND SIGNALING							PF07963.13(N_methyl:Prokaryotic N-terminal methylation motif)	GO:0016021(cellular_component:integral component of membrane)	GO:0110165	WP_005451816.1(type II secretion system protein [Vibrio harveyi])
CU052_15885	54	132	3.32	14.98	2.51964	1.33322	1.91854e-09	7.59714e-09	yes	up	CU052_15885	flavin reductase	CP025537.1	3280320	3279688	-	COG0702(P:Inorganic ion transport and metabolism)	COG0702((ABC) transporter)	METABOLISM							PF13460.7(NAD_binding_10:NAD(P)H-binding); PF00106.26(adh_short:short chain dehydrogenase); PF13561.7(adh_short_C2:Enoyl-(Acyl carrier protein) reductase); PF01370.22(Epimerase:NAD dependent epimerase/dehydratase family)			WP_038898684.1(SDR family NAD(P)-dependent oxidoreductase [Vibrio harveyi])	sp|Q8H124|Y2446_ARATH(Uncharacterized protein At2g34460, chloroplastic OS=Arabidopsis thaliana OX=3702 GN=At2g34460 PE=1 SV=1)
CU052_15890	179	508	4.4	23.03	2.92529	1.54858	1.12518e-39	1.03799e-38	yes	up	CU052_15890	HD domain-containing protein	CP025537.1	3280613	3281872	+	COG2206(P:Inorganic ion transport and metabolism)	COG2206((ABC) transporter)	METABOLISM							PF01966.23(HD:HD domain); PF13487.7(HD_5:HD domain); PF08668.13(HDOD:HDOD domain)			WP_101904929.1(HD domain-containing protein [Vibrio harveyi])	sp|Q9KLR1|CGAP1_VIBCH(3'3'-cGAMP-specific phosphodiesterase 1 OS=Vibrio cholerae serotype O1 (strain ATCC 39315 / El Tor Inaba N16961) OX=243277 GN=VC_A0681 PE=1 SV=1)
CU052_16065	270	1258	7.74	66.48	4.80259	2.26381	4.37211e-158	1.11623e-156	yes	up	CU052_16065	transcriptional regulator	CP025537.1	3323003	3324016	+	ENOG410YF41(S:Function unknown)	ENOG410YF41(-)	POORLY CHARACTERIZED							PF13560.7(HTH_31:Helix-turn-helix domain)	GO:0003677(molecular_function:DNA binding)	GO:0005488	WP_017188162.1(MULTISPECIES: transcriptional regulator [Vibrio])
CU052_16070	54	546	4.02	75	10.4222	3.38158	1.33278e-104	2.48657e-103	yes	up	CU052_16070	hypothetical protein	CP025537.1	3324250	3324636	+													WP_005444511.1(hypothetical protein [Vibrio harveyi])
CU052_16260	459	1157	22.56	104.84	2.59824	1.37754	3.08371e-74	4.41038e-73	yes	up	CU052_16260	glycosyl transferase	CP025537.1	3372988	3372254	-	COG0463(S:Function unknown)	COG0463(-)	POORLY CHARACTERIZED							PF00535.27(Glycos_transf_2:Glycosyl transferase family 2); PF13641.7(Glyco_tranf_2_3:Glycosyltransferase like family 2); PF10111.10(Glyco_tranf_2_2:Glycosyltransferase like family 2); PF13506.7(Glyco_transf_21:Glycosyl transferase family 21); PF13632.7(Glyco_trans_2_3:Glycosyl transferase family group 2)	GO:0016740(molecular_function:transferase activity)	GO:0003824	WP_005450620.1(MULTISPECIES: glycosyltransferase [Vibrio])	sp|Q8XAR5|PGAC_ECO57(Poly-beta-1,6-N-acetyl-D-glucosamine synthase OS=Escherichia coli O157:H7 OX=83334 GN=pgaC PE=3 SV=1)
CU052_16425	1361	3984	13.39	72.23	3.01731	1.59326	0	0	yes	up	CU052_16425	AcrB/AcrD/AcrF family protein	CP025537.1	3412457	3409350	-	COG0841(S:Function unknown)	COG0841(Triacylglycerol Lipase)	POORLY CHARACTERIZED							PF00873.20(ACR_tran:AcrB/AcrD/AcrF family)	GO:0022857(molecular_function:transmembrane transporter activity); GO:0016021(cellular_component:integral component of membrane)	GO:0005215;GO:0110165	WP_005450688.1(MULTISPECIES: efflux RND transporter permease subunit VmeI [Vibrio])	sp|P94177|CZCA_ALCSC(Cation efflux system protein CzcA OS=Alcaligenes sp. (strain CT14) OX=68998 GN=czcA PE=3 SV=1)
CU052_16430	476	1845	15.18	108.43	3.99529	1.9983	1.4862e-197	4.41387e-196	yes	up	CU052_16430	efflux RND transporter periplasmic adaptor subunit	CP025537.1	3413539	3412454	-	COG0845(S:Function unknown)	COG0845(Triacylglycerol Lipase)	POORLY CHARACTERIZED							PF13533.7(Biotin_lipoyl_2:Biotin-lipoyl like); PF13437.7(HlyD_3:HlyD family secretion protein); PF16576.6(HlyD_D23:Barrel-sandwich domain of CusB or HlyD membrane-fusion); PF00364.23(Biotin_lipoyl:Biotin-requiring enzyme)	GO:0022857(molecular_function:transmembrane transporter activity); GO:0005886(cellular_component:plasma membrane)	GO:0005215;GO:0110165	WP_009698164.1(efflux RND transporter periplasmic adaptor subunit [Vibrio harveyi])	sp|A1JKX1|MDTA_YERE8(Multidrug resistance protein MdtA OS=Yersinia enterocolitica serotype O:8 / biotype 1B (strain NCTC 13174 / 8081) OX=393305 GN=mdtA PE=3 SV=1)
CU052_16435	706	2427	23.63	149.7	3.54343	1.82515	7.38426e-230	2.63704e-228	yes	up	CU052_16435	efflux RND transporter periplasmic adaptor subunit	CP025537.1	3414572	3413541	-	COG0845(S:Function unknown)	COG0845(Triacylglycerol Lipase)	POORLY CHARACTERIZED							PF13437.7(HlyD_3:HlyD family secretion protein); PF16576.6(HlyD_D23:Barrel-sandwich domain of CusB or HlyD membrane-fusion); PF13533.7(Biotin_lipoyl_2:Biotin-lipoyl like)	GO:0022857(molecular_function:transmembrane transporter activity); GO:0016020(cellular_component:membrane)	GO:0005215;GO:0110165	WP_101904961.1(efflux RND transporter periplasmic adaptor subunit [Vibrio harveyi])	sp|B4T9U0|MDTA_SALHS(Multidrug resistance protein MdtA OS=Salmonella heidelberg (strain SL476) OX=454169 GN=mdtA PE=3 SV=1)
CU052_16545	650	1452	120.89	499.52	2.30257	1.20324	1.77346e-75	2.56162e-74	yes	up	CU052_16545	TIGR02647 family protein	CP025537.1	3437411	3437647	+	ENOG411281A(S:Function unknown)	ENOG411281A(DNA-binding protein inhibitor Id-2-related protein)	POORLY CHARACTERIZED							PF18918.1(DUF5669:Family of unknown function (DUF5669))	GO:0003677(molecular_function:DNA binding)	GO:0005488	WP_005430269.1(MULTISPECIES: TIGR02647 family protein [Vibrio])
CU052_16685	37	108	3.12	16.82	3.00871	1.58915	5.8996e-10	2.40824e-09	yes	up	CU052_16685	DUF2878 domain-containing protein	CP025537.1	3463995	3463483	-	ENOG410Y32Q(S:Function unknown)	ENOG410Y32Q(Protein of unknown function (DUF2878))	POORLY CHARACTERIZED							PF11086.9(DUF2878:Protein of unknown function (DUF2878))	GO:0016021(cellular_component:integral component of membrane)	GO:0110165	WP_101904969.1(DUF2878 domain-containing protein [Vibrio harveyi])
CU052_16700	431	929	11.01	43.74	2.22176	1.1517	9.04544e-46	9.09387e-45	yes	up	CU052_16700	FAD-dependent oxidoreductase	CP025537.1	3467385	3466075	-	COG2907(S:Function unknown)	COG2907(amine oxidase)	POORLY CHARACTERIZED							PF01593.25(Amino_oxidase:Flavin containing amine oxidoreductase); PF13450.7(NAD_binding_8:NAD(P)-binding Rossmann-like domain); PF01266.25(DAO:FAD dependent oxidoreductase)			WP_101904972.1(NAD(P)/FAD-dependent oxidoreductase [Vibrio harveyi])
CU052_17145	3	20	0.34	4.23	6.87175	2.78068	0.000148622	0.000397578	yes	up	CU052_17145	hypothetical protein	CP025537.1	3558660	3558265	-													WP_005450263.1(hypothetical protein [Vibrio harveyi])
CU052_17875	53	2389	0.67	56.03	46.4621	5.53798	0	0	yes	up	CU052_17875	glycoside hydrolase family 92 protein	CP025538.1	2884	428	-	COG3537(G:Carbohydrate transport and metabolism)	COG3537(Alpha-1,2-mannosidase)	METABOLISM							PF07971.13(Glyco_hydro_92:Glycosyl hydrolase family 92); PF17678.2(Glyco_hydro_92N:Glycosyl hydrolase family 92 N-terminal domain)	GO:0003824(molecular_function:catalytic activity); GO:0030246(molecular_function:carbohydrate binding)	GO:0003824;GO:0005488	WP_101905117.1(glycoside hydrolase family 92 protein [Vibrio harveyi])	sp|O86365|Y584_MYCTU(Uncharacterized glycosidase Rv0584 OS=Mycobacterium tuberculosis (strain ATCC 25618 / H37Rv) OX=83332 GN=Rv0584 PE=3 SV=1)
CU052_17880	111	2085	1.27	43.92	19.3616	4.27513	0	0	yes	up	CU052_17880	glycoside hydrolase family 92 protein	CP025538.1	5734	3029	-	COG3537(G:Carbohydrate transport and metabolism)	COG3537(Alpha-1,2-mannosidase)	METABOLISM							PF07971.13(Glyco_hydro_92:Glycosyl hydrolase family 92); PF17678.2(Glyco_hydro_92N:Glycosyl hydrolase family 92 N-terminal domain)	GO:0016787(molecular_function:hydrolase activity)	GO:0003824	WP_101905118.1(glycoside hydrolase family 92 protein [Vibrio harveyi])	sp|O86365|Y584_MYCTU(Uncharacterized glycosidase Rv0584 OS=Mycobacterium tuberculosis (strain ATCC 25618 / H37Rv) OX=83332 GN=Rv0584 PE=3 SV=1)
CU052_17885	79	1548	1.02	36.89	20.1977	4.33612	0	0	yes	up	CU052_17885	glycoside hydrolase family 92 protein	CP025538.1	8202	5782	-	COG3537(G:Carbohydrate transport and metabolism)	COG3537(Alpha-1,2-mannosidase)	METABOLISM							PF07971.13(Glyco_hydro_92:Glycosyl hydrolase family 92); PF17678.2(Glyco_hydro_92N:Glycosyl hydrolase family 92 N-terminal domain)			AYF17094.1(alpha-1,2-mannosidase [Vibrio parahaemolyticus])	sp|O86365|Y584_MYCTU(Uncharacterized glycosidase Rv0584 OS=Mycobacterium tuberculosis (strain ATCC 25618 / H37Rv) OX=83332 GN=Rv0584 PE=3 SV=1)
CU052_17890	88	1982	0.96	39.92	23.2156	4.53702	0	0	yes	up	CU052_17890	glycoside hydrolase family 92 protein	CP025538.1	11167	8336	-	COG3537(G:Carbohydrate transport and metabolism)	COG3537(Alpha-1,2-mannosidase)	METABOLISM							PF07971.13(Glyco_hydro_92:Glycosyl hydrolase family 92); PF17678.2(Glyco_hydro_92N:Glycosyl hydrolase family 92 N-terminal domain)	GO:0016787(molecular_function:hydrolase activity); GO:0030246(molecular_function:carbohydrate binding); GO:0003824(molecular_function:catalytic activity)	GO:0005488;GO:0003824	WP_101905120.1(glycoside hydrolase family 92 protein [Vibrio harveyi])	sp|O86365|Y584_MYCTU(Uncharacterized glycosidase Rv0584 OS=Mycobacterium tuberculosis (strain ATCC 25618 / H37Rv) OX=83332 GN=Rv0584 PE=3 SV=1)
CU052_18215	2	11	0.18	1.82	5.6692	2.50314	0.00787887	0.0165331	yes	up	CU052_18215	hypothetical protein	CP025538.1	74901	74404	-													WP_101905140.1(hypothetical protein [Vibrio harveyi])
CU052_18220	9269	29894	122.03	725.29	3.32437	1.73308	0	0	yes	up	CU052_18220	ATP-dependent protease	CP025538.1	75099	77459	+	COG1067(K:Transcription)	COG1067(Transcriptional regulator, LysR family)	INFORMATION STORAGE AND PROCESSING							PF13654.7(AAA_32:AAA domain); PF05362.14(Lon_C:Lon protease (S16) C-terminal proteolytic domain)	GO:0004176(molecular_function:ATP-dependent peptidase activity); GO:0004252(molecular_function:serine-type endopeptidase activity); GO:0030163(biological_process:protein catabolic process); GO:0005524(molecular_function:ATP binding)	GO:0005488;GO:0003824;GO:0008152	WP_005452910.1(MULTISPECIES: ATP-binding protein [Vibrio])	sp|P75867|LONH_ECOLI(Putative Lon protease homolog OS=Escherichia coli (strain K12) OX=83333 GN=ycbZ PE=3 SV=1)
CU052_18395	181	623	3.57	22.65	3.54787	1.82696	1.61701e-60	1.99843e-59	yes	up	CU052_18395	hypothetical protein	CP025538.1	117346	115700	-	ENOG410ZVU4(S:Function unknown)	ENOG410ZVU4(BatD protein)	POORLY CHARACTERIZED							PF13584.7(BatD:BatD DUF11 like domain)	GO:0016021(cellular_component:integral component of membrane)	GO:0110165	WP_101905146.1(BatD family protein [Vibrio harveyi])
CU052_18410	28	134	2.38	20.99	4.93294	2.30245	1.02201e-18	5.99105e-18	yes	up	CU052_18410	DUF4381 domain-containing protein	CP025538.1	120673	120197	-	ENOG410XX4C(S:Function unknown)	ENOG410XX4C(-)	POORLY CHARACTERIZED							PF14316.7(DUF4381:Domain of unknown function (DUF4381))	GO:0016021(cellular_component:integral component of membrane)	GO:0110165	WP_005452844.1(MULTISPECIES: DUF4381 domain-containing protein [Vibrio])
CU052_18415	37	150	1.43	10.68	4.17877	2.06308	2.58689e-18	1.49092e-17	yes	up	CU052_18415	DUF58 domain-containing protein	CP025538.1	121640	120714	-	COG1721(S:Function unknown)	COG1721(Conserved protein)	POORLY CHARACTERIZED							PF01882.19(DUF58:Protein of unknown function DUF58)			WP_005452842.1(DUF58 domain-containing protein [Vibrio harveyi])	sp|P9WLX4|Y1480_MYCTO(Uncharacterized protein MT1527 OS=Mycobacterium tuberculosis (strain CDC 1551 / Oshkosh) OX=83331 GN=MT1527 PE=4 SV=1)
CU052_18440	31	136	1.76	14.2	4.52206	2.17698	8.08513e-18	4.60504e-17	yes	up	CU052_18440	helix-turn-helix transcriptional regulator	CP025538.1	126181	126837	+	COG2771(S:Function unknown)	COG2771(Methyl-accepting chemotaxis)	POORLY CHARACTERIZED							PF00196.20(GerE:Bacterial regulatory proteins, luxR family)			WP_101905148.1(helix-turn-helix transcriptional regulator [Vibrio harveyi])	sp|O54294|CSGD_SALTY(Probable csgAB operon transcriptional regulatory protein OS=Salmonella typhimurium (strain LT2 / SGSC1412 / ATCC 700720) OX=99287 GN=csgD PE=1 SV=1)
CU052_18445	10	959	0.47	83.78	98.8502	6.62717	1.0194e-226	3.47013e-225	yes	up	CU052_18445	calcium-binding protein	CP025538.1	127044	127625	+										PF00353.20(HemolysinCabind:RTX calcium-binding nonapeptide repeat (4 copies))	GO:0005509(molecular_function:calcium ion binding)	GO:0005488	WP_005452823.1(MULTISPECIES: calcium-binding protein [Vibrio])
CU052_18450	39	437	0.73	15.03	11.5498	3.5298	5.55229e-87	8.87909e-86	yes	up	CU052_18450	type I secretion system permease/ATPase	CP025538.1	127673	129403	+	COG4618(V:Defense mechanisms)	COG4618(ABC transporter)	CELLULAR PROCESSES AND SIGNALING							PF00005.28(ABC_tran:ABC transporter); PF02463.20(SMC_N:RecF/RecN/SMC N terminal domain)			WP_101905149.1(type I secretion system permease/ATPase [Vibrio harveyi])	sp|Q03024|APRD_PSEAE(Alkaline protease secretion ATP-binding protein AprD OS=Pseudomonas aeruginosa (strain ATCC 15692 / DSM 22644 / CIP 104116 / JCM 14847 / LMG 12228 / 1C / PRS 101 / PAO1) OX=208964 GN=aprD PE=3 SV=1)
CU052_18510	377	1268	32.99	204.59	3.46686	1.79363	3.04746e-118	6.29053e-117	yes	up	CU052_18510	hypothetical protein	CP025538.1	140425	140916	+	ENOG4111P66(S:Function unknown)	ENOG4111P66(phenylalanyl-tRNA synthetase (beta subunit))	POORLY CHARACTERIZED							PF10517.10(DM13:Electron transfer DM13)			WP_005452792.1(DM13 domain-containing protein [Vibrio harveyi])
CU052_18625	326	838	27.21	129	2.64963	1.40579	6.46868e-56	7.53084e-55	yes	up	CU052_18625	hypothetical protein	CP025538.1	188422	188754	+													WP_050938378.1(hypothetical protein [Vibrio harveyi])
CU052_18715	4	18	0.49	4.03	4.63843	2.21364	0.00157422	0.00369497	yes	up	CU052_18715	biopolymer transporter ExbD	CP025538.1	210122	209709	-	COG0848(P:Inorganic ion transport and metabolism)	COG0848(periplasmic binding protein)	METABOLISM							PF02472.17(ExbD:Biopolymer transport protein ExbD/TolR)	GO:0015031(biological_process:protein transport); GO:0022857(molecular_function:transmembrane transporter activity); GO:0016021(cellular_component:integral component of membrane); GO:0005886(cellular_component:plasma membrane)	GO:0005215;GO:0110165;GO:0051179	WP_017190797.1(biopolymer transporter ExbD [Vibrio harveyi])	sp|O52044|EXBD1_VIBCH(Biopolymer transport protein exbD1 OS=Vibrio cholerae serotype O1 (strain ATCC 39315 / El Tor Inaba N16961) OX=243277 GN=exbD1 PE=3 SV=1)
CU052_18765	21	49	0.69	2.98	2.40511	1.26611	0.000439962	0.00111689	yes	up	CU052_18765	hypothetical protein	CP025538.1	218388	217342	-											GO:0016021(cellular_component:integral component of membrane)	GO:0110165	WP_101905175.1(hypothetical protein [Vibrio harveyi])
CU052_18865	143	1526	19.99	393.88	10.9996	3.45938	4.65528e-294	2.02227e-292	yes	up	CU052_18865	hypothetical protein	CP025538.1	236349	236137	-													WP_005452486.1(MULTISPECIES: hypothetical protein [Vibrio])
CU052_18890	447	1001	29.18	120.49	2.30826	1.20681	7.70898e-53	8.61305e-52	yes	up	CU052_18890	thioredoxin peroxidase	CP025538.1	240005	239466	-										PF08534.11(Redoxin:Redoxin); PF00578.22(AhpC-TSA:AhpC/TSA family); PF13905.7(Thioredoxin_8:Thioredoxin-like)	GO:0045454(biological_process:cell redox homeostasis); GO:0004601(molecular_function:peroxidase activity); GO:0005623(cellular_component:cell); GO:0016491(molecular_function:oxidoreductase activity)	GO:0016209;GO:0009987;GO:0003824;GO:0065007	EMR34231.1(hypothetical protein MUQ_23661 [Vibrio harveyi CAIM 1792])
CU052_18950	134	662	5.46	49.72	5.09228	2.34831	8.16935e-88	1.31728e-86	yes	up	CU052_18950	hypothetical protein	CP025538.1	256556	255825	-													WP_101905188.1(hypothetical protein [Vibrio harveyi])
CU052_18995	192	465	8.55	38.19	2.49638	1.31984	4.94829e-29	3.71665e-28	yes	up	CU052_18995	GFA family protein	CP025538.1	265291	264890	-	COG3791(S:Function unknown)	COG3791(membrAne)	POORLY CHARACTERIZED							PF04828.15(GFA:Glutathione-dependent formaldehyde-activating enzyme)	GO:0016846(molecular_function:carbon-sulfur lyase activity)	GO:0003824	WP_005452431.1(GFA family protein [Vibrio harveyi])
CU052_19060	4	13	0.74	4.47	3.34998	1.74415	0.0216913	0.04148	yes	up	CU052_19060	AzlD domain-containing protein	CP025538.1	278303	277992	-	COG4392(S:Function unknown)	COG4392(Branched-chain amino acid transport)	POORLY CHARACTERIZED							PF05437.13(AzlD:Branched-chain amino acid transport protein (AzlD))	GO:0016021(cellular_component:integral component of membrane)	GO:0110165	WP_009696378.1(MULTISPECIES: AzlD domain-containing protein [Vibrio])
CU052_19065	8	19	0.36	1.59	2.44806	1.29164	0.0262163	0.0491323	yes	up	CU052_19065	branched-chain amino acid ABC transporter permease	CP025538.1	279043	278300	-	COG1296(E:Amino acid transport and metabolism)	COG1296(AzlC Family)	METABOLISM							PF03591.15(AzlC:AzlC protein)	GO:0016021(cellular_component:integral component of membrane)	GO:0110165	WP_101905197.1(AzlC family ABC transporter permease [Vibrio harveyi])	sp|P44302|Y1738_HAEIN(Uncharacterized membrane protein HI_1738 OS=Haemophilus influenzae (strain ATCC 51907 / DSM 11121 / KW20 / Rd) OX=71421 GN=HI_1738 PE=3 SV=1)
CU052_19110	11	28	2.01	9.46	2.62376	1.39164	0.00426878	0.00936622	yes	up	CU052_19110	DUF2909 domain-containing protein	CP025538.1	288095	287772	-										PF11137.9(DUF2909:Protein of unknown function (DUF2909))			WP_086028192.1(DUF2909 domain-containing protein [Vibrio harveyi])
CU052_19505	468	1118	5.95	26.2	2.46238	1.30005	7.58759e-66	9.88084e-65	yes	up	CU052_19505	hybrid sensor histidine kinase/response regulator	CP025538.1	375007	377367	+	ENOG410XNMH(P:Inorganic ion transport and metabolism)	ENOG410XNMH(cytochrome C peroxidase)	METABOLISM							PF02518.27(HATPase_c:Histidine kinase-, DNA gyrase B-, and HSP90-like ATPase); PF00072.25(Response_reg:Response regulator receiver domain); PF00512.26(HisKA:His Kinase A (phospho-acceptor) domain); PF01627.24(Hpt:Hpt domain)			WP_017190713.1(response regulator [Vibrio harveyi])	sp|Q87GU5|LUXQ_VIBPA(Autoinducer 2 sensor kinase/phosphatase LuxQ OS=Vibrio parahaemolyticus serotype O3:K6 (strain RIMD 2210633) OX=223926 GN=luxQ PE=3 SV=1)
CU052_19535	458	1119	31.76	143.06	2.51839	1.3325	2.17673e-68	2.89949e-67	yes	up	CU052_19535	DUF4136 domain-containing protein	CP025538.1	381421	381939	+	ENOG41124HK(S:Function unknown)	ENOG41124HK((LipO)protein)	POORLY CHARACTERIZED							PF13590.7(DUF4136:Domain of unknown function (DUF4136))			WP_005452270.1(MULTISPECIES: DUF4136 domain-containing protein [Vibrio])
CU052_19905	277	1090	11.83	85.83	4.05607	2.02008	3.5193e-119	7.29034e-118	yes	up	CU052_19905	AraC family transcriptional regulator	CP025538.1	458492	457698	-	COG2207(I:Lipid transport and metabolism)	COG2207(maoc domain protein dehydratase)	METABOLISM							PF12833.8(HTH_18:Helix-turn-helix domain); PF00165.24(HTH_AraC:Bacterial regulatory helix-turn-helix proteins, AraC family)	GO:0003700(molecular_function:transcription factor activity, sequence-specific DNA binding); GO:0043565(molecular_function:sequence-specific DNA binding)	GO:0005488;GO:0140110	GBL02245.1(AraC family transcriptional regulator [Vibrio harveyi])	sp|P43459|PERA_ECO27(Transcriptional activator PerA OS=Escherichia coli O127:H6 (strain E2348/69 / EPEC) OX=574521 GN=perA PE=4 SV=2)
CU052_20020	315	719	5.5	23.14	2.35276	1.23435	8.8702e-40	8.19578e-39	yes	up	CU052_20020	DUF3859 domain-containing protein	CP025538.1	488116	486353	-	COG4886(S:Function unknown)	COG4886(leucine Rich Repeat)	POORLY CHARACTERIZED							PF12799.8(LRR_4:Leucine Rich repeats (2 copies)); PF13855.7(LRR_8:Leucine rich repeat); PF12975.8(DUF3859:Domain of unknown function (DUF3859))			WP_101905255.1(DUF3859 domain-containing protein [Vibrio harveyi])
CU052_20120	344	843	13.01	58.77	2.52597	1.33684	3.21088e-52	3.54659e-51	yes	up	CU052_20120	transcriptional regulator	CP025538.1	511633	512568	+	ENOG4111NK8(S:Function unknown)	ENOG4111NK8(polyketide cyclase dehydrase)	POORLY CHARACTERIZED							PF10604.10(Polyketide_cyc2:Polyketide cyclase / dehydrase and lipid transport); PF06445.16(GyrI-like:GyrI-like small molecule binding domain); PF14526.7(Cass2:Integron-associated effector binding protein)			WP_101905267.1(SRPBCC family protein [Vibrio harveyi])
CU052_20160	23	61	0.33	1.6	2.73376	1.45089	1.34619e-05	4.02889e-05	yes	up	CU052_20160	diguanylate phosphodiesterase	CP025538.1	523238	521022	-										PF00563.21(EAL:EAL domain); PF05231.15(MASE1:MASE1)			WP_101905272.1(EAL domain-containing protein [Vibrio harveyi])	sp|Q8EJM6|PDEB_SHEON(Cyclic di-GMP phosphodiesterase PdeB OS=Shewanella oneidensis (strain MR-1) OX=211586 GN=pdeB PE=1 SV=1)
CU052_20235	42	149	2.7	17.66	3.65675	1.87056	3.49459e-16	1.88701e-15	yes	up	CU052_20235	glutathione S-transferase	CP025538.1	538538	539152	+	COG0625(S:Function unknown)	COG0625(DNA-binding protein)	POORLY CHARACTERIZED							PF13417.7(GST_N_3:Glutathione S-transferase, N-terminal domain); PF02798.21(GST_N:Glutathione S-transferase, N-terminal domain); PF13409.7(GST_N_2:Glutathione S-transferase, N-terminal domain); PF00043.26(GST_C:Glutathione S-transferase, C-terminal domain); PF13410.7(GST_C_2:Glutathione S-transferase, C-terminal domain); PF18485.2(GST_N_5:Glutathione S-transferase, N-terminal domain); PF17172.5(G…	GO:0016740(molecular_function:transferase activity)	GO:0003824	WP_005450075.1(MULTISPECIES: glutathione S-transferase [Vibrio])	sp|Q12390|GST2_YEAST(Glutathione S-transferase 2 OS=Saccharomyces cerevisiae (strain ATCC 204508 / S288c) OX=559292 GN=GTT2 PE=1 SV=1)
CU052_20270	1399	3695	14.66	71.37	2.72242	1.44489	4.69224e-250	1.79694e-248	yes	up	CU052_20270	hypothetical protein	CP025538.1	545850	548738	+										PF17957.2(Big_7:Bacterial Ig domain); PF00704.29(Glyco_hydro_18:Glycosyl hydrolases family 18); PF13754.7(Big_3_4:Domain of unknown function); PF19077.1(Big_13:Bacterial Ig-like domain)			WP_101905287.1(hypothetical protein [Vibrio harveyi])
CU052_20325	104	215	4.33	16.52	2.1309	1.09147	6.06601e-11	2.63706e-10	yes	up	CU052_20325	enoyl-CoA hydratase/isomerase family protein	CP025538.1	560441	561286	+	COG1024(S:Function unknown)	COG1024(Methyl-accepting chemotaxis)	POORLY CHARACTERIZED							PF00378.21(ECH_1:Enoyl-CoA hydratase/isomerase); PF16113.6(ECH_2:Enoyl-CoA hydratase/isomerase)	GO:0016853(molecular_function:isomerase activity)	GO:0003824	WP_009703030.1(enoyl-CoA hydratase/isomerase family protein [Vibrio harveyi])	sp|P52046|CRT_CLOAB(Short-chain-enoyl-CoA hydratase OS=Clostridium acetobutylicum (strain ATCC 824 / DSM 792 / JCM 1419 / LMG 5710 / VKM B-1787) OX=272562 GN=crt PE=1 SV=1)
CU052_20350	11	25	0.49	2.04	2.34264	1.22814	0.0142298	0.0284743	yes	up	CU052_20350	AraC family transcriptional regulator	CP025538.1	565567	564737	-	COG2207(S:Function unknown)	COG2207(-)	POORLY CHARACTERIZED							PF12852.8(Cupin_6:Cupin); PF12833.8(HTH_18:Helix-turn-helix domain); PF00165.24(HTH_AraC:Bacterial regulatory helix-turn-helix proteins, AraC family)	GO:0003700(molecular_function:transcription factor activity, sequence-specific DNA binding); GO:0043565(molecular_function:sequence-specific DNA binding)	GO:0005488;GO:0140110	WP_033007359.1(AraC family transcriptional regulator [Vibrio harveyi])	sp|P45008|Y1052_HAEIN(Uncharacterized HTH-type transcriptional regulator HI_1052 OS=Haemophilus influenzae (strain ATCC 51907 / DSM 11121 / KW20 / Rd) OX=71421 GN=HI_1052 PE=4 SV=1)
CU052_20385	15	31	1.86	7.09	2.13024	1.09102	0.0130167	0.026209	yes	up	CU052_20385	hypothetical protein	CP025538.1	572166	571774	-													WP_101905299.1(hypothetical protein [Vibrio harveyi])
CU052_20420	273	1027	5.52	38.26	3.87763	1.95518	8.93465e-108	1.71081e-106	yes	up	CU052_20420	glutamate synthase	CP025538.1	579750	581291	+	COG0069(E:Amino acid transport and metabolism)	COG0069(glutamate synthase)	METABOLISM							PF01645.18(Glu_synthase:Conserved region in glutamate synthase); PF09360.11(zf-CDGSH:Iron-binding zinc finger CDGSH type); PF01070.19(FMN_dh:FMN-dependent dehydrogenase)			WP_101905302.1(CDGSH iron-sulfur domain-containing protein [Vibrio harveyi])	sp|Q58746|AGLUS_METJA(Archaeal glutamate synthase [NADPH] OS=Methanocaldococcus jannaschii (strain ATCC 43067 / DSM 2661 / JAL-1 / JCM 10045 / NBRC 100440) OX=243232 GN=MJ1351 PE=3 SV=1)
CU052_20465	46	536	16.25	353.05	12.0106	3.58624	1.58023e-107	3.0159e-106	yes	up	CU052_20465	hypothetical protein	CP025538.1	587665	587486	-													WP_005447058.1(unnamed protein product)
CU052_20470	166	1131	28.58	359.99	7.02285	2.81206	4.77882e-181	1.33098e-179	yes	up	CU052_20470	Hpt domain-containing protein	CP025538.1	588044	587706	-										PF01627.24(Hpt:Hpt domain)	GO:0000160(biological_process:phosphorelay signal transduction system)	GO:0009987;GO:0065007	WP_005447056.1(MULTISPECIES: Hpt domain-containing protein [Vibrio])
CU052_20475	761	1670	16.02	64.78	2.26199	1.17759	1.10828e-83	1.70669e-82	yes	up	CU052_20475	response regulator	CP025538.1	589592	588048	-										PF00072.25(Response_reg:Response regulator receiver domain); PF16266.6(DUF4919:Domain of unknown function (DUF4919))	GO:0000160(biological_process:phosphorelay signal transduction system)	GO:0009987;GO:0065007	WP_101905305.1(response regulator [Vibrio harveyi])
CU052_20480	52	245	0.75	6.47	4.85648	2.27991	1.64137e-32	1.34569e-31	yes	up	CU052_20480	serine/threonine protein kinase	CP025538.1	591859	589715	-	COG0515(S:Function unknown)	COG0515(Lactoylglutathione lyase)	POORLY CHARACTERIZED							PF00069.26(Pkinase:Protein kinase domain); PF07714.18(PK_Tyr_Ser-Thr:Protein tyrosine and serine/threonine kinase); PF01163.23(RIO1:RIO1 family)	GO:0004674(molecular_function:protein serine/threonine kinase activity); GO:0005524(molecular_function:ATP binding)	GO:0005488;GO:0003824	WP_061066468.1(serine/threonine protein kinase [Vibrio harveyi])	sp|O34507|PRKC_BACSU(Serine/threonine-protein kinase PrkC OS=Bacillus subtilis (strain 168) OX=224308 GN=prkC PE=1 SV=1)
CU052_20515	35	143	1.64	12.35	4.2114	2.0743	1.21133e-17	6.87916e-17	yes	up	CU052_20515	serine/threonine-protein phosphatase	CP025538.1	600689	601483	+	COG0631(T:Signal transduction mechanisms)	COG0631(Phosphatase)	CELLULAR PROCESSES AND SIGNALING							PF13672.7(PP2C_2:Protein phosphatase 2C); PF07228.13(SpoIIE:Stage II sporulation protein E (SpoIIE)); PF00481.22(PP2C:Protein phosphatase 2C)	GO:0004722(molecular_function:protein serine/threonine phosphatase activity)	GO:0003824	WP_017818775.1(serine/threonine-protein phosphatase [Vibrio harveyi])	sp|O34779|PRPC_BACSU(Protein phosphatase PrpC OS=Bacillus subtilis (strain 168) OX=224308 GN=prpC PE=1 SV=1)
CU052_20575	7	26	1.69	11.64	3.82855	1.9368	0.000488679	0.0012341	yes	up	CU052_20575	type VI secretion protein	CP025538.1	615418	615708	+										PF05488.14(PAAR_motif:PAAR motif); PF13665.7(DUF4150:Domain of unknown function (DUF4150))			WP_047515888.1(PAAR domain-containing protein [Vibrio harveyi])
CU052_20820	21	60	2.13	11.24	2.94504	1.55829	5.34735e-06	1.65657e-05	yes	up	CU052_20820	DUF4174 domain-containing protein	CP025538.1	662629	662189	-	ENOG410XVCR(S:Function unknown)	ENOG410XVCR(-)	POORLY CHARACTERIZED							PF13778.7(DUF4174:Domain of unknown function (DUF4174))			WP_009696657.1(MULTISPECIES: DUF4174 domain-containing protein [Vibrio])
CU052_20885	75	260	1.88	12	3.57331	1.83726	1.90235e-26	1.36039e-25	yes	up	CU052_20885	DUF1501 domain-containing protein	CP025538.1	676440	675115	-	COG4102(S:Function unknown)	COG4102((twin-arginine translocation) pathway signal)	POORLY CHARACTERIZED							PF07394.13(DUF1501:Protein of unknown function (DUF1501)); PF10518.10(TAT_signal:TAT (twin-arginine translocation) pathway signal sequence)			WP_101905346.1(DUF1501 domain-containing protein [Vibrio harveyi])
CU052_20890	66	478	1.37	18.26	7.46522	2.90019	4.79962e-80	7.20067e-79	yes	up	CU052_20890	DUF1800 domain-containing protein	CP025538.1	678012	676450	-	COG5267(S:Function unknown)	COG5267(Protein of unknown function (DUF1800))	POORLY CHARACTERIZED							PF08811.12(DUF1800:Protein of unknown function (DUF1800))			WP_101905347.1(DUF1800 domain-containing protein [Vibrio harveyi])
CU052_20905	247	527	7.5	29.48	2.19924	1.137	3.45894e-26	2.45243e-25	yes	up	CU052_20905	HlyD family secretion protein	CP025538.1	681776	682897	+	COG1566(V:Defense mechanisms)	COG1566(secretion protein HlyD family)	CELLULAR PROCESSES AND SIGNALING							PF16576.6(HlyD_D23:Barrel-sandwich domain of CusB or HlyD membrane-fusion); PF13437.7(HlyD_3:HlyD family secretion protein); PF13533.7(Biotin_lipoyl_2:Biotin-lipoyl like)	GO:0016021(cellular_component:integral component of membrane)	GO:0110165	WP_101905350.1(HlyD family secretion protein [Vibrio harveyi])	sp|P0AFV1|YIBH_ECO57(Inner membrane protein YibH OS=Escherichia coli O157:H7 OX=83334 GN=yibH PE=3 SV=1)
CU052_20955	644	1819	13.79	71.81	2.91143	1.54173	1.88016e-136	4.30882e-135	yes	up	CU052_20955	amidohydrolase family protein	CP025538.1	693965	695296	+	COG1228(K:Transcription)	COG1228(transcriptional regulator, araC family)	INFORMATION STORAGE AND PROCESSING							PF01979.21(Amidohydro_1:Amidohydrolase family); PF07969.12(Amidohydro_3:Amidohydrolase family)	GO:0016787(molecular_function:hydrolase activity); GO:0016810(molecular_function:hydrolase activity, acting on carbon-nitrogen (but not peptide) bonds)	GO:0003824	WP_005427103.1(MULTISPECIES: amidohydrolase family protein [Vibrio harveyi group])	sp|P40896|YJV3_YEAST(Uncharacterized protein YJL213W OS=Saccharomyces cerevisiae (strain ATCC 204508 / S288c) OX=559292 GN=YJL213W PE=3 SV=1)
CU052_21035	915	2674	111.5	601.22	3.01231	1.59087	6.96759e-209	2.14594e-207	yes	up	CU052_21035	hypothetical protein	CP025538.1	710397	710026	-	COG3111(S:Function unknown)	COG3111(exported protein)	POORLY CHARACTERIZED							PF04076.14(BOF:Bacterial OB fold (BOF) protein)			WP_005427087.1(MULTISPECIES: NirD/YgiW/YdeI family stress tolerance protein [Vibrio])	sp|P44293|Y1709_HAEIN(Uncharacterized protein HI_1709 OS=Haemophilus influenzae (strain ATCC 51907 / DSM 11121 / KW20 / Rd) OX=71421 GN=HI_1709 PE=1 SV=1)
CU052_21510	60	135	2.61	10.81	2.31922	1.21364	1.66634e-08	6.19398e-08	yes	up	CU052_21510	EAL domain-containing protein	CP025538.1	813966	814784	+	COG2200(E:Amino acid transport and metabolism)	COG2200(amino acid AbC transporter)	METABOLISM							PF00563.21(EAL:EAL domain)			WP_101905389.1(EAL domain-containing protein [Vibrio harveyi])	sp|P32701|PDEC_ECOLI(Probable cyclic di-GMP phosphodiesterase PdeC OS=Escherichia coli (strain K12) OX=83333 GN=pdeC PE=1 SV=2)
CU052_21545	30	65	2.46	9.81	2.23332	1.15919	0.000159546	0.000425823	yes	up	CU052_21545	hypothetical protein	CP025538.1	822478	821984	-													WP_101905394.1(hypothetical protein [Vibrio harveyi])
CU052_21555	27	70	1.82	8.72	2.67235	1.41811	4.58087e-06	1.42595e-05	yes	up	CU052_21555	porin family protein	CP025538.1	823603	824166	+	ENOG410YND2(M:Cell wall/membrane/envelope biogenesis)	ENOG410YND2(OmpA-like transmembrane domain)	CELLULAR PROCESSES AND SIGNALING							PF13505.7(OMP_b-brl:Outer membrane protein beta-barrel domain); PF01389.18(OmpA_membrane:OmpA-like transmembrane domain)			WP_009696724.1(porin family protein [Vibrio harveyi])
CU052_21645	1235	2531	17.85	67.43	2.11244	1.07891	1.45716e-109	2.82738e-108	yes	up	CU052_21645	hypothetical protein	CP025538.1	849005	846822	-	ENOG4111PVG(S:Function unknown)	ENOG4111PVG(-)	POORLY CHARACTERIZED										WP_159066173.1(hypothetical protein [Vibrio harveyi])
CU052_21710	57	142	4.97	22.84	2.56787	1.36057	2.52308e-10	1.05509e-09	yes	up	CU052_21710	tetratricopeptide repeat protein	CP025538.1	858591	858109	-	COG0457(S:Function unknown)	COG0457(-)	POORLY CHARACTERIZED							PF12688.8(TPR_5:Tetratrico peptide repeat); PF07719.18(TPR_2:Tetratricopeptide repeat); PF00515.29(TPR_1:Tetratricopeptide repeat); PF13176.7(TPR_7:Tetratricopeptide repeat); PF13432.7(TPR_16:Tetratricopeptide repeat); PF13174.7(TPR_6:Tetratricopeptide repeat); PF13424.7(TPR_12:Tetratricopeptide repeat); PF14559.7(TPR_19:Tetratricopeptide repeat); PF13181.7(TPR_8:Tetratricopeptide repeat); PF1342…			WP_050925196.1(tetratricopeptide repeat protein [Vibrio harveyi])
CU052_21720	123	504	3.95	29.82	4.22361	2.07848	3.77415e-58	4.53912e-57	yes	up	CU052_21720	hypothetical protein	CP025538.1	859696	859466	-													WP_038898888.1(hypothetical protein [Vibrio harveyi])
CU052_21725	11	155	1.12	29.23	14.5244	3.86041	5.1338e-34	4.27523e-33	yes	up	CU052_21725	transcriptional regulator	CP025538.1	860186	859848	-	COG1733(L:Replication, recombination and repair)	COG1733(Required for replicative DNA synthesis. This DNA polymerase also exhibits 3' to 5' exonuclease activity (By similarity))	INFORMATION STORAGE AND PROCESSING							PF01638.18(HxlR:HxlR-like helix-turn-helix); PF13463.7(HTH_27:Winged helix DNA-binding domain); PF13601.7(HTH_34:Winged helix DNA-binding domain)			WP_005451632.1(MULTISPECIES: helix-turn-helix transcriptional regulator [Vibrio])	sp|Q93K57|MALR_FUSMR(Putative regulatory protein MalR OS=Fusobacterium mortiferum OX=850 GN=malR PE=4 SV=1)
CU052_22060	4	17	0.11	0.86	4.38074	2.13118	0.0027022	0.00612043	yes	up	CU052_22060	MFS transporter	CP025538.1	934476	935711	+	ENOG410ZW7F(P:Inorganic ion transport and metabolism)	ENOG410ZW7F(transport protein)	METABOLISM							PF07690.17(MFS_1:Major Facilitator Superfamily); PF12832.8(MFS_1_like:MFS_1 like family); PF00083.25(Sugar_tr:Sugar (and other) transporter)			WP_101905446.1(MFS transporter [Vibrio harveyi])	sp|E3GC98|MDTG_ENTLS(Multidrug resistance protein MdtG OS=Enterobacter lignolyticus (strain SCF1) OX=701347 GN=mdtG PE=3 SV=1)
CU052_22190	721	1534	24.16	94.73	2.19305	1.13294	1.63131e-72	2.27174e-71	yes	up	CU052_22190	haloacid dehalogenase-like hydrolase	CP025538.1	971758	972738	+	ENOG410XPX6(S:Function unknown)	ENOG410XPX6(Non-specific acid phosphatase)	POORLY CHARACTERIZED							PF12710.8(HAD:haloacid dehalogenase-like hydrolase); PF00702.27(Hydrolase:haloacid dehalogenase-like hydrolase)			WP_101905457.1(haloacid dehalogenase-like hydrolase [Vibrio harveyi])
CU052_22215	4	13	0.29	1.74	3.34998	1.74415	0.0216913	0.04148	yes	up	CU052_22215	diaminohydroxyphosphoribosylaminopyrimidine deaminase	CP025538.1	976333	975908	-	COG0117(I:Lipid transport and metabolism)	COG0117(diacylglycerol kinase)	METABOLISM							PF00383.24(dCMP_cyt_deam_1:Cytidine and deoxycytidylate deaminase zinc-binding region); PF14437.7(MafB19-deam:MafB19-like deaminase)	GO:0016787(molecular_function:hydrolase activity); GO:0008270(molecular_function:zinc ion binding)	GO:0003824;GO:0005488	WP_101905872.1(diaminohydroxyphosphoribosylaminopyrimidine deaminase [Vibrio harveyi])	sp|P50853|RIBD_ACTPL(Riboflavin biosynthesis protein RibD OS=Actinobacillus pleuropneumoniae OX=715 GN=ribD PE=3 SV=2)
CU052_22280	7	30	0.54	4.26	4.41756	2.14325	6.35818e-05	0.000177511	yes	up	CU052_22280	DUF4381 domain-containing protein	CP025538.1	988636	988085	-	ENOG410XX4C(S:Function unknown)	ENOG410XX4C(-)	POORLY CHARACTERIZED							PF14316.7(DUF4381:Domain of unknown function (DUF4381))			WP_101905463.1(DUF4381 domain-containing protein [Vibrio harveyi])
CU052_22295	582	1704	7.79	42.05	3.0179	1.59355	3.6433e-134	8.22002e-133	yes	up	CU052_22295	tetratricopeptide repeat protein	CP025538.1	993026	990720	-	ENOG410XNZR(S:Function unknown)	ENOG410XNZR(Tetratricopeptide tpr_2 repeat protein)	POORLY CHARACTERIZED							PF13435.7(Cytochrome_C554:Cytochrome c554 and c-prime); PF13181.7(TPR_8:Tetratricopeptide repeat); PF00515.29(TPR_1:Tetratricopeptide repeat); PF09699.11(Paired_CXXCH_1:Doubled CXXCH motif (Paired_CXXCH_1)); PF13176.7(TPR_7:Tetratricopeptide repeat); PF13414.7(TPR_11:TPR repeat); PF14537.7(Cytochrom_c3_2:Cytochrome c3); PF07719.18(TPR_2:Tetratricopeptide repeat); PF13431.7(TPR_17:Tetratricopeptid…			WP_101905465.1(tetratricopeptide repeat protein [Vibrio harveyi])
CU052_22490	725	1504	42.55	162.74	2.1383	1.09646	1.43813e-67	1.90258e-66	yes	up	CU052_22490	HAD family hydrolase	CP025538.1	1052260	1052874	+	COG0546(V:Defense mechanisms)	COG0546(Peptidase U61, LD-carboxypeptidase A)	CELLULAR PROCESSES AND SIGNALING							PF13419.7(HAD_2:Haloacid dehalogenase-like hydrolase); PF00702.27(Hydrolase:haloacid dehalogenase-like hydrolase); PF12710.8(HAD:haloacid dehalogenase-like hydrolase); PF13242.7(Hydrolase_like:HAD-hyrolase-like)	GO:0016787(molecular_function:hydrolase activity)	GO:0003824	WP_101905474.1(HAD family hydrolase [Vibrio harveyi])	sp|Q12486|YOR31_YEAST(Uncharacterized hydrolase YOR131C OS=Saccharomyces cerevisiae (strain ATCC 204508 / S288c) OX=559292 GN=YOR131C PE=1 SV=1)
CU052_22515	721	2035	105.29	548.74	2.9093	1.54067	2.87702e-152	7.0663e-151	yes	up	CU052_22515	hypothetical protein	CP025538.1	1075000	1075353	+													WP_101905477.1(hypothetical protein [Vibrio harveyi])
CU052_22530	66	176	1.54	7.59	2.7487	1.45875	1.14441e-13	5.69856e-13	yes	up	CU052_22530	TolC family protein	CP025538.1	1078925	1080340	+	COG1538(S:Function unknown)	COG1538(-)	POORLY CHARACTERIZED							PF02321.19(OEP:Outer membrane efflux protein)	GO:0015562(molecular_function:efflux transmembrane transporter activity)	GO:0005215	WP_101905479.1(TolC family protein [Vibrio harveyi])	sp|Q9K2Y1|TOLC_VIBCH(Outer membrane protein TolC OS=Vibrio cholerae serotype O1 (strain ATCC 39315 / El Tor Inaba N16961) OX=243277 GN=tolC PE=1 SV=1)
CU052_22535	73	142	1.5	5.38	2.00505	1.00364	6.91173e-07	2.29118e-06	yes	up	CU052_22535	ABC transporter ATP-binding protein	CP025538.1	1080330	1081916	+	ENOG41122T7(U:Intracellular trafficking, secretion, and vesicular transport); COG1132(U:Intracellular trafficking, secretion, and vesicular transport)	ENOG41122T7(ABC transporter transmembrane region); COG1132(ABC transporter transmembrane region)	CELLULAR PROCESSES AND SIGNALING;CELLULAR PROCESSES AND SIGNALING							PF00005.28(ABC_tran:ABC transporter); PF00664.24(ABC_membrane:ABC transporter transmembrane region); PF13191.7(AAA_16:AAA ATPase domain); PF00004.30(AAA:ATPase family associated with various cellular activities (AAA))	GO:0042626(molecular_function:ATPase activity, coupled to transmembrane movement of substances); GO:0016021(cellular_component:integral component of membrane); GO:0016887(molecular_function:ATPase activity); GO:0005524(molecular_function:ATP binding)	GO:0005488;GO:0110165;GO:0005215;GO:0003824	WP_101905480.1(ATP-binding cassette domain-containing protein [Vibrio harveyi])	sp|P59852|LAGD_LACLL(Lactococcin-G-processing and transport ATP-binding protein LagD OS=Lactococcus lactis subsp. lactis OX=1360 GN=lagD PE=1 SV=1)
CU052_22540	82	226	1.21	6.16	2.84088	1.50634	7.00982e-18	4.00041e-17	yes	up	CU052_22540	ABC transporter permease	CP025538.1	1081913	1084051	+	COG2274(V:Defense mechanisms)	COG2274((ABC) transporter)	CELLULAR PROCESSES AND SIGNALING							PF00005.28(ABC_tran:ABC transporter); PF00664.24(ABC_membrane:ABC transporter transmembrane region); PF13304.7(AAA_21:AAA domain, putative AbiEii toxin, Type IV TA system)	GO:0042626(molecular_function:ATPase activity, coupled to transmembrane movement of substances); GO:0016021(cellular_component:integral component of membrane); GO:0030256(cellular_component:type I protein secretion system complex); GO:0016887(molecular_function:ATPase activity); GO:0030253(biological_process:protein secretion by the type I secretion system); GO:0005524(molecular_function:ATP bind…	GO:0005488;GO:0110165;GO:0009987;GO:0005215;GO:0003824;GO:0051179;GO:0032991	WP_101905481.1(ATP-binding cassette domain-containing protein [Vibrio harveyi])	sp|Q03024|APRD_PSEAE(Alkaline protease secretion ATP-binding protein AprD OS=Pseudomonas aeruginosa (strain ATCC 15692 / DSM 22644 / CIP 104116 / JCM 14847 / LMG 12228 / 1C / PRS 101 / PAO1) OX=208964 GN=aprD PE=3 SV=1)
CU052_22580	52	148	1.17	6.11	2.93371	1.55273	1.01461e-12	4.80555e-12	yes	up	CU052_22580	sensor domain-containing diguanylate cyclase	CP025538.1	1092565	1091123	-	ENOG410YFFH(S:Function unknown)	ENOG410YFFH((GGDEF) domain protein)	POORLY CHARACTERIZED							PF00990.22(GGDEF:Diguanylate cyclase, GGDEF domain); PF00497.21(SBP_bac_3:Bacterial extracellular solute-binding proteins, family 3)			WP_101905486.1(sensor domain-containing diguanylate cyclase [Vibrio harveyi])	sp|P54595|YHCK_BACSU(Uncharacterized protein YhcK OS=Bacillus subtilis (strain 168) OX=224308 GN=yhcK PE=4 SV=1)
CU052_22610	65	127	4.42	15.93	2.01395	1.01003	2.36993e-06	7.53433e-06	yes	up	CU052_22610	TraY domain-containing protein	CP025538.1	1097041	1097223	+										PF05509.12(TraY:TraY domain)	GO:0000746(biological_process:conjugation); GO:0003677(molecular_function:DNA binding)	GO:0009987;GO:0005488;GO:0051704	WP_049536994.1(TraY domain-containing protein [Vibrio harveyi])
CU052_23050	84	193	2.71	11.49	2.3683	1.24385	5.9998e-12	2.73491e-11	yes	up	CU052_23050	integrase	CP025538.1	1183498	1184529	+	ENOG410XRDV(L:Replication, recombination and repair)	ENOG410XRDV(Integrase)	INFORMATION STORAGE AND PROCESSING							PF00589.23(Phage_integrase:Phage integrase family)			WP_050938586.1(tyrosine-type recombinase/integrase [Vibrio harveyi])	sp|P06723|VINT_BP186(Integrase OS=Escherichia phage 186 OX=29252 GN=int PE=3 SV=1)
CU052_23195	1709	14997	284.47	4613.24	9.04526	3.17716	0	0	yes	up	CU052_23195	phasin family protein	CP025538.1	1213740	1213393	-	ENOG410XTR5(S:Function unknown)	ENOG410XTR5(Phasin protein)	POORLY CHARACTERIZED							PF09361.11(Phasin_2:Phasin protein)			WP_154202418.1(phasin family protein [Vibrio harveyi])
CU052_23325	5537	14188	448.09	2117.12	2.64123	1.40121	0	0	yes	up	CU052_23325	hypothetical protein	CP025538.1	1241061	1241282	+										PF06109.14(HlyE:Haemolysin E (HlyE))			WP_086375014.1(hypothetical protein [Vibrio parahaemolyticus])
CU052_23485	1465	3895	284.65	1400.51	2.74049	1.45444	4.56654e-266	1.80829e-264	yes	up	CU052_23485	1%2C4-alpha-glucan branching protein	CP025538.1	1271108	1271413	+	ENOG41121XD(S:Function unknown)	ENOG41121XD(Glycoside hydrolase family 13 domain protein)	POORLY CHARACTERIZED							PF16561.6(AMPK1_CBM:Glycogen recognition site of AMP-activated protein kinase); PF00686.20(CBM_20:Starch binding domain)	GO:2001070(molecular_function:starch binding)	GO:0005488	WP_009696260.1(MULTISPECIES: isoamylase early set domain-containing protein [Vibrio])
CU052_23570	1441	2875	98.74	363.22	2.05652	1.0402	4.10455e-117	8.38336e-116	yes	up	CU052_23570	YccF domain-containing protein	CP025538.1	1287399	1287830	+	COG3304(S:Function unknown)	COG3304(membrAne)	POORLY CHARACTERIZED							PF03733.14(YccF:Inner membrane component domain)	GO:0016021(cellular_component:integral component of membrane)	GO:0110165	WP_047515274.1(YccF domain-containing protein [Vibrio harveyi])	sp|P0AB12|YCCF_ECOLI(Inner membrane protein YccF OS=Escherichia coli (strain K12) OX=83333 GN=yccF PE=1 SV=1)
CU052_23640	213	686	20.62	122.48	3.31973	1.73107	8.2905e-62	1.04683e-60	yes	up	CU052_23640	YqaE/Pmp3 family membrane protein	CP025538.1	1299981	1300145	+	ENOG410ZI4J(S:Function unknown)	ENOG410ZI4J(Plasma membrane protein involved in salt tolerance)	POORLY CHARACTERIZED							PF01679.18(Pmp3:Proteolipid membrane potential modulator)	GO:0016021(cellular_component:integral component of membrane)	GO:0110165	WP_005453437.1(MULTISPECIES: YqaE/Pmp3 family membrane protein [Vibrio])	sp|Q4HXT6|PMP3_GIBZE(Plasma membrane proteolipid 3 OS=Gibberella zeae (strain PH-1 / ATCC MYA-4620 / FGSC 9075 / NRRL 31084) OX=229533 GN=PMP3 PE=3 SV=2)
CU052_23660	429	842	16.27	58.86	2.02308	1.01656	2.55766e-34	2.13297e-33	yes	up	CU052_23660	DUF2817 domain-containing protein	CP025538.1	1302566	1303483	+	ENOG410XR5N(S:Function unknown)	ENOG410XR5N(Succinylglutamate desuccinylase / Aspartoacylase family)	POORLY CHARACTERIZED							PF00246.25(Peptidase_M14:Zinc carboxypeptidase); PF10994.9(DUF2817:Protein of unknown function (DUF2817)); PF04952.15(AstE_AspA:Succinylglutamate desuccinylase / Aspartoacylase family)	GO:0004181(molecular_function:metallocarboxypeptidase activity); GO:0008270(molecular_function:zinc ion binding)	GO:0003824;GO:0005488	WP_009702603.1(M14 family metallocarboxypeptidase [Vibrio harveyi])
CU052_23770	4	239	0.18	20.16	61.5881	5.94458	4.87198e-59	5.94545e-58	yes	up	CU052_23770	capsular biosynthesis protein	CP025538.1	1326514	1327323	+	ENOG410YVFX(S:Function unknown)	ENOG410YVFX(Putative capsular polysaccharide synthesis protein)	POORLY CHARACTERIZED							PF10364.10(NKWYS:Putative capsular polysaccharide synthesis protein)			WP_017188677.1(MULTISPECIES: capsular polysaccharide synthesis family protein [Vibrio])
CU052_23775	17	798	0.56	48.5	48.3852	5.59649	1.28229e-192	3.73212e-191	yes	up	CU052_23775	glycosyltransferase	CP025538.1	1327323	1328378	+	ENOG41118GD(M:Cell wall/membrane/envelope biogenesis)	ENOG41118GD(glycosyl transferase group 1)	CELLULAR PROCESSES AND SIGNALING							PF00534.21(Glycos_transf_1:Glycosyl transferases group 1); PF13692.7(Glyco_trans_1_4:Glycosyl transferases group 1); PF13439.7(Glyco_transf_4:Glycosyltransferase Family 4); PF13579.7(Glyco_trans_4_4:Glycosyl transferase 4-like domain); PF13524.7(Glyco_trans_1_2:Glycosyl transferases group 1)			WP_101905538.1(glycosyltransferase [Vibrio harveyi])	sp|Q0P9C7|PGLJ_CAMJE(N-acetylgalactosamine-N,N'-diacetylbacillosaminyl-diphospho-undecaprenol 4-alpha-N-acetylgalactosaminyltransferase OS=Campylobacter jejuni subsp. jejuni serotype O:2 (strain ATCC 700819 / NCTC 11168) OX=192222 GN=pglJ PE=1 SV=1)
CU052_23780	4	299	0.11	14.88	77.0495	6.26771	5.83232e-73	8.14147e-72	yes	up	CU052_23780	ligase	CP025538.1	1328344	1329594	+										PF04932.16(Wzy_C:O-Antigen ligase)			WP_101905539.1(O-antigen ligase family protein [Vibrio harveyi])
CU052_23790	30	598	0.77	28.25	20.5465	4.36082	4.18359e-135	9.51277e-134	yes	up	CU052_23790	capsular biosynthesis protein	CP025538.1	1330677	1331984	+	ENOG41121P6(M:Cell wall/membrane/envelope biogenesis)	ENOG41121P6(Polysaccharide Biosynthesis Protein)	CELLULAR PROCESSES AND SIGNALING							PF01943.18(Polysacc_synt:Polysaccharide biosynthesis protein); PF14667.7(Polysacc_synt_C:Polysaccharide biosynthesis C-terminal domain)	GO:0016021(cellular_component:integral component of membrane)	GO:0110165	WP_069219152.1(MULTISPECIES: oligosaccharide flippase family protein [Vibrio harveyi group])
CU052_23815	105	216	6.66	25.26	2.12043	1.08435	6.90946e-11	3.00149e-10	yes	up	CU052_23815	glutathione S-transferase family protein	CP025538.1	1334636	1335253	+	ENOG410XV35(O:Posttranslational modification, protein turnover, chaperones)	ENOG410XV35(glutathione Stransferase)	CELLULAR PROCESSES AND SIGNALING							PF02798.21(GST_N:Glutathione S-transferase, N-terminal domain); PF13417.7(GST_N_3:Glutathione S-transferase, N-terminal domain); PF13409.7(GST_N_2:Glutathione S-transferase, N-terminal domain); PF14497.7(GST_C_3:Glutathione S-transferase, C-terminal domain); PF00043.26(GST_C:Glutathione S-transferase, C-terminal domain)			WP_017188671.1(glutathione S-transferase family protein [Vibrio harveyi])	sp|Q9P6M1|GST3_SCHPO(Glutathione S-transferase 3 OS=Schizosaccharomyces pombe (strain 972 / ATCC 24843) OX=284812 GN=gst3 PE=1 SV=3)
CU052_23840	211	9518	3.39	282.09	46.4967	5.53906	0	0	yes	up	CU052_23840	PTS fructose transporter subunit IIA	CP025538.1	1341483	1339612	-	COG1299(K:Transcription)	COG1299(transcriptional Regulator LysR family)	INFORMATION STORAGE AND PROCESSING							PF00359.23(PTS_EIIA_2:Phosphoenolpyruvate-dependent sugar phosphotransferase system, EIIA 2); PF02302.18(PTS_IIB:PTS system, Lactose/Cellobiose specific IIB subunit); PF02378.19(PTS_EIIC:Phosphotransferase system, EIIC)	GO:0022877(molecular_function:protein-N(PI)-phosphohistidine-fructose phosphotransferase system transporter activity); GO:0009401(biological_process:phosphoenolpyruvate-dependent sugar phosphotransferase system); GO:0016021(cellular_component:integral component of membrane); GO:0005351(molecular_function:sugar:proton symporter activity); GO:0005886(cellular_component:plasma membrane)	GO:0005215;GO:0003824;GO:0051179;GO:0110165	WP_009703564.1(PTS sugar transporter subunit IIA [Vibrio harveyi])	sp|P32672|PTFC2_ECOLI(Fructose-like permease IIC component 2 OS=Escherichia coli (strain K12) OX=83333 GN=frwC PE=3 SV=1)
CU052_23855	49	921	2.07	71.68	19.3741	4.27606	5.81015e-205	1.74334e-203	yes	up	CU052_23855	AraC family transcriptional regulator	CP025538.1	1343671	1342829	-	ENOG410XTD9(K:Transcription)	ENOG410XTD9(Transcriptional regulator)	INFORMATION STORAGE AND PROCESSING							PF12833.8(HTH_18:Helix-turn-helix domain); PF00165.24(HTH_AraC:Bacterial regulatory helix-turn-helix proteins, AraC family)	GO:0003700(molecular_function:transcription factor activity, sequence-specific DNA binding); GO:0043565(molecular_function:sequence-specific DNA binding)	GO:0005488;GO:0140110	WP_005451367.1(MULTISPECIES: helix-turn-helix transcriptional regulator [Vibrio])	sp|P32677|YIJO_ECOLI(Uncharacterized HTH-type transcriptional regulator YijO OS=Escherichia coli (strain K12) OX=83333 GN=yijO PE=4 SV=1)
CU052_23870	1111	2837	41.38	194.75	2.63211	1.39622	6.98512e-183	1.95483e-181	yes	up	CU052_23870	ADP-ribosylglycohydrolase family protein	CP025538.1	1347458	1348393	+	ENOG4111FWN(S:Function unknown)	ENOG4111FWN(ADP-ribosylglycohydrolase)	POORLY CHARACTERIZED							PF03747.15(ADP_ribosyl_GH:ADP-ribosylglycohydrolase)			WP_050937115.1(ADP-ribosylglycohydrolase family protein [Vibrio harveyi])	sp|Q03442|CRJ1A_TRICY(Crystallin J1A OS=Tripedalia cystophora OX=6141 PE=1 SV=1)
CU052_23895	10	23	1.73	7.36	2.37075	1.24535	0.0174466	0.0341712	yes	up	CU052_23895	DUF1971 domain-containing protein	CP025538.1	1352780	1352442	-	COG3615(P:Inorganic ion transport and metabolism)	COG3615(tellurite resistance protein tehB)	METABOLISM							PF09313.12(DUF1971:Domain of unknown function (DUF1971))			WP_009697167.1(DUF1971 domain-containing protein [Vibrio harveyi])	sp|P64489|YEAR_ECO57(Uncharacterized protein YeaR OS=Escherichia coli O157:H7 OX=83334 GN=yeaR PE=4 SV=1)
CU052_23935	1379	4808	39.23	252.1	3.59384	1.84553	0	0	yes	up	CU052_23935	PLP-dependent aminotransferase family protein	CP025538.1	1360716	1361864	+	COG1167(C:Energy production and conversion)	COG1167(domain protein)	METABOLISM							PF00155.22(Aminotran_1_2:Aminotransferase class I and II); PF12897.8(Aminotran_MocR:Alanine-glyoxylate amino-transferase)	GO:0008483(molecular_function:transaminase activity)	GO:0003824	WP_101905549.1(PLP-dependent aminotransferase family protein [Vibrio harveyi])	sp|H3ZPL1|ARAT1_THELN(Aromatic-amino-acid aminotransferase 1 OS=Thermococcus litoralis (strain ATCC 51850 / DSM 5473 / JCM 8560 / NS-C) OX=523849 GN=OCC_04335 PE=1 SV=1)
CU052_23940	103	418	2.97	22.22	4.1831	2.06457	3.92302e-48	4.08514e-47	yes	up	CU052_23940	hypothetical protein	CP025538.1	1362302	1363351	+													WP_101905550.1(hypothetical protein [Vibrio harveyi])
CU052_23980	204.69	1014.08	4.53	41.41	5.10663	2.35237	9.419e-134	2.10877e-132	yes	up	CU052_23980	ISNCY family transposase	CP025538.1	1371654	1372988	+	ENOG410XPD4(L:Replication, recombination and repair)	ENOG410XPD4(Integrase catalytic subunit)	INFORMATION STORAGE AND PROCESSING							PF13518.7(HTH_28:Helix-turn-helix domain); PF13565.7(HTH_32:Homeodomain-like domain); PF13384.7(HTH_23:Homeodomain-like domain); PF13551.7(HTH_29:Winged helix-turn helix); PF13683.7(rve_3:Integrase core domain)			WP_101905079.1(ISNCY family transposase [Vibrio harveyi])	sp|P55373|Y4BF_SINFN(Putative transposase y4bF OS=Sinorhizobium fredii (strain NBRC 101917 / NGR234) OX=394 GN=NGR_a00240 PE=4 SV=1)
CU052_24005	20	55	2.44	12.37	2.8346	1.50314	2.20436e-05	6.49371e-05	yes	up	CU052_24005	NIPSNAP family protein	CP025538.1	1376164	1376469	+	ENOG4111NIW(S:Function unknown)	ENOG4111NIW(NIPSNAP family containing protein)	POORLY CHARACTERIZED							PF07978.14(NIPSNAP:NIPSNAP)			WP_101905557.1(NIPSNAP family protein [Vibrio harveyi])
CU052_24050	33	65	2.79	10.15	2.03029	1.02169	0.000654194	0.00161359	yes	up	CU052_24050	YHS domain-containing protein	CP025538.1	1384615	1384166	-	ENOG4111UWG(S:Function unknown)	ENOG4111UWG(nucleoprotein polynucleotide-associated enzyme)	POORLY CHARACTERIZED							PF04945.14(YHS:YHS domain)			WP_005451310.1(YHS domain-containing protein [Vibrio harveyi])
CU052_24140	80	171	4.59	18.1	2.20326	1.13964	1.52929e-09	6.10562e-09	yes	up	CU052_24140	disulfide bond formation protein B	CP025538.1	1406266	1406805	+	COG1495(K:Transcription)	COG1495(LysR family (Transcriptional regulator)	INFORMATION STORAGE AND PROCESSING							PF02600.17(DsbB:Disulfide bond formation protein DsbB)	GO:0006457(biological_process:protein folding); GO:0016021(cellular_component:integral component of membrane); GO:0015035(molecular_function:protein disulfide oxidoreductase activity); GO:0005886(cellular_component:plasma membrane)	GO:0009987;GO:0003824;GO:0110165	WP_009697204.1(MULTISPECIES: disulfide bond formation protein B [Vibrio])
CU052_24160	41	1372	1.16	71.45	34.4928	5.10823	0	0	yes	up	CU052_24160	GGDEF domain-containing protein	CP025538.1	1409026	1410042	+	COG2200(K:Transcription)	COG2200(LysR family (Transcriptional regulator)	INFORMATION STORAGE AND PROCESSING							PF00990.22(GGDEF:Diguanylate cyclase, GGDEF domain)	GO:0016021(cellular_component:integral component of membrane)	GO:0110165	WP_101905567.1(GGDEF domain-containing protein [Vibrio harveyi])	sp|P77334|PDER_ECOLI(Cyclic di-GMP phosphodiesterase PdeR OS=Escherichia coli (strain K12) OX=83333 GN=pdeR PE=1 SV=1)
CU052_24165	22	229	1	19.13	10.7293	3.42348	2.23323e-45	2.23361e-44	yes	up	CU052_24165	XRE family transcriptional regulator	CP025538.1	1410107	1410922	+	ENOG410YZJH(S:Function unknown)	ENOG410YZJH(HTH_XRE)	POORLY CHARACTERIZED							PF01381.23(HTH_3:Helix-turn-helix)	GO:0003677(molecular_function:DNA binding)	GO:0005488	WP_005451271.1(MULTISPECIES: helix-turn-helix transcriptional regulator [Vibrio])
CU052_24170	22	743	1.25	77.88	34.8117	5.1215	3.09862e-177	8.42853e-176	yes	up	CU052_24170	helix-turn-helix transcriptional regulator	CP025538.1	1410922	1411575	+	COG2771(K:Transcription)	COG2771(Transcriptional regulator, luxr family)	INFORMATION STORAGE AND PROCESSING							PF00196.20(GerE:Bacterial regulatory proteins, luxR family)	GO:0006355(biological_process:regulation of transcription, DNA-templated); GO:0003677(molecular_function:DNA binding)	GO:0005488;GO:0065007	WP_009700994.1(helix-turn-helix transcriptional regulator [Vibrio harveyi])	sp|O54294|CSGD_SALTY(Probable csgAB operon transcriptional regulatory protein OS=Salmonella typhimurium (strain LT2 / SGSC1412 / ATCC 700720) OX=99287 GN=csgD PE=1 SV=1)
CU052_24210	67	160	1.88	8.26	2.46152	1.29955	9.07726e-11	3.91688e-10	yes	up	CU052_24210	hypothetical protein	CP025538.1	1422183	1420972	-													WP_101905571.1(hypothetical protein [Vibrio harveyi])
CU052_24220	138	284	3.47	13.17	2.12128	1.08494	7.29509e-14	3.67979e-13	yes	up	CU052_24220	HlyD family secretion protein	CP025538.1	1423118	1424446	+	ENOG410YV9E(V:Defense mechanisms)	ENOG410YV9E(Efflux transporter rnd family, mfp subunit)	CELLULAR PROCESSES AND SIGNALING							PF13437.7(HlyD_3:HlyD family secretion protein)			WP_101905572.1(HlyD family secretion protein [Vibrio harveyi])	sp|F2EYD8|MDTA_PANAA(Multidrug resistance protein MdtA OS=Pantoea ananatis (strain AJ13355) OX=932677 GN=mdtA PE=3 SV=1)
CU052_24310	23	49	1.1	4.34	2.19597	1.13486	0.00126857	0.00301157	yes	up	CU052_24310	hypothetical protein	CP025538.1	1443356	1442775	-													WP_101905575.1(hypothetical protein [Vibrio harveyi])
CU052_24330	192	382	7.05	25.86	2.05079	1.03618	6.36249e-17	3.52389e-16	yes	up	CU052_24330	ABC transporter substrate-binding protein	CP025538.1	1449572	1448607	-	COG0834(S:Function unknown)	COG0834(Protein of unknown function (DUF2846))	POORLY CHARACTERIZED							PF00497.21(SBP_bac_3:Bacterial extracellular solute-binding proteins, family 3); PF10613.10(Lig_chan-Glu_bd:Ligated ion channel L-glutamate- and glycine-binding site)			WP_101905577.1(transporter substrate-binding domain-containing protein [Vibrio harveyi])	sp|P0AEQ5|GLNH_ECO57(Glutamine-binding periplasmic protein OS=Escherichia coli O157:H7 OX=83334 GN=glnH PE=3 SV=1)
CU052_24660	136	313	14.2	60.3	2.37227	1.24627	1.7164e-18	9.96127e-18	yes	up	CU052_24660	GFA family protein	CP025538.1	1510884	1510483	-	COG3791(S:Function unknown)	COG3791(methyltransferase, type 11)	POORLY CHARACTERIZED							PF04828.15(GFA:Glutathione-dependent formaldehyde-activating enzyme)	GO:0016787(molecular_function:hydrolase activity); GO:0016846(molecular_function:carbon-sulfur lyase activity)	GO:0003824	WP_009696921.1(MULTISPECIES: GFA family protein [Vibrio])
CU052_24695	150	405	2.59	12.87	2.78306	1.47667	6.35418e-30	4.87321e-29	yes	up	CU052_24695	sodium:proton antiporter	CP025538.1	1518895	1517102	-	COG0025(S:Function unknown)	COG0025(Protein of unknown function (DUF3012))	POORLY CHARACTERIZED							PF00999.22(Na_H_Exchanger:Sodium/hydrogen exchanger family); PF02254.19(TrkA_N:TrkA-N domain)			WP_101905598.1(sodium:proton antiporter [Vibrio harveyi])	sp|Q9HUE8|NHAP2_PSEAE(K(+)/H(+) antiporter NhaP2 OS=Pseudomonas aeruginosa (strain ATCC 15692 / DSM 22644 / CIP 104116 / JCM 14847 / LMG 12228 / 1C / PRS 101 / PAO1) OX=208964 GN=nhaP2 PE=3 SV=2)
CU052_24830	20	79	6.4	47.06	4.07151	2.02557	3.85954e-10	1.5911e-09	yes	up	CU052_24830	hypothetical protein	CP025538.1	1544792	1544556	-													WP_005445393.1(MULTISPECIES: hypothetical protein [Vibrio])
CU052_25010	346	745	95.78	383.26	2.21942	1.15018	5.6556e-37	4.95802e-36	yes	up	CU052_25010	C factor cell-cell signaling protein	CP025538.1	1580546	1580791	+													WP_101905620.1(C factor cell-cell signaling protein [Vibrio harveyi])
CU052_25025	11	25	3.27	13.81	2.34264	1.22814	0.0142298	0.0284743	yes	up	CU052_25025	hypothetical protein	CP025538.1	1587160	1586927	-	ENOG410Y2MM(S:Function unknown)	ENOG410Y2MM(-)	POORLY CHARACTERIZED										WP_005445432.1(MULTISPECIES: hypothetical protein [Vibrio])
CU052_25170	115	237	13.56	51.57	2.12427	1.08697	7.61093e-12	3.43969e-11	yes	up	CU052_25170	cystatin	CP025538.1	1615655	1616062	+													WP_029789600.1(MULTISPECIES: cystatin [Vibrio])
CU052_25245	3647	16258	67.47	554.29	4.59505	2.20008	0	0	yes	up	CU052_25245	AraC family transcriptional regulator	CP025538.1	1633764	1632898	-	ENOG410YR94(K:Transcription)	ENOG410YR94(AraC family transcriptional regulator)	INFORMATION STORAGE AND PROCESSING							PF12833.8(HTH_18:Helix-turn-helix domain); PF00165.24(HTH_AraC:Bacterial regulatory helix-turn-helix proteins, AraC family); PF02311.20(AraC_binding:AraC-like ligand binding domain)	GO:0003700(molecular_function:transcription factor activity, sequence-specific DNA binding); GO:0043565(molecular_function:sequence-specific DNA binding); GO:0019299(biological_process:rhamnose metabolic process); GO:0005737(cellular_component:cytoplasm)	GO:0008152;GO:0005488;GO:0110165;GO:0140110	WP_009703629.1(AraC family transcriptional regulator [Vibrio harveyi])	sp|P40331|YISR_BACSU(Uncharacterized HTH-type transcriptional regulator YisR OS=Bacillus subtilis (strain 168) OX=224308 GN=yisR PE=4 SV=2)
CU052_25400	85	191	4.13	17.1	2.31619	1.21175	2.02128e-11	8.98843e-11	yes	up	CU052_25400	DUF3450 domain-containing protein	CP025538.1	1661258	1660500	-	ENOG4110KXX(S:Function unknown)	ENOG4110KXX(caax amino terminal protease family protein)	POORLY CHARACTERIZED							PF11932.9(DUF3450:Protein of unknown function (DUF3450))			WP_101905654.1(DUF3450 domain-containing protein [Vibrio harveyi])
CU052_25560	13	45	1.15	7.33	3.56803	1.83513	9.70009e-06	2.9547e-05	yes	up	CU052_25560	N-acetyltransferase	CP025538.1	1692397	1692861	+	ENOG410XV62(S:Function unknown)	ENOG410XV62(Acetyltransferase (GNAT) family)	POORLY CHARACTERIZED							PF00583.26(Acetyltransf_1:Acetyltransferase (GNAT) family); PF13673.8(Acetyltransf_10:Acetyltransferase (GNAT) domain); PF13508.8(Acetyltransf_7:Acetyltransferase (GNAT) domain); PF08445.11(FR47:FR47-like protein); PF13302.8(Acetyltransf_3:Acetyltransferase (GNAT) domain); PF13420.8(Acetyltransf_4:Acetyltransferase (GNAT) domain)			WP_017189890.1(GNAT family N-acetyltransferase [Vibrio harveyi])	sp|O07614|YHFO_BACSU(Uncharacterized N-acetyltransferase YhfO OS=Bacillus subtilis (strain 168) OX=224308 GN=yhfO PE=3 SV=1)
CU052_25805	922	1937	26.67	103.29	2.1655	1.1147	9.04295e-89	1.48279e-87	yes	up	CU052_25805	YdcF family protein	CP025538.1	1745635	1746732	+	COG0457(S:Function unknown)	COG0457(Methyl-accepting chemotaxis)	POORLY CHARACTERIZED							PF02698.18(DUF218:DUF218 domain); PF07719.18(TPR_2:Tetratricopeptide repeat); PF13428.7(TPR_14:Tetratricopeptide repeat); PF13432.7(TPR_16:Tetratricopeptide repeat)			WP_045485846.1(YdcF family protein [Vibrio harveyi])
CU052_26015	14	35	1.15	5.31	2.57691	1.36564	0.00163632	0.00383146	yes	up	CU052_26015	DUF2975 domain-containing protein	CP025538.1	1785148	1785675	+										PF11188.9(DUF2975:Protein of unknown function (DUF2975))	GO:0016021(cellular_component:integral component of membrane)	GO:0110165	WP_005449975.1(MULTISPECIES: DUF2975 domain-containing protein [Vibrio])
CU052_26105	192	526	9.98	50.39	2.82386	1.49767	3.92119e-39	3.60019e-38	yes	up	CU052_26105	hypothetical protein	CP025538.1	1804639	1804010	-													WP_005449940.1(MULTISPECIES: hypothetical protein [Vibrio harveyi group])
CU052_26430	228	463	17.48	65.44	2.09317	1.06569	4.69803e-21	2.94373e-20	yes	up	CU052_26430	transcriptional regulator	CP025538.1	1880846	1880379	-													WP_005448840.1(MULTISPECIES: hypothetical protein [Vibrio])
CU052_26535	69	136	3.09	11.22	2.03165	1.02265	8.07352e-07	2.65965e-06	yes	up	CU052_26535	outer membrane lipoprotein-sorting protein	CP025538.1	1899025	1899810	+	ENOG4111PRF(S:Function unknown)	ENOG4111PRF(-)	POORLY CHARACTERIZED							PF17131.5(LolA_like:Outer membrane lipoprotein-sorting protein)			WP_029790516.1(MULTISPECIES: outer membrane lipoprotein-sorting protein [Vibrio])
CU052_26730	228	527	6.81	29	2.38251	1.25248	2.95581e-30	2.29105e-29	yes	up	CU052_26730	carotenoid 1%2C2-hydratase	CP025538.1	1935870	1934737	-	COG5621(S:Function unknown)	COG5621(secreted hydrolase-like protein)	POORLY CHARACTERIZED							PF07143.12(CrtC:CrtC N-terminal lipocalin domain); PF17186.5(Lipocalin_9:Lipocalin-like domain)			WP_069217823.1(hydrolase [Vibrio harveyi])
CU052_26850	31	97	1.22	7.06	3.22529	1.68943	8.67195e-10	3.50308e-09	yes	up	CU052_26850	TetR/AcrR family transcriptional regulator	CP025538.1	1959806	1960396	+	COG1309(K:Transcription)	COG1309(Transcriptional regulator)	INFORMATION STORAGE AND PROCESSING							PF00440.24(TetR_N:Bacterial regulatory proteins, tetR family)	GO:0003677(molecular_function:DNA binding)	GO:0005488	WP_005448982.1(MULTISPECIES: TetR/AcrR family transcriptional regulator [Vibrio])
CU052_26855	24	196	1.01	15.23	8.4179	3.07346	1.00706e-35	8.55784e-35	yes	up	CU052_26855	alpha/beta hydrolase	CP025538.1	1960519	1961373	+	ENOG4111TRE(S:Function unknown)	ENOG4111TRE(Hydrolase)	POORLY CHARACTERIZED							PF12146.9(Hydrolase_4:Serine aminopeptidase, S33); PF00561.21(Abhydrolase_1:alpha/beta hydrolase fold); PF12697.8(Abhydrolase_6:Alpha/beta hydrolase family)	GO:0016787(molecular_function:hydrolase activity)	GO:0003824	WP_101905767.1(alpha/beta hydrolase [Vibrio harveyi])
CU052_26970	84	276	2.37	14.36	3.38679	1.75992	1.84781e-26	1.32301e-25	yes	up	CU052_26970	glyceraldehyde-3-phosphate dehydrogenase	CP025538.1	1987337	1986147	-	ENOG4110PU7(S:Function unknown)	ENOG4110PU7(glyceraldehyde 3-phosphate dehydrogenase)	POORLY CHARACTERIZED							PF01103.24(Omp85:Omp85 superfamily domain)			WP_017818353.1(BamA/TamA family outer membrane protein [Vibrio harveyi])
CU052_27000	238	721	10.38	57.97	3.12261	1.64275	2.30147e-60	2.83232e-59	yes	up	CU052_27000	siderophore-interacting protein	CP025538.1	1993286	1992513	-	COG2375(P:Inorganic ion transport and metabolism)	COG2375(Siderophore-interacting protein)	METABOLISM							PF08021.12(FAD_binding_9:Siderophore-interacting FAD-binding domain); PF04954.14(SIP:Siderophore-interacting protein)	GO:0016491(molecular_function:oxidoreductase activity)	GO:0003824	WP_101905774.1(siderophore-interacting protein [Vibrio harveyi])	sp|Q56743|VIUB_VIBVU(Vulnibactin utilization protein ViuB OS=Vibrio vulnificus (strain CMCP6) OX=216895 GN=viuB PE=3 SV=2)
CU052_27095	93	347	4.41	30.31	3.84597	1.94335	2.5022e-37	2.21357e-36	yes	up	CU052_27095	transcriptional regulator	CP025538.1	2013535	2014302	+										PF13443.7(HTH_26:Cro/C1-type HTH DNA-binding domain)	GO:0003677(molecular_function:DNA binding)	GO:0005488	WP_005447325.1(MULTISPECIES: hypothetical protein [Vibrio])
CU052_27115	18	51	1.97	10.3	2.9205	1.54621	3.02296e-05	8.76328e-05	yes	up	CU052_27115	VOC family virulence protein	CP025538.1	2019564	2019145	-	COG0346(E:Amino acid transport and metabolism)	COG0346(glyoxalase bleomycin resistance protein dioxygenase)	METABOLISM							PF00903.26(Glyoxalase:Glyoxalase/Bleomycin resistance protein/Dioxygenase superfamily); PF18029.2(Glyoxalase_6:Glyoxalase-like domain)			WP_101905782.1(VOC family protein [Vibrio harveyi])
CU052_27220	1206	4482	57.81	396.07	3.83075	1.93763	0	0	yes	up	CU052_27220	hypothetical protein	CP025538.1	2044993	2044262	-													WP_101905795.1(hypothetical protein [Vibrio harveyi])
CU052_27525	153	301	22.02	79.97	2.02784	1.01994	2.41183e-13	1.18475e-12	yes	up	CU052_27525	DUF1232 domain-containing protein	CP025538.1	2115576	2115950	+	COG3339(S:Function unknown)	COG3339(conserved protein)	POORLY CHARACTERIZED							PF06803.13(DUF1232:Protein of unknown function (DUF1232))			WP_017818396.1(MULTISPECIES: DUF1232 domain-containing protein [Vibrio])
CU052_27665	44	93	2.32	9.06	2.17866	1.12344	1.06156e-05	3.21507e-05	yes	up	CU052_27665	flavin oxidoreductase	CP025538.1	2143399	2142710	-	ENOG4111I8I(S:Function unknown)	ENOG4111I8I(Flavin reductase domain protein FMN-binding protein)	POORLY CHARACTERIZED							PF01613.19(Flavin_Reduct:Flavin reductase like domain)	GO:0010181(molecular_function:FMN binding)	GO:0005488	WP_101905829.1(flavin reductase [Vibrio harveyi])	sp|O67071|Y928_AQUAE(Uncharacterized protein aq_928 OS=Aquifex aeolicus (strain VF5) OX=224324 GN=aq_928 PE=3 SV=1)
CU052_27705	2	9	0.56	4.71	4.63843	2.21364	0.0254232	0.0477691	yes	up	CU052_27705	glutaredoxin	CP025538.1	2152233	2152463	+											GO:0045454(biological_process:cell redox homeostasis); GO:0015035(molecular_function:protein disulfide oxidoreductase activity); GO:0005623(cellular_component:cell); GO:0009055(molecular_function:electron carrier activity)	GO:0009987;GO:0003824;GO:0065007	WP_026000276.1(MULTISPECIES: glutaredoxin [Vibrio harveyi group])
CU052_27785	259	572	11.25	45.78	2.27643	1.18678	3.6139e-30	2.7826e-29	yes	up	CU052_27785	hypothetical protein	CP025538.1	2166918	2167754	+	ENOG4111YVE(S:Function unknown)	ENOG4111YVE(-)	POORLY CHARACTERIZED							PF13505.7(OMP_b-brl:Outer membrane protein beta-barrel domain); PF04338.13(DUF481:Protein of unknown function, DUF481)			WP_005453224.1(MULTISPECIES: outer membrane beta-barrel protein [Vibrio])
CU052_27800	65	143	3.69	14.96	2.26768	1.18122	1.30821e-08	4.89718e-08	yes	up	CU052_27800	two pore domain potassium channel family protein	CP025538.1	2170507	2169821	-	COG1226(P:Inorganic ion transport and metabolism)	COG1226(PotAssium voltage-gated channel)	METABOLISM							PF07885.17(Ion_trans_2:Ion channel)	GO:0016021(cellular_component:integral component of membrane)	GO:0110165	WP_005453218.1(MULTISPECIES: two pore domain potassium channel family protein [Vibrio])
CU052_27805	121	261	4.87	19.36	2.22338	1.15276	4.98145e-14	2.52587e-13	yes	up	CU052_27805	HlyD family secretion protein	CP025538.1	2171414	2170527	-	COG1566(P:Inorganic ion transport and metabolism)	COG1566(PotAssium voltage-gated channel)	METABOLISM							PF13533.7(Biotin_lipoyl_2:Biotin-lipoyl like); PF16576.6(HlyD_D23:Barrel-sandwich domain of CusB or HlyD membrane-fusion); PF13437.7(HlyD_3:HlyD family secretion protein); PF00529.21(HlyD:HlyD membrane-fusion protein of T1SS)	GO:0022857(molecular_function:transmembrane transporter activity); GO:0016020(cellular_component:membrane)	GO:0005215;GO:0110165	WP_005453216.1(MULTISPECIES: HlyD family secretion protein [Vibrio harveyi group])	sp|P76185|YDHJ_ECOLI(Uncharacterized protein YdhJ OS=Escherichia coli (strain K12) OX=83333 GN=ydhJ PE=3 SV=2)
CU052_27815	367	885	7.01	31.15	2.48563	1.31361	2.53848e-53	2.84711e-52	yes	up	CU052_27815	hypothetical protein	CP025538.1	2173312	2171630	-	COG1538(M:Cell wall/membrane/envelope biogenesis)	COG1538(Membrane)	CELLULAR PROCESSES AND SIGNALING							PF02321.19(OEP:Outer membrane efflux protein)	GO:0015562(molecular_function:efflux transmembrane transporter activity)	GO:0005215	WP_101905836.1(TolC family protein [Vibrio harveyi])	sp|P15727|NODT_RHILV(Nodulation protein T OS=Rhizobium leguminosarum bv. viciae OX=387 GN=nodT PE=3 SV=2)
CU052_27820	172	400	2.16	9.24	2.39712	1.2613	1.33798e-23	8.94189e-23	yes	up	CU052_27820	hypothetical protein	CP025538.1	2175500	2173326	-	ENOG4111D3S(S:Function unknown)	ENOG4111D3S(-)	POORLY CHARACTERIZED							PF04632.13(FUSC:Fusaric acid resistance protein family); PF13515.7(FUSC_2:Fusaric acid resistance protein-like); PF06081.12(ArAE_1:Aromatic acid exporter family member 1)			WP_101905837.1(FUSC family protein [Vibrio harveyi])
CU052_27975	3	13	0.06	0.46	4.46664	2.15919	0.00817397	0.0170601	yes	up	CU052_27975	LruC domain-containing protein	CP025538.1	2200730	2202403	+										PF16130.6(DUF4842:Domain of unknown function (DUF4842)); PF13448.7(DUF4114:Domain of unknown function (DUF4114))			WP_038899300.1(LruC domain-containing protein [Vibrio harveyi])
CU052_28020	9	22	0.33	1.51	2.51964	1.33322	0.0142325	0.0284602	yes	up	CU052_28020	enoyl-CoA hydratase/isomerase family protein	CP025538.1	2211574	2210759	-	COG1024(I:Lipid transport and metabolism)	COG1024(Enoyl-CoA hydratase)	METABOLISM							PF00378.21(ECH_1:Enoyl-CoA hydratase/isomerase); PF16113.6(ECH_2:Enoyl-CoA hydratase/isomerase)	GO:0003824(molecular_function:catalytic activity); GO:0016853(molecular_function:isomerase activity)	GO:0003824	WP_101905853.1(enoyl-CoA hydratase/isomerase family protein [Vibrio harveyi])	sp|P34559|ECHM_CAEEL(Probable enoyl-CoA hydratase, mitochondrial OS=Caenorhabditis elegans OX=6239 GN=ech-6 PE=3 SV=1)
CU052_28035	56	125	2.05	8.44	2.30081	1.20214	7.05596e-08	2.5075e-07	yes	up	CU052_28035	SDR family NAD(P)-dependent oxidoreductase	CP025538.1	2213540	2214409	+	COG0702(G:Carbohydrate transport and metabolism); COG0702(M:Cell wall/membrane/envelope biogenesis)	COG0702(epimerase dehydratase); COG0702(epimerase dehydratase)	METABOLISM;CELLULAR PROCESSES AND SIGNALING							PF13460.7(NAD_binding_10:NAD(P)H-binding); PF01370.22(Epimerase:NAD dependent epimerase/dehydratase family); PF05368.14(NmrA:NmrA-like family); PF01073.20(3Beta_HSD:3-beta hydroxysteroid dehydrogenase/isomerase family); PF16363.6(GDP_Man_Dehyd:GDP-mannose 4,6 dehydratase); PF01118.25(Semialdhyde_dh:Semialdehyde dehydrogenase, NAD binding domain); PF03435.19(Sacchrp_dh_NADP:Saccharopine dehydrogen…			WP_101905856.1(SDR family oxidoreductase [Vibrio harveyi])	sp|Q1H537|DCVR_ARATH(Divinyl chlorophyllide a 8-vinyl-reductase, chloroplastic OS=Arabidopsis thaliana OX=3702 GN=DVR PE=1 SV=1)
