# Supplementary material for: The Pleiotropic Phenotypes Caused by an hfq Null Mutation in Vibrio harveyi
Source: Microorganisms. 2023 Nov 9;11(11):2741. doi: 10.3390/microorganisms11112741 (PMC10672845; doi:10.3390/microorganisms11112741)
Supplement: Supplementary file 1 [file microorganisms-11-02741-s001.zip › Table S3.xls]

## Sheet: Sheet1
Table S3. The down-regulated mRNAs in 345Δhfq when campared with the wild type strain V. harveyi 345
gene_ID	345_count	345Δhfq_count	345_tpm	345Δhfq_tpm	fc	log2fc	pvalue	padjust	significant	regulate	gene_name	description	location	start	end	strand	cog	cog_description	cog_class1	KO_id	KO_name	KO_des	paths	paths_class1	paths_class2	pfam	go	go_lev2	nr	swissprot
CU052_09435	85	30	3.05	1.99	0.363799	-1.45879	3.75115e-07	1.27172e-06	yes	down	CU052_09435	ABC transporter ATP-binding protein	CP025537.1	1868845	1867862	-	COG0444(S:Function unknown)	COG0444(endoglucanase-related protein)	POORLY CHARACTERIZED	K02031	ddpD	peptide/nickel transport system ATP-binding protein	map02024(Quorum sensing)	Cellular Processes	Cellular community - prokaryotes	PF00005.28(ABC_tran:ABC transporter); PF08352.13(oligo_HPY:Oligopeptide/dipeptide transporter, C-terminal region); PF13304.7(AAA_21:AAA domain, putative AbiEii toxin, Type IV TA system)	GO:0015833(biological_process:peptide transport); GO:0016887(molecular_function:ATPase activity); GO:0005524(molecular_function:ATP binding)	GO:0005488;GO:0003824;GO:0051179	WP_101904504.1(ABC transporter ATP-binding protein [Vibrio harveyi])	sp|Q8YDH0|Y206_BRUME(Putative peptide import ATP-binding protein BMEII0206 OS=Brucella melitensis biotype 1 (strain 16M / ATCC 23456 / NCTC 10094) OX=224914 GN=BMEII0206 PE=3 SV=1)
CU052_09445	85	30	3.03	1.97	0.363799	-1.45879	3.75115e-07	1.27172e-06	yes	down	CU052_09445	ABC transporter permease	CP025537.1	1870862	1869876	-	COG0601(S:Function unknown)	COG0601(endoglucanase-related protein)	POORLY CHARACTERIZED	K02033		peptide/nickel transport system permease protein	map02024(Quorum sensing)	Cellular Processes	Cellular community - prokaryotes	PF00528.23(BPD_transp_1:Binding-protein-dependent transport system inner membrane component)	GO:0016021(cellular_component:integral component of membrane); GO:0055085(biological_process:transmembrane transport); GO:0005886(cellular_component:plasma membrane)	GO:0009987;GO:0051179;GO:0110165	WP_005446316.1(MULTISPECIES: ABC transporter permease [Vibrio])	sp|Q8FWN8|Y3408_BRUSU(Putative peptide permease protein BRA0408/BS1330_II0405 OS=Brucella suis biovar 1 (strain 1330) OX=204722 GN=BRA0408 PE=3 SV=1)
CU052_09440	54	21	1.84	1.32	0.400852	-1.31886	0.000175886	0.000466865	yes	down	CU052_09440	ABC transporter permease	CP025537.1	1869873	1868848	-	COG1173(S:Function unknown)	COG1173(endoglucanase-related protein)	POORLY CHARACTERIZED	K02034		peptide/nickel transport system permease protein	map02024(Quorum sensing)	Cellular Processes	Cellular community - prokaryotes	PF00528.23(BPD_transp_1:Binding-protein-dependent transport system inner membrane component); PF12911.8(OppC_N:N-terminal TM domain of oligopeptide transport permease C)	GO:0016021(cellular_component:integral component of membrane); GO:0055085(biological_process:transmembrane transport); GO:0005886(cellular_component:plasma membrane)	GO:0009987;GO:0051179;GO:0110165	WP_005446315.1(MULTISPECIES: ABC transporter permease [Vibrio harveyi group])	sp|P42063|APPC_BACSU(Oligopeptide transport system permease protein AppC OS=Bacillus subtilis (strain 168) OX=224308 GN=appC PE=3 SV=1)
CU052_01800	342	158	10.62	9.05	0.4762	-1.07036	1.25321e-15	6.69876e-15	yes	down	CU052_01800	flagellar basal body P-ring protein FlgI	CP025537.1	331655	330564	-	COG1706(N:Cell motility)	COG1706(Assembles around the rod to form the L-ring and probably protects the motor basal body from shearing forces during rotation (By similarity))	CELLULAR PROCESSES AND SIGNALING	K02394	flgI	flagellar P-ring protein precursor FlgI	map02040(Flagellar assembly)	Cellular Processes	Cell motility	PF02119.17(FlgI:Flagellar P-ring protein)	GO:0009428(cellular_component:bacterial-type flagellum basal body, distal rod, P ring); GO:0030288(cellular_component:outer membrane-bounded periplasmic space); GO:0071973(biological_process:bacterial-type flagellum-dependent cell motility); GO:0005198(molecular_function:structural molecule activity)	GO:0040011;GO:0009987;GO:0005198;GO:0110165	WP_101904153.1(flagellar basal body P-ring protein FlgI [Vibrio harveyi])	sp|Q9X9J4|FLGI2_VIBPA(Flagellar P-ring protein 2 OS=Vibrio parahaemolyticus serotype O3:K6 (strain RIMD 2210633) OX=223926 GN=flgI2 PE=3 SV=2)
CU052_24510	8	1	0.2	0.05	0.128845	-2.95629	0.0148099	0.0295234	yes	down	CU052_24510	flagellar hook-associated protein	CP025538.1	1485123	1486460	+	COG1345(S:Function unknown)	COG1345(Permease of the drug metabolite transporter DMT superfamily)	POORLY CHARACTERIZED	K02407	fliD	flagellar hook-associated protein 2	map02040(Flagellar assembly)	Cellular Processes	Cell motility	PF07195.13(FliD_C:Flagellar hook-associated protein 2 C-terminus); PF02465.19(FliD_N:Flagellar hook-associated protein 2 N-terminus); PF07196.14(Flagellin_IN:Flagellin hook IN motif)	GO:0007155(biological_process:cell adhesion); GO:0009421(cellular_component:bacterial-type flagellum filament cap); GO:0005576(cellular_component:extracellular region); GO:0071973(biological_process:bacterial-type flagellum-dependent cell motility); GO:0009424(cellular_component:bacterial-type flagellum hook)	GO:0040011;GO:0009987;GO:0022610;GO:0110165	WP_005448675.1(flagellar filament capping protein FliD [Vibrio harveyi])	sp|Q03475|FLIDL_VIBPA(Lateral flagellar hook-associated protein 2 OS=Vibrio parahaemolyticus serotype O3:K6 (strain RIMD 2210633) OX=223926 GN=fliDL PE=3 SV=2)
CU052_10975	311	131	30.31	23.55	0.43418	-1.20364	5.20725e-17	2.89784e-16	yes	down	CU052_10975	flagella export chaperone FliS	CP025537.1	2229665	2230075	+	COG1516(N:Cell motility)	COG1516(flagellar protein FliS)	CELLULAR PROCESSES AND SIGNALING	K02422	fliS	flagellar protein FliS	map02040(Flagellar assembly)	Cellular Processes	Cell motility	PF02561.15(FliS:Flagellar protein FliS)	GO:0044780(biological_process:bacterial-type flagellum assembly); GO:0005829(cellular_component:cytosol)	GO:0009987;GO:0110165	WP_005438665.1(MULTISPECIES: flagellar export chaperone FliS [Vibrio])	sp|Q9KQ65|FLIS_VIBCH(Flagellar secretion chaperone FliS OS=Vibrio cholerae serotype O1 (strain ATCC 39315 / El Tor Inaba N16961) OX=243277 GN=fliS PE=3 SV=1)
CU052_24455	19	7	0.65	0.44	0.379755	-1.39686	0.0200638	0.0387111	yes	down	CU052_24455	OmpA family protein	CP025538.1	1475298	1474279	-	COG2885(S:Function unknown)	COG2885(Permease of the drug metabolite transporter DMT superfamily)	POORLY CHARACTERIZED	K21218	motY	sodium-type flagellar protein MotY	map02040(Flagellar assembly)	Cellular Processes	Cell motility	PF00691.21(OmpA:OmpA family); PF18393.2(MotY_N:MotY N-terminal domain)	GO:0016021(cellular_component:integral component of membrane); GO:0009279(cellular_component:cell outer membrane)	GO:0110165	WP_101905583.1(OmpA family protein [Vibrio harveyi])	sp|P46233|MOTY_VIBPA(Sodium-type flagellar protein MotY OS=Vibrio parahaemolyticus serotype O3:K6 (strain RIMD 2210633) OX=223926 GN=motY PE=3 SV=1)
CU052_02340	142	7	6.78	0.62	0.0508123	-4.29868	2.70222e-32	2.20303e-31	yes	down	CU052_02340	DNA/RNA non-specific endonuclease	CP025537.1	424600	425352	+	COG1864(F:Nucleotide transport and metabolism)	COG1864(DNA RNA NON-specific endonuclease)	METABOLISM	K01173		endonuclease G, mitochondrial	map04210(Apoptosis)	Cellular Processes	Cell growth and death	PF01223.24(Endonuclease_NS:DNA/RNA non-specific endonuclease)	GO:0004519(molecular_function:endonuclease activity); GO:0046872(molecular_function:metal ion binding); GO:0003676(molecular_function:nucleic acid binding)	GO:0003824;GO:0005488	WP_009697728.1(MULTISPECIES: DNA/RNA non-specific endonuclease [Vibrio])	sp|P81203|NUC1_CUNEE(Nuclease C1 OS=Cunninghamella echinulata var. echinulata OX=76406 GN=NUC1CE PE=1 SV=1)
CU052_22120	1414	566	38.53	28.42	0.412597	-1.2772	3.07049e-78	4.53638e-77	yes	down	CU052_22120	quorum-sensing autoinducer synthase	CP025538.1	953259	954440	+	COG0156(S:Function unknown)	COG0156(Required for a late step of 50S ribosomal subunit assembly. Has GTPase activity (By similarity))	POORLY CHARACTERIZED	K10915	cqsA	CAI-1 autoinducer synthase [EC:2.3.-.-]	map02024(Quorum sensing); map05111(Biofilm formation - Vibrio cholerae)	Cellular Processes;Cellular Processes	Cellular community - prokaryotes;Cellular community - prokaryotes	PF00155.22(Aminotran_1_2:Aminotransferase class I and II); PF00266.20(Aminotran_5:Aminotransferase class-V); PF01212.22(Beta_elim_lyase:Beta-eliminating lyase); PF01041.18(DegT_DnrJ_EryC1:DegT/DnrJ/EryC1/StrS aminotransferase family)	GO:0003824(molecular_function:catalytic activity); GO:0009058(biological_process:biosynthetic process); GO:0030170(molecular_function:pyridoxal phosphate binding)	GO:0003824;GO:0008152;GO:0005488	WP_026000191.1(MULTISPECIES: quorum-sensing autoinducer synthase [Vibrio])	sp|A7N6R9|CQSA_VIBCB(CAI-1 autoinducer synthase OS=Vibrio campbellii (strain ATCC BAA-1116 / BB120) OX=338187 GN=cqsA PE=1 SV=2)
CU052_25900	33	15	0.93	0.78	0.468529	-1.09379	0.011444	0.0232677	yes	down	CU052_25900	maltose/maltodextrin ABC transporter substrate-binding protein MalE	CP025538.1	1761779	1762957	+	COG2182(S:Function unknown)	COG2182(alpha amylase, catalytic)	POORLY CHARACTERIZED	K10108	malE	maltose/maltodextrin transport system substrate-binding protein	map02030(Bacterial chemotaxis); map02010(ABC transporters)	Cellular Processes;Environmental Information Processing	Cell motility;Membrane transport	PF13416.7(SBP_bac_8:Bacterial extracellular solute-binding protein); PF01547.26(SBP_bac_1:Bacterial extracellular solute-binding protein)	GO:0015144(molecular_function:carbohydrate transmembrane transporter activity); GO:0042597(cellular_component:periplasmic space)	GO:0005215;GO:0110165	WP_101905691.1(maltose/maltodextrin ABC transporter substrate-binding protein MalE [Vibrio harveyi])	sp|P19576|MALE_SALTY(Maltose/maltodextrin-binding periplasmic protein OS=Salmonella typhimurium (strain LT2 / SGSC1412 / ATCC 700720) OX=99287 GN=malE PE=1 SV=2)
CU052_12900	836	343	13.88	10.5	0.422909	-1.24158	4.82161e-45	4.7977e-44	yes	down	CU052_12900	methyl-accepting chemotaxis protein	CP025537.1	2643829	2645712	+	COG0840(P:Inorganic ion transport and metabolism)	COG0840(Transporter)	METABOLISM	K03406	mcp	methyl-accepting chemotaxis protein	map02030(Bacterial chemotaxis); map02020(Two-component system)	Cellular Processes;Environmental Information Processing	Cell motility;Signal transduction	PF00015.22(MCPsignal:Methyl-accepting chemotaxis protein (MCP) signalling domain); PF02743.19(dCache_1:Cache domain); PF00672.26(HAMP:HAMP domain)	GO:0004888(molecular_function:transmembrane signaling receptor activity); GO:0016021(cellular_component:integral component of membrane); GO:0006935(biological_process:chemotaxis); GO:0007165(biological_process:signal transduction)	GO:0040011;GO:0009987;GO:0060089;GO:0065007;GO:0110165	WP_017189467.1(methyl-accepting chemotaxis protein [Vibrio harveyi])	sp|G3XD24|PCTA_PSEAE(Methyl-accepting chemotaxis protein PctA OS=Pseudomonas aeruginosa (strain ATCC 15692 / DSM 22644 / CIP 104116 / JCM 14847 / LMG 12228 / 1C / PRS 101 / PAO1) OX=208964 GN=pctA PE=1 SV=1)
CU052_22500	601	278	8.97	7.65	0.476792	-1.06857	3.33173e-26	2.36512e-25	yes	down	CU052_22500	methyl-accepting chemotaxis protein	CP025538.1	1055763	1053763	-	COG0840(P:Inorganic ion transport and metabolism)	COG0840(oxidoreductase activity, oxidizing metal ions)	METABOLISM	K03406	mcp	methyl-accepting chemotaxis protein	map02030(Bacterial chemotaxis); map02020(Two-component system)	Cellular Processes;Environmental Information Processing	Cell motility;Signal transduction	PF00015.22(MCPsignal:Methyl-accepting chemotaxis protein (MCP) signalling domain); PF12729.8(4HB_MCP_1:Four helix bundle sensory module for signal transduction); PF00672.26(HAMP:HAMP domain)			WP_101905475.1(methyl-accepting chemotaxis protein [Vibrio harveyi])	sp|G3XDA3|CTPH_PSEAE(Methyl-accepting chemotaxis protein CtpH OS=Pseudomonas aeruginosa (strain ATCC 15692 / DSM 22644 / CIP 104116 / JCM 14847 / LMG 12228 / 1C / PRS 101 / PAO1) OX=208964 GN=ctpH PE=1 SV=1)
CU052_11120	1490	695	43.11	37.06	0.480792	-1.05651	2.60101e-61	3.24903e-60	yes	down	CU052_11120	chemotaxis protein CheW	CP025537.1	2259666	2260829	+	ENOG4111J7W(S:Function unknown)	ENOG4111J7W(CheW domain protein)	POORLY CHARACTERIZED	K03408	cheW	purine-binding chemotaxis protein CheW	map02030(Bacterial chemotaxis); map02020(Two-component system)	Cellular Processes;Environmental Information Processing	Cell motility;Signal transduction	PF01584.20(CheW:CheW-like domain); PF05887.12(Trypan_PARP:Procyclic acidic repetitive protein (PARP)); PF16031.6(TonB_N:TonB polyproline region)	GO:0006935(biological_process:chemotaxis); GO:0007165(biological_process:signal transduction)	GO:0040011;GO:0009987;GO:0065007	WP_061065321.1(chemotaxis protein CheW [Vibrio harveyi])
CU052_18750	1783	623	40.18	25.87	0.36016	-1.47329	1.46708e-121	3.08299e-120	yes	down	CU052_18750	chemotaxis protein CheV	CP025538.1	215865	214951	-	COG0835(S:Function unknown)	COG0835(Adenosyltransferase)	POORLY CHARACTERIZED	K03415	cheV	two-component system, chemotaxis family, chemotaxis protein CheV	map02030(Bacterial chemotaxis); map02020(Two-component system)	Cellular Processes;Environmental Information Processing	Cell motility;Signal transduction	PF01584.20(CheW:CheW-like domain); PF00072.25(Response_reg:Response regulator receiver domain)	GO:0000160(biological_process:phosphorelay signal transduction system); GO:0006935(biological_process:chemotaxis)	GO:0040011;GO:0009987;GO:0065007	WP_005452523.1(chemotaxis protein CheV [Vibrio harveyi])	sp|P37599|CHEV_BACSU(Chemotaxis protein CheV OS=Bacillus subtilis (strain 168) OX=224308 GN=cheV PE=1 SV=1)
CU052_01775	2113.38	765.03	59.2	39.49	0.37313	-1.42225	1.99467e-136	4.55333e-135	yes	down	CU052_01775	flagellin	CP025537.1	324171	323038	-	COG1344(N:Cell motility)	COG1344(Flagellin)	CELLULAR PROCESSES AND SIGNALING	K02406	fliC	flagellin	map02040(Flagellar assembly); map02020(Two-component system); map05134(Legionellosis); map04621(NOD-like receptor signaling pathway); map05131(Shigellosis); map05132(Salmonella infection); map04626(Plant-pathogen interaction)	Cellular Processes;Environmental Information Processing;Human Diseases;Organismal Systems;Human Diseases;Human Diseases;Organismal Systems	Cell motility;Signal transduction;Infectious disease: bacterial;Immune system;Infectious disease: bacterial;Infectious disease: bacterial;Environmental adaptation	PF00669.21(Flagellin_N:Bacterial flagellin N-terminal helical region); PF00700.22(Flagellin_C:Bacterial flagellin C-terminal helical region); PF07196.14(Flagellin_IN:Flagellin hook IN motif)	GO:0005576(cellular_component:extracellular region); GO:0009420(cellular_component:bacterial-type flagellum filament); GO:0071973(biological_process:bacterial-type flagellum-dependent cell motility); GO:0005198(molecular_function:structural molecule activity)	GO:0040011;GO:0009987;GO:0005198;GO:0110165	WP_005447265.1(MULTISPECIES: flagellin [Vibrio])	sp|Q56702|FLAB_VIBPA(Polar flagellin B/D OS=Vibrio parahaemolyticus serotype O3:K6 (strain RIMD 2210633) OX=223926 GN=flaB PE=3 SV=2)
CU052_10935	654	232	19.44	12.71	0.365653	-1.45145	8.6799e-45	8.62214e-44	yes	down	CU052_10935	flagellin	CP025537.1	2222567	2223700	+	COG1344(G:Carbohydrate transport and metabolism)	COG1344(symporter activity)	METABOLISM	K02406	fliC	flagellin	map02040(Flagellar assembly); map02020(Two-component system); map05134(Legionellosis); map04621(NOD-like receptor signaling pathway); map05131(Shigellosis); map05132(Salmonella infection); map04626(Plant-pathogen interaction)	Cellular Processes;Environmental Information Processing;Human Diseases;Organismal Systems;Human Diseases;Human Diseases;Organismal Systems	Cell motility;Signal transduction;Infectious disease: bacterial;Immune system;Infectious disease: bacterial;Infectious disease: bacterial;Environmental adaptation	PF00669.21(Flagellin_N:Bacterial flagellin N-terminal helical region); PF00700.22(Flagellin_C:Bacterial flagellin C-terminal helical region); PF07196.14(Flagellin_IN:Flagellin hook IN motif)	GO:0005576(cellular_component:extracellular region); GO:0009420(cellular_component:bacterial-type flagellum filament); GO:0071973(biological_process:bacterial-type flagellum-dependent cell motility); GO:0005198(molecular_function:structural molecule activity)	GO:0040011;GO:0009987;GO:0005198;GO:0110165	WP_101904590.1(flagellin [Vibrio harveyi])	sp|O87081|FLAF_VIBPA(Polar flagellin F OS=Vibrio parahaemolyticus serotype O3:K6 (strain RIMD 2210633) OX=223926 GN=flaF PE=3 SV=2)
CU052_10945	3064.62	1074.97	91.3	59.03	0.361558	-1.4677	2.46539e-206	7.4745e-205	yes	down	CU052_10945	flagellin	CP025537.1	2223963	2225096	+	COG1344(N:Cell motility)	COG1344(Flagellin)	CELLULAR PROCESSES AND SIGNALING	K02406	fliC	flagellin	map02040(Flagellar assembly); map02020(Two-component system); map05134(Legionellosis); map04621(NOD-like receptor signaling pathway); map05131(Shigellosis); map05132(Salmonella infection); map04626(Plant-pathogen interaction)	Cellular Processes;Environmental Information Processing;Human Diseases;Organismal Systems;Human Diseases;Human Diseases;Organismal Systems	Cell motility;Signal transduction;Infectious disease: bacterial;Immune system;Infectious disease: bacterial;Infectious disease: bacterial;Environmental adaptation	PF00669.21(Flagellin_N:Bacterial flagellin N-terminal helical region); PF00700.22(Flagellin_C:Bacterial flagellin C-terminal helical region); PF07196.14(Flagellin_IN:Flagellin hook IN motif)	GO:0005576(cellular_component:extracellular region); GO:0009420(cellular_component:bacterial-type flagellum filament); GO:0071973(biological_process:bacterial-type flagellum-dependent cell motility); GO:0005198(molecular_function:structural molecule activity)	GO:0040011;GO:0009987;GO:0005198;GO:0110165	WP_005447265.1(MULTISPECIES: flagellin [Vibrio])	sp|Q56702|FLAB_VIBPA(Polar flagellin B/D OS=Vibrio parahaemolyticus serotype O3:K6 (strain RIMD 2210633) OX=223926 GN=flaB PE=3 SV=2)
CU052_18110	1118	366	30.29	18.28	0.337441	-1.56729	4.26725e-84	6.62391e-83	yes	down	CU052_18110	glycine betaine/L-proline ABC transporter ATP-binding protein	CP025538.1	53449	52208	-	COG4175(E:Amino acid transport and metabolism)	COG4175(Glycine betaine)	METABOLISM	K02000	proV	glycine betaine/proline transport system ATP-binding protein [EC:7.6.2.9]	map02010(ABC transporters)	Environmental Information Processing	Membrane transport	PF00005.28(ABC_tran:ABC transporter); PF00571.29(CBS:CBS domain); PF13401.7(AAA_22:AAA domain)	GO:0031460(biological_process:glycine betaine transport); GO:0016020(cellular_component:membrane); GO:0016887(molecular_function:ATPase activity); GO:0005524(molecular_function:ATP binding)	GO:0005488;GO:0110165;GO:0003824;GO:0051179	WP_009697898.1(glycine betaine/L-proline ABC transporter ATP-binding protein [Vibrio harveyi])	sp|Q9KIF7|OPUAA_LACLA(Glycine betaine transport ATP-binding protein OpuAA OS=Lactococcus lactis subsp. lactis (strain IL1403) OX=272623 GN=opuAA PE=3 SV=1)
CU052_19460	2160	340	59.81	17.35	0.16225	-2.62371	0	0	yes	down	choV	choline ABC transporter ATP-binding protein	CP025538.1	361672	362856	+	COG4175(E:Amino acid transport and metabolism)	COG4175(oxidoreductase)	METABOLISM	K02000	proV	glycine betaine/proline transport system ATP-binding protein [EC:7.6.2.9]	map02010(ABC transporters)	Environmental Information Processing	Membrane transport	PF00005.28(ABC_tran:ABC transporter); PF13304.7(AAA_21:AAA domain, putative AbiEii toxin, Type IV TA system); PF03193.17(RsgA_GTPase:RsgA GTPase); PF02463.20(SMC_N:RecF/RecN/SMC N terminal domain)			WP_101905222.1(choline ABC transporter ATP-binding protein [Vibrio harveyi])	sp|P46920|OPUAA_BACSU(Glycine betaine transport ATP-binding protein OpuAA OS=Bacillus subtilis (strain 168) OX=224308 GN=opuAA PE=1 SV=3)
CU052_18115	444	131	15.86	8.63	0.304122	-1.71728	4.75164e-39	4.34895e-38	yes	down	CU052_18115	proline/glycine betaine ABC transporter permease	CP025538.1	54341	53442	-	COG4176(E:Amino acid transport and metabolism)	COG4176(Glycine betaine)	METABOLISM	K02001	proW	glycine betaine/proline transport system permease protein	map02010(ABC transporters)	Environmental Information Processing	Membrane transport	PF00528.23(BPD_transp_1:Binding-protein-dependent transport system inner membrane component)	GO:0016021(cellular_component:integral component of membrane); GO:0055085(biological_process:transmembrane transport); GO:0005886(cellular_component:plasma membrane)	GO:0009987;GO:0051179;GO:0110165	WP_005429511.1(MULTISPECIES: proline/glycine betaine ABC transporter permease [Vibrio])	sp|P14176|PROW_ECOLI(Glycine betaine/proline betaine transport system permease protein ProW OS=Escherichia coli (strain K12) OX=83333 GN=proW PE=1 SV=1)
CU052_19455	1365	177	54.69	13.07	0.133659	-2.90337	1.68485e-218	5.44862e-217	yes	down	choW	choline ABC transporter permease subunit	CP025538.1	360828	361670	+	COG4176(E:Amino acid transport and metabolism)	COG4176(oxidoreductase)	METABOLISM	K02001	proW	glycine betaine/proline transport system permease protein	map02010(ABC transporters)	Environmental Information Processing	Membrane transport	PF00528.23(BPD_transp_1:Binding-protein-dependent transport system inner membrane component)	GO:0016021(cellular_component:integral component of membrane); GO:0055085(biological_process:transmembrane transport); GO:0005886(cellular_component:plasma membrane)	GO:0009987;GO:0051179;GO:0110165	WP_005425967.1(MULTISPECIES: choline ABC transporter permease subunit [Vibrio])	sp|Q9RR45|GBUB_LISM4(Glycine betaine/carnitine transport permease protein GbuB OS=Listeria monocytogenes serotype 1/2a (strain 10403S) OX=393133 GN=gbuB PE=1 SV=1)
CU052_18120	2016	799	67.62	49.4	0.408522	-1.29152	1.22169e-112	2.42711e-111	yes	down	CU052_18120	ABC transporter substrate-binding protein	CP025538.1	55422	54430	-	COG2113(E:Amino acid transport and metabolism)	COG2113(Glycine betaine)	METABOLISM	K02002	proX	glycine betaine/proline transport system substrate-binding protein	map02010(ABC transporters)	Environmental Information Processing	Membrane transport	PF04069.13(OpuAC:Substrate binding domain of ABC-type glycine betaine transport system)	GO:0043190(cellular_component:ATP-binding cassette (ABC) transporter complex); GO:0022857(molecular_function:transmembrane transporter activity)	GO:0005215;GO:0032991	WP_005452943.1(MULTISPECIES: ABC transporter substrate-binding protein [Vibrio])
CU052_19450	3620	672	135.86	46.49	0.191346	-2.38574	0	0	yes	down	CU052_19450	choline ABC transporter substrate-binding protein	CP025538.1	359827	360765	+	COG2113(E:Amino acid transport and metabolism)	COG2113(oxidoreductase)	METABOLISM	K02002	proX	glycine betaine/proline transport system substrate-binding protein	map02010(ABC transporters)	Environmental Information Processing	Membrane transport	PF04069.13(OpuAC:Substrate binding domain of ABC-type glycine betaine transport system)	GO:0043190(cellular_component:ATP-binding cassette (ABC) transporter complex); GO:0022857(molecular_function:transmembrane transporter activity); GO:0015871(biological_process:choline transport); GO:0033265(molecular_function:choline binding); GO:0042597(cellular_component:periplasmic space)	GO:0005488;GO:0110165;GO:0005215;GO:0051179;GO:0032991	WP_045412200.1(MULTISPECIES: choline ABC transporter substrate-binding protein [Vibrio harveyi group])	sp|Q9L4K3|ORF1_CHRSD(Uncharacterized protein ORF1 (Fragment) OS=Chromohalobacter salexigens (strain DSM 3043 / ATCC BAA-138 / NCIMB 13768) OX=290398 PE=3 SV=1)
CU052_20000	153	47	8.75	4.96	0.31664	-1.65909	6.95824e-14	3.51292e-13	yes	down	CU052_20000	arginine ABC transporter permease ArtM	CP025538.1	483323	483991	+	COG4160(E:Amino acid transport and metabolism)	COG4160(arginine ABC transporter, periplasmic arginine-binding protein)	METABOLISM	K09998	artM	arginine transport system permease protein	map02010(ABC transporters)	Environmental Information Processing	Membrane transport	PF00528.23(BPD_transp_1:Binding-protein-dependent transport system inner membrane component)	GO:0071705(biological_process:nitrogen compound transport); GO:0043190(cellular_component:ATP-binding cassette (ABC) transporter complex); GO:0022857(molecular_function:transmembrane transporter activity)	GO:0005215;GO:0032991;GO:0051179	WP_005450156.1(arginine ABC transporter permease ArtM [Vibrio harveyi])	sp|P45089|ARTM_HAEIN(Arginine ABC transporter permease protein ArtM OS=Haemophilus influenzae (strain ATCC 51907 / DSM 11121 / KW20 / Rd) OX=71421 GN=artM PE=3 SV=1)
CU052_19995	159	60	8.97	6.24	0.388967	-1.36228	4.13382e-11	1.80925e-10	yes	down	CU052_19995	arginine ABC transporter permease ArtQ	CP025538.1	482637	483326	+	COG4215(E:Amino acid transport and metabolism)	COG4215(arginine ABC transporter, periplasmic arginine-binding protein)	METABOLISM	K09999	artQ	arginine transport system permease protein	map02010(ABC transporters)	Environmental Information Processing	Membrane transport	PF00528.23(BPD_transp_1:Binding-protein-dependent transport system inner membrane component)	GO:0071705(biological_process:nitrogen compound transport); GO:0043190(cellular_component:ATP-binding cassette (ABC) transporter complex); GO:0022857(molecular_function:transmembrane transporter activity)	GO:0005215;GO:0032991;GO:0051179	WP_005388570.1(MULTISPECIES: arginine ABC transporter permease ArtQ [Vibrio])	sp|P45090|ARTQ_HAEIN(Arginine ABC transporter permease protein ArtQ OS=Haemophilus influenzae (strain ATCC 51907 / DSM 11121 / KW20 / Rd) OX=71421 GN=artQ PE=3 SV=1)
CU052_19985	74	8	3.57	0.71	0.111434	-3.16574	1.94734e-14	9.99598e-14	yes	down	CU052_19985	arginine ABC transporter ATP-binding protein ArtP	CP025538.1	481087	481815	+	COG4161(E:Amino acid transport and metabolism)	COG4161(arginine-importing ATPase activity)	METABOLISM	K10000	artP	arginine transport system ATP-binding protein [EC:7.4.2.1]	map02010(ABC transporters)	Environmental Information Processing	Membrane transport	PF00005.28(ABC_tran:ABC transporter); PF13304.7(AAA_21:AAA domain, putative AbiEii toxin, Type IV TA system); PF02463.20(SMC_N:RecF/RecN/SMC N terminal domain); PF03193.17(RsgA_GTPase:RsgA GTPase); PF13166.7(AAA_13:AAA domain); PF13555.7(AAA_29:P-loop containing region of AAA domain)	GO:0015424(molecular_function:amino acid-transporting ATPase activity); GO:0016887(molecular_function:ATPase activity); GO:0005524(molecular_function:ATP binding)	GO:0005488;GO:0005215;GO:0003824	WP_101905864.1(arginine ABC transporter ATP-binding protein ArtP [Vibrio harveyi])	sp|P0AAF8|ARTP_ECO57(Arginine transport ATP-binding protein ArtP OS=Escherichia coli O157:H7 OX=83334 GN=artP PE=3 SV=1)
CU052_14990	2616	1245	74.49	65.34	0.490558	-1.0275	1.40326e-101	2.55261e-100	yes	down	potD	spermidine/putrescine ABC transporter substrate-binding protein PotD	CP025537.1	3063890	3064927	+	COG0687(S:Function unknown)	COG0687(-)	POORLY CHARACTERIZED	K11069	potD	spermidine/putrescine transport system substrate-binding protein	map02010(ABC transporters)	Environmental Information Processing	Membrane transport	PF13416.7(SBP_bac_8:Bacterial extracellular solute-binding protein); PF13343.7(SBP_bac_6:Bacterial extracellular solute-binding protein); PF01547.26(SBP_bac_1:Bacterial extracellular solute-binding protein); PF02030.16(Lipoprotein_8:Hypothetical lipoprotein (MG045 family)); PF13531.7(SBP_bac_11:Bacterial extracellular solute-binding protein)	GO:0019808(molecular_function:polyamine binding); GO:0042597(cellular_component:periplasmic space); GO:0015846(biological_process:polyamine transport)	GO:0005488;GO:0051179;GO:0110165	WP_005445793.1(MULTISPECIES: extracellular solute-binding protein [Vibrio])	sp|P0AFK9|POTD_ECOLI(Spermidine/putrescine-binding periplasmic protein OS=Escherichia coli (strain K12) OX=83333 GN=potD PE=1 SV=1)
CU052_20940	41	15	2.7	1.82	0.377108	-1.40695	0.000594176	0.00147997	yes	down	CU052_20940	transcriptional regulator UhpA	CP025538.1	690570	689962	-	COG2197(S:Function unknown)	COG2197(Membrane)	POORLY CHARACTERIZED	K07686	uhpA	two-component system, NarL family, uhpT operon response regulator UhpA	map02020(Two-component system)	Environmental Information Processing	Signal transduction	PF00072.25(Response_reg:Response regulator receiver domain); PF00196.20(GerE:Bacterial regulatory proteins, luxR family)	GO:0000160(biological_process:phosphorelay signal transduction system); GO:0006355(biological_process:regulation of transcription, DNA-templated); GO:0003677(molecular_function:DNA binding)	GO:0065007;GO:0009987;GO:0005488	WP_017819640.1(MULTISPECIES: transcriptional regulator UhpA [Vibrio])	sp|P0AGA8|UHPA_ECO57(Transcriptional regulatory protein UhpA OS=Escherichia coli O157:H7 OX=83334 GN=uhpA PE=3 SV=1)
CU052_15520	35	3	1.16	0.18	0.0883511	-3.50061	3.96103e-08	1.43212e-07	yes	down	CU052_15520	tripartite tricarboxylate transporter substrate binding protein	CP025537.1	3193629	3194603	+	COG3181(S:Function unknown)	COG3181(extra-cytoplasmic solute receptor family protein)	POORLY CHARACTERIZED	K07795	tctC	putative tricarboxylic transport membrane protein	map02020(Two-component system)	Environmental Information Processing	Signal transduction	PF03401.15(TctC:Tripartite tricarboxylate transporter family receptor)			WP_038890064.1(tripartite tricarboxylate transporter substrate binding protein [Vibrio campbellii])	sp|O34439|YFLP_BACSU(UPF0065 protein YflP OS=Bacillus subtilis (strain 168) OX=224308 GN=yflP PE=3 SV=2)
CU052_01115	201	15	6.57	0.9	0.0769226	-3.70045	3.5042e-41	3.30064e-40	yes	down	CU052_01115	TRAP transporter substrate-binding protein DctP	CP025537.1	185054	184059	-	COG1638(G:Carbohydrate transport and metabolism)	COG1638(Trap dicarboxylate transporter, dctp subunit)	METABOLISM	K11688	dctP	C4-dicarboxylate-binding protein DctP	map02020(Two-component system)	Environmental Information Processing	Signal transduction	PF03480.14(DctP:Bacterial extracellular solute-binding protein, family 7)	GO:0055085(biological_process:transmembrane transport); GO:0030288(cellular_component:outer membrane-bounded periplasmic space)	GO:0009987;GO:0051179;GO:0110165	WP_009699389.1(MULTISPECIES: TRAP transporter substrate-binding protein [Vibrio])	sp|Q9KQR9|DCTP_VIBCH(C4-dicarboxylate-binding periplasmic protein DctP OS=Vibrio cholerae serotype O1 (strain ATCC 39315 / El Tor Inaba N16961) OX=243277 GN=dctP PE=3 SV=1)
CU052_01110	27	1	1.35	0.09	0.0381764	-4.71117	1.41049e-07	4.91646e-07	yes	down	CU052_01110	TRAP transporter small permease	CP025537.1	183938	183267	-	COG3090(G:Carbohydrate transport and metabolism)	COG3090(Tripartite ATP-independent periplasmic transporter dctq component)	METABOLISM	K11689	dctQ	C4-dicarboxylate transporter, DctQ subunit	map02020(Two-component system)	Environmental Information Processing	Signal transduction	PF04290.13(DctQ:Tripartite ATP-independent periplasmic transporters, DctQ component)	GO:0016021(cellular_component:integral component of membrane)	GO:0110165	WP_005446565.1(MULTISPECIES: TRAP transporter small permease [Vibrio])	sp|Q9KQS0|DCTQ_VIBCH(C4-dicarboxylate TRAP transporter small permease protein DctQ OS=Vibrio cholerae serotype O1 (strain ATCC 39315 / El Tor Inaba N16961) OX=243277 GN=dctQ PE=3 SV=1)
CU052_01105	53	23	1.29	1.03	0.447312	-1.16065	0.000775121	0.00189181	yes	down	CU052_01105	TRAP transporter large permease	CP025537.1	183263	181902	-	COG1593(G:Carbohydrate transport and metabolism)	COG1593(trap dicarboxylate transporter dctm subunit)	METABOLISM	K11690	dctM	C4-dicarboxylate transporter, DctM subunit	map02020(Two-component system)	Environmental Information Processing	Signal transduction	PF06808.13(DctM:Tripartite ATP-independent periplasmic transporter, DctM component)	GO:0016021(cellular_component:integral component of membrane)	GO:0110165	WP_005446567.1(TRAP transporter large permease [Vibrio harveyi])	sp|Q9KQS1|DCTM_VIBCH(C4-dicarboxylate TRAP transporter large permease protein DctM OS=Vibrio cholerae serotype O1 (strain ATCC 39315 / El Tor Inaba N16961) OX=243277 GN=dctM PE=3 SV=1)
CU052_16315	25	9	1.71	1.13	0.371075	-1.43022	0.00662583	0.0140917	yes	down	CU052_16315	DNA-binding response regulator	CP025537.1	3382144	3381548	-	COG4566(T:Signal transduction mechanisms)	COG4566(Two component transcriptional regulator, luxr family)	CELLULAR PROCESSES AND SIGNALING	K13041	ttrR	two-component system, LuxR family, response regulator TtrR	map02020(Two-component system)	Environmental Information Processing	Signal transduction	PF00072.25(Response_reg:Response regulator receiver domain); PF00196.20(GerE:Bacterial regulatory proteins, luxR family); PF08281.13(Sigma70_r4_2:Sigma-70, region 4)	GO:0000160(biological_process:phosphorelay signal transduction system); GO:0006355(biological_process:regulation of transcription, DNA-templated); GO:0003677(molecular_function:DNA binding)	GO:0065007;GO:0009987;GO:0005488	WP_050938055.1(response regulator transcription factor [Vibrio harveyi])	sp|Q7CQM8|TTRR_SALTY(Tetrathionate response regulatory protein TtrR OS=Salmonella typhimurium (strain LT2 / SGSC1412 / ATCC 700720) OX=99287 GN=ttrR PE=1 SV=1)
CU052_26780	22	9	0.88	0.67	0.421676	-1.24579	0.0219869	0.041935	yes	down	CU052_26780	PTS N-acetylgalactosamine transporter subunit IID	CP025538.1	1945551	1946435	+	COG3716(G:Carbohydrate transport and metabolism)	COG3716(PTS system mannose fructose sorbose family iid component)	METABOLISM	K02747	agaE	N-acetylgalactosamine PTS system EIID component	map02060(Phosphotransferase system (PTS)); map00052(Galactose metabolism)	Environmental Information Processing;Metabolism	Membrane transport;Carbohydrate metabolism	PF03613.15(EIID-AGA:PTS system mannose/fructose/sorbose family IID component)	GO:0009401(biological_process:phosphoenolpyruvate-dependent sugar phosphotransferase system); GO:0016021(cellular_component:integral component of membrane)	GO:0110165;GO:0051179	WP_005448950.1(MULTISPECIES: PTS mannose/fructose/sorbose transporter family subunit IID [Vibrio harveyi group])	sp|P42911|PTPD_ECOLI(N-acetylgalactosamine permease IID component OS=Escherichia coli (strain K12) OX=83333 GN=agaD PE=3 SV=1)
CU052_04220	391	181	125.11	107.83	0.477156	-1.06747	1.4119e-17	7.99483e-17	yes	down	CU052_04220	50S ribosomal protein L27	CP025537.1	830311	830054	-	COG0211(J:Translation, ribosomal structure and biogenesis)	COG0211(50S ribosomal protein l27)	INFORMATION STORAGE AND PROCESSING	K02899	rpmA	large subunit ribosomal protein L27	map03010(Ribosome)	Genetic Information Processing	Translation	PF01016.20(Ribosomal_L27:Ribosomal L27 protein)	GO:0003735(molecular_function:structural constituent of ribosome); GO:0006412(biological_process:translation); GO:0005840(cellular_component:ribosome)	GO:0005198;GO:0110165;GO:0009987;GO:0008152	WP_005383095.1(MULTISPECIES: 50S ribosomal protein L27 [Vibrio])	sp|A7N0G1|RL27_VIBCB(50S ribosomal protein L27 OS=Vibrio campbellii (strain ATCC BAA-1116 / BB120) OX=338187 GN=rpmA PE=3 SV=1)
CU052_12170	31762	12663	575.47	422.84	0.410949	-1.28297	0	0	yes	down	CU052_12170	30S ribosomal protein S1	CP025537.1	2490482	2492152	+	COG0539(J:Translation, ribosomal structure and biogenesis)	COG0539(thus facilitating recognition of the initiation point. It is needed to translate mRNA with a short Shine-Dalgarno (SD) purine-rich sequence (By similarity))	INFORMATION STORAGE AND PROCESSING	K02945	rpsA	small subunit ribosomal protein S1	map03010(Ribosome)	Genetic Information Processing	Translation	PF00575.24(S1:S1 RNA binding domain); PF17092.6(PCB_OB:Penicillin-binding protein OB-like domain)	GO:0003735(molecular_function:structural constituent of ribosome); GO:0005840(cellular_component:ribosome); GO:0003723(molecular_function:RNA binding); GO:0006412(biological_process:translation)	GO:0005488;GO:0005198;GO:0110165;GO:0009987;GO:0008152	WP_005444855.1(MULTISPECIES: 30S ribosomal protein S1 [Vibrio])	sp|P0AG69|RS1_ECO57(30S ribosomal protein S1 OS=Escherichia coli O157:H7 OX=83334 GN=rpsA PE=3 SV=1)
CU052_28925	443	64	140.4	37.76	0.148914	-2.74745	2.22411e-68	2.95583e-67	yes	down	CU052_28925	sulfurtransferase TusA	CP025539.1	152820	153050	+				K04085	tusA	tRNA 2-thiouridine synthesizing protein A [EC:2.8.1.-]	map04122(Sulfur relay system)	Genetic Information Processing	Folding, sorting and degradation	PF01206.18(TusA:Sulfurtransferase TusA)	GO:0005737(cellular_component:cytoplasm); GO:0016740(molecular_function:transferase activity); GO:0002143(biological_process:tRNA wobble position uridine thiolation); GO:0097163(molecular_function:sulfur carrier activity)	GO:0008152;GO:0110165;GO:0009987;GO:0003824;GO:0140104	WP_014386756.1(MULTISPECIES: sulfurtransferase TusA [Vibrionaceae])	sp|A7MHB0|TUSA_CROS8(Sulfur carrier protein TusA OS=Cronobacter sakazakii (strain ATCC BAA-894) OX=290339 GN=tusA PE=3 SV=1)
CU052_07580	3049	469	473.2	134.45	0.158553	-2.65696	0	0	yes	down	CU052_07580	RNA chaperone Hfq	CP025537.1	1498027	1498290	+	COG1923(T:Signal transduction mechanisms)	COG1923(RNA chaperone that binds small regulatory RNA (sRNAs) and mRNAs to facilitate mRNA translational regulation in response to envelope stress, environmental stress and changes in metabolite concentrations. Also binds with high specificity to tRNAs (By similarity))	CELLULAR PROCESSES AND SIGNALING	K03666	hfq	host factor-I protein	map03018(RNA degradation); map02024(Quorum sensing); map05111(Biofilm formation - Vibrio cholerae)	Genetic Information Processing;Cellular Processes;Cellular Processes	Folding, sorting and degradation;Cellular community - prokaryotes;Cellular community - prokaryotes	PF17209.4(Hfq:Hfq protein)	GO:0006355(biological_process:regulation of transcription, DNA-templated); GO:0003723(molecular_function:RNA binding)	GO:0005488;GO:0065007	WP_005451405.1(MULTISPECIES: RNA chaperone Hfq [Vibrio])	sp|A7MX76|HFQ_VIBCB(RNA-binding protein Hfq OS=Vibrio campbellii (strain ATCC BAA-1116 / BB120) OX=338187 GN=hfq PE=3 SV=1)
CU052_07240	466	157	26.29	16.33	0.347274	-1.52585	8.99011e-35	7.58426e-34	yes	down	CU052_07240	3'-5' exonuclease	CP025537.1	1432387	1431755	-	COG0847(L:Replication, recombination and repair)	COG0847(DNA polymerase iii)	INFORMATION STORAGE AND PROCESSING	K02342	dnaQ	DNA polymerase III subunit epsilon [EC:2.7.7.7]	map03430(Mismatch repair); map03440(Homologous recombination); map03030(DNA replication)	Genetic Information Processing;Genetic Information Processing;Genetic Information Processing	Replication and repair;Replication and repair;Replication and repair	PF00929.25(RNase_T:Exonuclease); PF16473.6(DUF5051:3' exoribonuclease, RNase T-like)	GO:0004527(molecular_function:exonuclease activity); GO:0003676(molecular_function:nucleic acid binding)	GO:0003824;GO:0005488	WP_101904420.1(3'-5' exonuclease [Vibrio harveyi])	sp|A5IJJ8|DPO3_THEP1(DNA polymerase III PolC-type OS=Thermotoga petrophila (strain RKU-1 / ATCC BAA-488 / DSM 13995) OX=390874 GN=polC PE=3 SV=1)
CU052_03125	1682	806	38.35	33.87	0.493933	-1.01761	5.7251e-65	7.37296e-64	yes	down	CU052_03125	U32 family peptidase	CP025537.1	592012	593412	+	COG0826(L:Replication, recombination and repair)	COG0826(May be involved in recombination (By similarity))	INFORMATION STORAGE AND PROCESSING	K08303		putative protease [EC:3.4.-.-]	map05120(Epithelial cell signaling in Helicobacter pylori infection)	Human Diseases	Infectious disease: bacterial	PF01136.20(Peptidase_U32:Peptidase family U32); PF16325.6(Peptidase_U32_C:Peptidase family U32 C-terminal domain)	GO:0008233(molecular_function:peptidase activity)	GO:0003824	WP_005440369.1(MULTISPECIES: tRNA 5-hydroxyuridine modification protein YegQ [Vibrio])	sp|P76403|YEGQ_ECOLI(Uncharacterized protease YegQ OS=Escherichia coli (strain K12) OX=83333 GN=yegQ PE=3 SV=1)
CU052_23080	408	136	5.27	3.24	0.343588	-1.54125	4.37748e-31	3.46685e-30	yes	down	CU052_23080	pilus assembly protein PapC	CP025538.1	1190784	1188385	-	COG3188(S:Function unknown)	COG3188(-)	POORLY CHARACTERIZED	K07347	fimD	outer membrane usher protein	map05133(Pertussis)	Human Diseases	Infectious disease: bacterial	PF00577.21(Usher:Outer membrane usher protein)			WP_101905500.1(fimbria/pilus outer membrane usher protein [Vibrio harveyi])
CU052_18370	25	8	1.03	0.61	0.329844	-1.60014	0.00318262	0.0071254	yes	down	CU052_18370	phosphate ABC transporter substrate-binding protein	CP025538.1	109644	110465	+	COG0226(S:Function unknown)	COG0226(MA)	POORLY CHARACTERIZED	K02040	pstS	phosphate transport system substrate-binding protein	map05152(Tuberculosis); map02010(ABC transporters); map02020(Two-component system)	Human Diseases;Environmental Information Processing;Environmental Information Processing	Infectious disease: bacterial;Membrane transport;Signal transduction	PF12849.8(PBP_like_2:PBP superfamily domain); PF12727.8(PBP_like:PBP superfamily domain); PF01547.26(SBP_bac_1:Bacterial extracellular solute-binding protein); PF13531.7(SBP_bac_11:Bacterial extracellular solute-binding protein)	GO:0042301(molecular_function:phosphate ion binding)	GO:0005488	WP_101905144.1(phosphate ABC transporter substrate-binding protein [Vibrio harveyi])	sp|Q97Q31|PSTS1_STRPN(Phosphate-binding protein PstS 1 OS=Streptococcus pneumoniae serotype 4 (strain ATCC BAA-334 / TIGR4) OX=170187 GN=pstS1 PE=1 SV=1)
CU052_12140	78	27	2.42	1.54	0.356803	-1.4868	7.93742e-07	2.61629e-06	yes	down	CU052_12140	efflux RND transporter periplasmic adaptor subunit	CP025537.1	2482801	2483910	+	ENOG410ZWY3(P:Inorganic ion transport and metabolism)	ENOG410ZWY3(Efflux transporter rnd family, mfp subunit)	METABOLISM	K03585	acrA	membrane fusion protein, multidrug efflux system	map01501(beta-Lactam resistance); map01503(Cationic antimicrobial peptide (CAMP) resistance)	Human Diseases;Human Diseases	Drug resistance: antimicrobial;Drug resistance: antimicrobial	PF16576.6(HlyD_D23:Barrel-sandwich domain of CusB or HlyD membrane-fusion); PF13437.7(HlyD_3:HlyD family secretion protein)			WP_101904653.1(efflux RND transporter periplasmic adaptor subunit [Vibrio harveyi])	sp|Q57500|Y894_HAEIN(Uncharacterized protein HI_0894 OS=Haemophilus influenzae (strain ATCC 51907 / DSM 11121 / KW20 / Rd) OX=71421 GN=HI_0894 PE=3 SV=2)
CU052_26790	32	12	0.9	0.62	0.386536	-1.37132	0.00292517	0.00659467	yes	down	nagA	N-acetylglucosamine-6-phosphate deacetylase	CP025538.1	1946925	1948130	+	COG1820(G:Carbohydrate transport and metabolism)	COG1820(GlcNAc 6-P deacetylase)	METABOLISM	K02079	agaA	N-acetylgalactosamine-6-phosphate deacetylase [EC:3.5.1.25]	map00052(Galactose metabolism)	Metabolism	Carbohydrate metabolism	PF01979.21(Amidohydro_1:Amidohydrolase family); PF07969.12(Amidohydro_3:Amidohydrolase family)			WP_101905758.1(N-acetylglucosamine-6-phosphate deacetylase [Vibrio harveyi])	sp|P96166|NAGA_VIBFU(N-acetylglucosamine-6-phosphate deacetylase OS=Vibrio furnissii OX=29494 GN=manD PE=3 SV=1)
CU052_07865	269	27	8.63	1.6	0.103459	-3.27286	1.2693e-49	1.34583e-48	yes	down	CU052_07865	N-acetyl-gamma-glutamyl-phosphate reductase	CP025537.1	1556877	1557881	+	COG0002(E:Amino acid transport and metabolism)	COG0002(N-acetylglutamate semialdehyde dehydrogenase)	METABOLISM	K00145	argC	N-acetyl-gamma-glutamyl-phosphate reductase [EC:1.2.1.38]	map00220(Arginine biosynthesis)	Metabolism	Amino acid metabolism	PF01118.25(Semialdhyde_dh:Semialdehyde dehydrogenase, NAD binding domain); PF02774.19(Semialdhyde_dhC:Semialdehyde dehydrogenase, dimerisation domain); PF01113.21(DapB_N:Dihydrodipicolinate reductase, N-terminus)	GO:0003942(molecular_function:N-acetyl-gamma-glutamyl-phosphate reductase activity); GO:0051287(molecular_function:NAD binding); GO:0046983(molecular_function:protein dimerization activity); GO:0006526(biological_process:arginine biosynthetic process); GO:0005737(cellular_component:cytoplasm)	GO:0005488;GO:0009987;GO:0003824;GO:0008152;GO:0110165	WP_101904438.1(N-acetyl-gamma-glutamyl-phosphate reductase [Vibrio harveyi])	sp|Q87L55|ARGC_VIBPA(N-acetyl-gamma-glutamyl-phosphate reductase OS=Vibrio parahaemolyticus serotype O3:K6 (strain RIMD 2210633) OX=223926 GN=argC PE=3 SV=1)
CU052_07870	215	28	10.12	2.43	0.134239	-2.89713	6.71142e-36	5.77063e-35	yes	down	argB	acetylglutamate kinase	CP025537.1	1557903	1558694	+	COG0548(E:Amino acid transport and metabolism)	COG0548(nag kinase)	METABOLISM	K00930	argB	acetylglutamate kinase [EC:2.7.2.8]	map00220(Arginine biosynthesis)	Metabolism	Amino acid metabolism	PF00696.29(AA_kinase:Amino acid kinase family)	GO:0003991(molecular_function:acetylglutamate kinase activity)	GO:0003824	WP_009701792.1(acetylglutamate kinase [Vibrio harveyi])	sp|A7MXC0|ARGB_VIBCB(Acetylglutamate kinase OS=Vibrio campbellii (strain ATCC BAA-1116 / BB120) OX=338187 GN=argB PE=3 SV=1)
CU052_06335	652	316	19.31	17.25	0.499572	-1.00123	1.37501e-25	9.6433e-25	yes	down	CU052_06335	5-(carboxyamino)imidazole ribonucleotide synthase	CP025537.1	1259229	1258096	-	COG0026(F:Nucleotide transport and metabolism)	COG0026(phosphoribosylaminoimidazole carboxylase atpase subunit)	METABOLISM	K01589	purK	5-(carboxyamino)imidazole ribonucleotide synthase [EC:6.3.4.18]	map00230(Purine metabolism)	Metabolism	Nucleotide metabolism	PF02222.23(ATP-grasp:ATP-grasp domain); PF17769.2(PurK_C:Phosphoribosylaminoimidazole carboxylase C-terminal domain)	GO:0046872(molecular_function:metal ion binding); GO:0034028(molecular_function:5-(carboxyamino)imidazole ribonucleotide synthase activity); GO:0006189(biological_process:'de novo' IMP biosynthetic process); GO:0005524(molecular_function:ATP binding); GO:0004638(molecular_function:phosphoribosylaminoimidazole carboxylase activity)	GO:0005488;GO:0009987;GO:0008152;GO:0003824	WP_005450972.1(MULTISPECIES: 5-(carboxyamino)imidazole ribonucleotide synthase [Vibrio])	sp|Q87KE0|PURK_VIBPA(N5-carboxyaminoimidazole ribonucleotide synthase OS=Vibrio parahaemolyticus serotype O3:K6 (strain RIMD 2210633) OX=223926 GN=purK PE=3 SV=1)
CU052_10505	1644	734	40.81	33.58	0.460207	-1.11965	6.14155e-74	8.71951e-73	yes	down	CU052_10505	phosphoribosylformylglycinamidine cyclo-ligase	CP025537.1	2109426	2108386	-	COG0150(F:Nucleotide transport and metabolism)	COG0150(phosphoribosylaminoimidazole synthetase)	METABOLISM	K01933	purM	phosphoribosylformylglycinamidine cyclo-ligase [EC:6.3.3.1]	map00230(Purine metabolism)	Metabolism	Nucleotide metabolism	PF02769.23(AIRS_C:AIR synthase related protein, C-terminal domain); PF00586.25(AIRS:AIR synthase related protein, N-terminal domain)	GO:0005737(cellular_component:cytoplasm); GO:0004641(molecular_function:phosphoribosylformylglycinamidine cyclo-ligase activity); GO:0006189(biological_process:'de novo' IMP biosynthetic process); GO:0005524(molecular_function:ATP binding)	GO:0110165;GO:0009987;GO:0003824;GO:0008152;GO:0005488	WP_017189240.1(MULTISPECIES: phosphoribosylformylglycinamidine cyclo-ligase [Vibrio])	sp|Q87MH0|PUR5_VIBPA(Phosphoribosylformylglycinamidine cyclo-ligase OS=Vibrio parahaemolyticus serotype O3:K6 (strain RIMD 2210633) OX=223926 GN=purM PE=3 SV=1)
CU052_28980	1125	14	48.92	1.12	0.0128273	-6.28464	5.76815e-261	2.25345e-259	yes	down	CU052_28980	5'-deoxynucleotidase	CP025539.1	158341	159180	+				K08722	yfbR	5'-deoxynucleotidase [EC:3.1.3.89]	map00240(Pyrimidine metabolism)	Metabolism	Nucleotide metabolism	PF12917.8(HD_2:HD containing hydrolase-like enzyme); PF13023.7(HD_3:HD domain)	GO:0016787(molecular_function:hydrolase activity)	GO:0003824	WP_014386768.1(MULTISPECIES: 5'-deoxynucleotidase [Vibrionaceae])	sp|Q87R72|5DNU_VIBPA(5'-deoxynucleotidase VP0926 OS=Vibrio parahaemolyticus serotype O3:K6 (strain RIMD 2210633) OX=223926 GN=VP0926 PE=3 SV=2)
CU052_19440	6178	1302	117.58	45.67	0.217231	-2.2027	0	0	yes	down	betA	choline dehydrogenase	CP025538.1	357831	359531	+	COG2303(E:Amino acid transport and metabolism)	COG2303(oxidoreductase)	METABOLISM	K00108	betA	choline dehydrogenase [EC:1.1.99.1]	map00260(Glycine, serine and threonine metabolism)	Metabolism	Amino acid metabolism	PF00732.20(GMC_oxred_N:GMC oxidoreductase); PF05199.14(GMC_oxred_C:GMC oxidoreductase); PF00890.25(FAD_binding_2:FAD binding domain); PF13450.7(NAD_binding_8:NAD(P)-binding Rossmann-like domain)	GO:0019285(biological_process:glycine betaine biosynthetic process from choline); GO:0050660(molecular_function:flavin adenine dinucleotide binding); GO:0008802(molecular_function:betaine-aldehyde dehydrogenase activity); GO:0008812(molecular_function:choline dehydrogenase activity)	GO:0005488;GO:0009987;GO:0003824;GO:0008152	WP_101905221.1(choline dehydrogenase [Vibrio harveyi])	sp|A7N2P9|BETA_VIBCB(Oxygen-dependent choline dehydrogenase OS=Vibrio campbellii (strain ATCC BAA-1116 / BB120) OX=338187 GN=betA PE=3 SV=1)
CU052_19435	5923	1489	130.23	60.34	0.259126	-1.94827	0	0	yes	down	CU052_19435	betaine-aldehyde dehydrogenase	CP025538.1	356351	357811	+	COG1012(S:Function unknown)	COG1012(-)	POORLY CHARACTERIZED	K00130	betB	betaine-aldehyde dehydrogenase [EC:1.2.1.8]	map00260(Glycine, serine and threonine metabolism)	Metabolism	Amino acid metabolism	PF00171.23(Aldedh:Aldehyde dehydrogenase family)	GO:0046872(molecular_function:metal ion binding); GO:0008802(molecular_function:betaine-aldehyde dehydrogenase activity); GO:0019285(biological_process:glycine betaine biosynthetic process from choline)	GO:0005488;GO:0009987;GO:0003824;GO:0008152	WP_101905220.1(betaine-aldehyde dehydrogenase [Vibrio harveyi])	sp|A7N2Q0|BETB_VIBCB(NAD/NADP-dependent betaine aldehyde dehydrogenase OS=Vibrio campbellii (strain ATCC BAA-1116 / BB120) OX=338187 GN=betB PE=3 SV=1)
CU052_21830	240	114	9.54	8.35	0.489612	-1.03029	8.30488e-11	3.58892e-10	yes	down	mmsB	3-hydroxyisobutyrate dehydrogenase	CP025538.1	879944	879039	-	COG2084(I:Lipid transport and metabolism)	COG2084(Dehydrogenase)	METABOLISM	K00020	mmsB	3-hydroxyisobutyrate dehydrogenase [EC:1.1.1.31]	map00280(Valine, leucine and isoleucine degradation)	Metabolism	Amino acid metabolism	PF03446.16(NAD_binding_2:NAD binding domain of 6-phosphogluconate dehydrogenase); PF14833.7(NAD_binding_11:NAD-binding of NADP-dependent 3-hydroxyisobutyrate dehydrogenase); PF03807.18(F420_oxidored:NADP oxidoreductase coenzyme F420-dependent); PF02826.20(2-Hacid_dh_C:D-isomer specific 2-hydroxyacid dehydrogenase, NAD binding domain); PF02737.19(3HCDH_N:3-hydroxyacyl-CoA dehydrogenase, NAD bindin…	GO:0051287(molecular_function:NAD binding); GO:0050661(molecular_function:NADP binding); GO:0008442(molecular_function:3-hydroxyisobutyrate dehydrogenase activity); GO:0006574(biological_process:valine catabolic process)	GO:0005488;GO:0009987;GO:0003824;GO:0008152	WP_039839607.1(MULTISPECIES: 3-hydroxyisobutyrate dehydrogenase [Vibrio harveyi group])	sp|P28811|MMSB_PSEAE(3-hydroxyisobutyrate dehydrogenase OS=Pseudomonas aeruginosa (strain ATCC 15692 / DSM 22644 / CIP 104116 / JCM 14847 / LMG 12228 / 1C / PRS 101 / PAO1) OX=208964 GN=mmsB PE=1 SV=1)
CU052_21865	199	84	5.79	4.51	0.435096	-1.20059	2.21018e-11	9.82096e-11	yes	down	CU052_21865	isovaleryl-CoA dehydrogenase	CP025538.1	886650	887819	+	COG1960(I:Lipid transport and metabolism)	COG1960(Dehydrogenase)	METABOLISM	K00253	ivd	isovaleryl-CoA dehydrogenase [EC:1.3.8.4]	map00280(Valine, leucine and isoleucine degradation)	Metabolism	Amino acid metabolism	PF00441.25(Acyl-CoA_dh_1:Acyl-CoA dehydrogenase, C-terminal domain); PF02771.17(Acyl-CoA_dh_N:Acyl-CoA dehydrogenase, N-terminal domain); PF02770.20(Acyl-CoA_dh_M:Acyl-CoA dehydrogenase, middle domain); PF08028.12(Acyl-CoA_dh_2:Acyl-CoA dehydrogenase, C-terminal domain)	GO:0003995(molecular_function:acyl-CoA dehydrogenase activity); GO:0050660(molecular_function:flavin adenine dinucleotide binding)	GO:0003824;GO:0005488	WP_101905424.1(isovaleryl-CoA dehydrogenase [Vibrio harveyi])	sp|Q75IM9|IVD_ORYSJ(Isovaleryl-CoA dehydrogenase, mitochondrial OS=Oryza sativa subsp. japonica OX=39947 GN=Os05g0125500 PE=2 SV=2)
CU052_17945	263	114	6.2	4.95	0.446795	-1.16232	6.53652e-14	3.30287e-13	yes	down	CU052_17945	Xaa-His dipeptidase	CP025538.1	21699	23102	+	COG0624(G:Carbohydrate transport and metabolism)	COG0624(pts system)	METABOLISM	K01439	dapE	succinyl-diaminopimelate desuccinylase [EC:3.5.1.18]	map00300(Lysine biosynthesis)	Metabolism	Amino acid metabolism	PF01546.29(Peptidase_M20:Peptidase family M20/M25/M40)	GO:0016805(molecular_function:dipeptidase activity)	GO:0003824	WP_101905859.1(Sapep family Mn(2+)-dependent dipeptidase [Vibrio harveyi])	sp|O34944|PEPVL_BACSU(Putative dipeptidase YtjP OS=Bacillus subtilis (strain 168) OX=224308 GN=ytjP PE=3 SV=1)
CU052_26090	44	18	1.37	1.03	0.421676	-1.24579	0.00119784	0.00284947	yes	down	aguA	agmatine deiminase	CP025538.1	1800303	1801394	+	COG2957(E:Amino acid transport and metabolism)	COG2957(Agmatine deiminase)	METABOLISM	K10536	aguA	agmatine deiminase [EC:3.5.3.12]	map00330(Arginine and proline metabolism)	Metabolism	Amino acid metabolism	PF04371.16(PAD_porph:Porphyromonas-type peptidyl-arginine deiminase)	GO:0009446(biological_process:putrescine biosynthetic process); GO:0004668(molecular_function:protein-arginine deiminase activity); GO:0047632(molecular_function:agmatine deiminase activity)	GO:0003824;GO:0009987;GO:0008152	WP_005449946.1(MULTISPECIES: agmatine deiminase [Vibrio])	sp|Q6LG16|AGUA_PHOPR(Putative agmatine deiminase OS=Photobacterium profundum (strain SS9) OX=298386 GN=aguA PE=3 SV=2)
CU052_02830	125	48	3.29	2.33	0.395813	-1.33711	8.01117e-09	3.03798e-08	yes	down	CU052_02830	D-amino acid dehydrogenase	CP025537.1	526356	527612	+	COG0665(E:Amino acid transport and metabolism)	COG0665(Catalyzes the last two steps in the biosynthesis of 5- methylaminomethyl-2-thiouridine (mnm(5)s(2)U) at the wobble position (U34) in tRNA. Catalyzes the FAD-dependent demodification of cmnm(5)s(2)U34 to nm(5)s(2)U34, followed by the transfer of a methyl group from S-adenosyl-L-methionine to nm(5)s(2)U34, to form mnm(5)s(2)U34 (By similarity))	METABOLISM	K00285	dadA	D-amino-acid dehydrogenase [EC:1.4.5.1]	map00360(Phenylalanine metabolism)	Metabolism	Amino acid metabolism	PF01266.25(DAO:FAD dependent oxidoreductase); PF00890.25(FAD_binding_2:FAD binding domain); PF03486.15(HI0933_like:HI0933-like protein); PF13450.7(NAD_binding_8:NAD(P)-binding Rossmann-like domain); PF00070.28(Pyr_redox:Pyridine nucleotide-disulphide oxidoreductase); PF07992.15(Pyr_redox_2:Pyridine nucleotide-disulphide oxidoreductase); PF13738.7(Pyr_redox_3:Pyridine nucleotide-disulphide oxidore…	GO:0008718(molecular_function:D-amino-acid dehydrogenase activity); GO:0019478(biological_process:D-amino acid catabolic process)	GO:0009987;GO:0003824;GO:0008152	WP_101904196.1(D-amino acid dehydrogenase [Vibrio harveyi])	sp|Q8DF11|DADA_VIBVU(D-amino acid dehydrogenase OS=Vibrio vulnificus (strain CMCP6) OX=216895 GN=dadA PE=3 SV=1)
CU052_09410	679	222	8.77	5.29	0.337009	-1.56914	6.99682e-52	7.67015e-51	yes	down	CU052_09410	N%2CN'-diacetylchitobiose phosphorylase	CP025537.1	1862099	1859691	-	COG3459(G:Carbohydrate transport and metabolism)	COG3459(Glycosyltransferase 36)	METABOLISM	K18675	chbP	N,N'-diacetylchitobiose phosphorylase [EC:2.4.1.280]	map00520(Amino sugar and nucleotide sugar metabolism)	Metabolism	Carbohydrate metabolism	PF17167.5(Glyco_hydro_36:Glycosyl hydrolase 36 superfamily, catalytic domain); PF06165.12(Glyco_transf_36:Glycosyltransferase family 36); PF17389.3(Bac_rhamnosid6H:Bacterial alpha-L-rhamnosidase 6 hairpin glycosidase domain); PF04685.14(DUF608:Glycosyl-hydrolase family 116, catalytic region); PF06202.15(GDE_C:Amylo-alpha-1,6-glucosidase)	GO:0003824(molecular_function:catalytic activity); GO:0005975(biological_process:carbohydrate metabolic process); GO:0030246(molecular_function:carbohydrate binding)	GO:0003824;GO:0005488;GO:0008152	WP_009703764.1(MULTISPECIES: chitobiose phosphorylase [Vibrio])	sp|Q76IQ9|CHBP_VIBPR(N,N'-diacetylchitobiose phosphorylase OS=Vibrio proteolyticus OX=671 GN=chbP PE=1 SV=1)
CU052_03030	2273	572	51.66	23.96	0.259391	-1.9468	8.04106e-228	2.75335e-226	yes	down	CU052_03030	isocitrate lyase	CP025537.1	570214	568901	-	COG2224(C:Energy production and conversion)	COG2224(Isocitrate lyase)	METABOLISM	K01637	aceA	isocitrate lyase [EC:4.1.3.1]	map00630(Glyoxylate and dicarboxylate metabolism)	Metabolism	Carbohydrate metabolism	PF00463.22(ICL:Isocitrate lyase family); PF13714.7(PEP_mutase:Phosphoenolpyruvate phosphomutase)	GO:0004451(molecular_function:isocitrate lyase activity); GO:0046872(molecular_function:metal ion binding); GO:0019752(biological_process:carboxylic acid metabolic process)	GO:0009987;GO:0003824;GO:0005488;GO:0008152	WP_101904204.1(isocitrate lyase [Vibrio harveyi])	sp|P51066|ACEA_SALTY(Isocitrate lyase OS=Salmonella typhimurium (strain LT2 / SGSC1412 / ATCC 700720) OX=99287 GN=aceA PE=3 SV=2)
CU052_29140	27809	12238	1091.65	885.52	0.453611	-1.14047	0	0	yes	down	CU052_29140	sulfonamide-resistant dihydropteroate synthase Sul2	CP025539.1	182029	182844	+	COG0294(S:Function unknown)	COG0294(NERD domain protein)	POORLY CHARACTERIZED	K18824	sul2	dihydropteroate synthase type 2 [EC:2.5.1.15]	map00790(Folate biosynthesis)	Metabolism	Metabolism of cofactors and vitamins	PF00809.23(Pterin_bind:Pterin binding enzyme)	GO:0046872(molecular_function:metal ion binding); GO:0046677(biological_process:response to antibiotic); GO:0046654(biological_process:tetrahydrofolate biosynthetic process); GO:0004156(molecular_function:dihydropteroate synthase activity); GO:0046656(biological_process:folic acid biosynthetic process)	GO:0005488;GO:0009987;GO:0003824;GO:0008152;GO:0050896	KOP84500.1(dihydropteroate synthase, partial [Acinetobacter baumannii])	sp|P0AC11|DHP2_ECOLX(Dihydropteroate synthase type-2 OS=Escherichia coli OX=562 GN=sulII PE=3 SV=1)
CU052_25660	855	339	31.72	23.18	0.408688	-1.29093	8.37792e-49	8.787e-48	yes	down	cobA	uroporphyrinogen-III C-methyltransferase	CP025538.1	1713273	1714064	+	COG0007(G:Carbohydrate transport and metabolism)	COG0007(maltose operon periplasmic protein)	METABOLISM	K02302	cysG	uroporphyrin-III C-methyltransferase / precorrin-2 dehydrogenase / sirohydrochlorin ferrochelatase [EC:2.1.1.107 1.3.1.76 4.99.1.4]	map00860(Porphyrin and chlorophyll metabolism)	Metabolism	Metabolism of cofactors and vitamins	PF00590.21(TP_methylase:Tetrapyrrole (Corrin/Porphyrin) Methylases)	GO:0008168(molecular_function:methyltransferase activity); GO:0032259(biological_process:methylation); GO:0019354(biological_process:siroheme biosynthetic process); GO:0055114(biological_process:oxidation-reduction process)	GO:0009987;GO:0003824;GO:0008152	WP_101905672.1(uroporphyrinogen-III C-methyltransferase [Vibrio harveyi])	sp|A7FLY4|CYSG1_YERP3(Siroheme synthase 1 OS=Yersinia pseudotuberculosis serotype O:1b (strain IP 31758) OX=349747 GN=cysG1 PE=3 SV=1)
CU052_28830	3831	77	121.75	4.51	0.0207175	-5.59301	0	0	yes	down	CU052_28830	CbbQ/NirQ/NorQ/GpvN family protein	CP025539.1	136967	137938	+				K09882	cobS	cobaltochelatase CobS [EC:6.6.1.2]	map00860(Porphyrin and chlorophyll metabolism)	Metabolism	Metabolism of cofactors and vitamins	PF08406.11(CbbQ_C:CbbQ/NirQ/NorQ C-terminal); PF07728.15(AAA_5:AAA domain (dynein-related subfamily))	GO:0016887(molecular_function:ATPase activity); GO:0005524(molecular_function:ATP binding)	GO:0005488;GO:0003824	WP_014386736.1(MULTISPECIES: CbbQ/NirQ/NorQ C-terminal domain-containing protein [Vibrionaceae])	sp|P29933|COBS_SINSX(Aerobic cobaltochelatase subunit CobS OS=Sinorhizobium sp. OX=42445 GN=cobS PE=1 SV=1)
CU052_25665	36	13	1.22	0.81	0.37222	-1.42577	0.0011521	0.00274401	yes	down	CU052_25665	anaerobic sulfite reductase subunit AsrA	CP025538.1	1714090	1715118	+	COG1145(G:Carbohydrate transport and metabolism)	COG1145(maltose operon periplasmic protein)	METABOLISM	K16950	asrA	anaerobic sulfite reductase subunit A	map00920(Sulfur metabolism)	Metabolism	Energy metabolism	PF17179.5(Fer4_22:4Fe-4S dicluster domain); PF00037.28(Fer4:4Fe-4S binding domain); PF13237.7(Fer4_10:4Fe-4S dicluster domain); PF12797.8(Fer4_2:4Fe-4S binding domain); PF12838.8(Fer4_7:4Fe-4S dicluster domain); PF13183.7(Fer4_8:4Fe-4S dicluster domain); PF13534.7(Fer4_17:4Fe-4S dicluster domain)			WP_009695890.1(MULTISPECIES: anaerobic sulfite reductase subunit AsrA [Vibrio])	sp|P26474|ASRA_SALTY(Anaerobic sulfite reductase subunit A OS=Salmonella typhimurium (strain LT2 / SGSC1412 / ATCC 700720) OX=99287 GN=asrA PE=2 SV=1)
CU052_24175	158	58	2.04	1.38	0.378381	-1.40209	1.76682e-11	7.887e-11	yes	down	CU052_24175	glycoside hydrolase family 2 protein	CP025538.1	1414061	1411644	-	COG3250(K:Transcription)	COG3250(Transcriptional regulator, luxr family)	INFORMATION STORAGE AND PROCESSING	K01192	manB	beta-mannosidase [EC:3.2.1.25]	map00511(Other glycan degradation); map04142(Lysosome)	Metabolism;Cellular Processes	Glycan biosynthesis and metabolism;Transport and catabolism	PF17753.2(Ig_mannosidase:Ig-fold domain); PF17786.2(Mannosidase_ig:Mannosidase Ig/CBM-like domain); PF00703.22(Glyco_hydro_2:Glycosyl hydrolases family 2); PF02837.19(Glyco_hydro_2_N:Glycosyl hydrolases family 2, sugar binding domain)			WP_101905568.1(glycoside hydrolase family 2 protein [Vibrio harveyi])	sp|O00462|MANBA_HUMAN(Beta-mannosidase OS=Homo sapiens OX=9606 GN=MANBA PE=1 SV=3)
CU052_02975	795	354	34.21	28.08	0.458981	-1.12349	7.23781e-37	6.32602e-36	yes	down	CU052_02975	inositol-1-monophosphatase	CP025537.1	558792	559595	+	COG0483(G:Carbohydrate transport and metabolism)	COG0483(inositol monophosphatase)	METABOLISM	K01092	suhB	myo-inositol-1(or 4)-monophosphatase [EC:3.1.3.25]	map00521(Streptomycin biosynthesis); map04070(Phosphatidylinositol signaling system); map00562(Inositol phosphate metabolism)	Metabolism;Environmental Information Processing;Metabolism	Biosynthesis of other secondary metabolites;Signal transduction;Carbohydrate metabolism	PF00459.26(Inositol_P:Inositol monophosphatase family)	GO:0008934(molecular_function:inositol monophosphate 1-phosphatase activity); GO:0046872(molecular_function:metal ion binding); GO:0046855(biological_process:inositol phosphate dephosphorylation); GO:0052832(molecular_function:inositol monophosphate 3-phosphatase activity); GO:0052833(molecular_function:inositol monophosphate 4-phosphatase activity)	GO:0005488;GO:0009987;GO:0003824;GO:0008152	WP_005447724.1(MULTISPECIES: inositol-1-monophosphatase [Vibrio])	sp|Q9KTY5|SUHB_VIBCH(Inositol-1-monophosphatase OS=Vibrio cholerae serotype O1 (strain ATCC 39315 / El Tor Inaba N16961) OX=243277 GN=VC_0745 PE=3 SV=2)
CU052_02960	4436	2069	121.21	104.2	0.480759	-1.05661	8.4755e-179	2.32716e-177	yes	down	CU052_02960	IscS subfamily cysteine desulfurase	CP025537.1	557179	555965	-	COG1104(E:Amino acid transport and metabolism)	COG1104(cysteine desulfurase)	METABOLISM	K04487	iscS	cysteine desulfurase [EC:2.8.1.7]	map00730(Thiamine metabolism); map04122(Sulfur relay system)	Metabolism;Genetic Information Processing	Metabolism of cofactors and vitamins;Folding, sorting and degradation	PF00266.20(Aminotran_5:Aminotransferase class-V); PF00155.22(Aminotran_1_2:Aminotransferase class I and II); PF01212.22(Beta_elim_lyase:Beta-eliminating lyase); PF01053.21(Cys_Met_Meta_PP:Cys/Met metabolism PLP-dependent enzyme); PF01041.18(DegT_DnrJ_EryC1:DegT/DnrJ/EryC1/StrS aminotransferase family)	GO:0005737(cellular_component:cytoplasm); GO:0031071(molecular_function:cysteine desulfurase activity); GO:0051537(molecular_function:2 iron, 2 sulfur cluster binding); GO:0030170(molecular_function:pyridoxal phosphate binding); GO:0044571(biological_process:[2Fe-2S] cluster assembly); GO:0046872(molecular_function:metal ion binding)	GO:0110165;GO:0009987;GO:0003824;GO:0008152;GO:0005488	WP_101904202.1(IscS subfamily cysteine desulfurase [Vibrio harveyi])	sp|A7MU48|ISCS_VIBCB(Cysteine desulfurase IscS OS=Vibrio campbellii (strain ATCC BAA-1116 / BB120) OX=338187 GN=iscS PE=3 SV=1)
CU052_16325	487	142	17.32	9.31	0.300551	-1.73432	3.11222e-43	3.02442e-42	yes	down	CU052_16325	sulfurtransferase	CP025537.1	3384241	3385224	+	COG2897(P:Inorganic ion transport and metabolism)	COG2897(sulfurtransferase)	METABOLISM	K01011	sseA	thiosulfate/3-mercaptopyruvate sulfurtransferase [EC:2.8.1.1 2.8.1.2]	map00270(Cysteine and methionine metabolism); map04122(Sulfur relay system); map00920(Sulfur metabolism)	Metabolism;Genetic Information Processing;Metabolism	Amino acid metabolism;Folding, sorting and degradation;Energy metabolism	PF00581.21(Rhodanese:Rhodanese-like domain)	GO:0004792(molecular_function:thiosulfate sulfurtransferase activity)	GO:0003824	WP_045488280.1(sulfurtransferase [Vibrio harveyi])	sp|P16385|THTR_SACER(Putative thiosulfate sulfurtransferase OS=Saccharopolyspora erythraea OX=1836 GN=cysA PE=1 SV=1)
CU052_28940	371	8	112.22	4.5	0.0222267	-5.49156	7.73932e-88	1.25141e-86	yes	down	CU052_28940	hypothetical protein	CP025539.1	153743	153988	+				K00558	dcm	DNA (cytosine-5)-methyltransferase 1 [EC:2.1.1.37]	map00270(Cysteine and methionine metabolism); map05206(MicroRNAs in cancer)	Metabolism;Human Diseases	Amino acid metabolism;Cancer: overview		GO:0008168(molecular_function:methyltransferase activity); GO:0032259(biological_process:methylation)	GO:0003824;GO:0008152	WP_014386759.1(MULTISPECIES: hypothetical protein [Vibrionaceae])
CU052_14230	456.05	158.01	8.46	5.4	0.357134	-1.48546	8.2898e-33	6.81567e-32	yes	down	CU052_14230	aldehyde dehydrogenase	CP025537.1	2891671	2893191	+	COG1012(K:Transcription)	COG1012(Transcriptional regulator)	INFORMATION STORAGE AND PROCESSING	K00138	aldB	aldehyde dehydrogenase [EC:1.2.1.-]	map00010(Glycolysis / Gluconeogenesis); map00620(Pyruvate metabolism)	Metabolism;Metabolism	Carbohydrate metabolism;Carbohydrate metabolism	PF00171.23(Aldedh:Aldehyde dehydrogenase family)	GO:0016620(molecular_function:oxidoreductase activity, acting on the aldehyde or oxo group of donors, NAD or NADP as acceptor)	GO:0003824	WP_101904812.1(aldehyde dehydrogenase [Vibrio harveyi])	sp|A5F3A7|ALDH_VIBC3(Aldehyde dehydrogenase OS=Vibrio cholerae serotype O1 (strain ATCC 39541 / Classical Ogawa 395 / O395) OX=345073 GN=aldA PE=3 SV=2)
CU052_26650	58	25	2.38	1.89	0.444294	-1.17041	0.000399955	0.00102067	yes	down	CU052_26650	L-ribulose-5-phosphate 3-epimerase	CP025538.1	1921844	1922725	+	COG3623(G:Carbohydrate transport and metabolism)	COG3623(L-xylulose 5-phosphate 3-epimerase)	METABOLISM	K03079	ulaE	L-ribulose-5-phosphate 3-epimerase [EC:5.1.3.22]	map00040(Pentose and glucuronate interconversions); map00053(Ascorbate and aldarate metabolism)	Metabolism;Metabolism	Carbohydrate metabolism;Carbohydrate metabolism	PF01261.25(AP_endonuc_2:Xylose isomerase-like TIM barrel)	GO:0005975(biological_process:carbohydrate metabolic process); GO:0016861(molecular_function:intramolecular oxidoreductase activity, interconverting aldoses and ketoses)	GO:0003824;GO:0008152	WP_101905748.1(L-ribulose-5-phosphate 3-epimerase [Vibrio harveyi])	sp|P44990|SGBU_HAEIN(Putative L-ribulose-5-phosphate 3-epimerase SgbU OS=Haemophilus influenzae (strain ATCC 51907 / DSM 11121 / KW20 / Rd) OX=71421 GN=sgbU PE=3 SV=1)
CU052_22245	39	7	3.34	1.11	0.185009	-2.43433	1.23357e-06	3.99589e-06	yes	down	CU052_22245	ATP synthase subunit b 2	CP025538.1	981860	981390	-	COG0711(I:Lipid transport and metabolism)	COG0711(diacylglycerol kinase)	METABOLISM	K02109	atpF	F-type H+-transporting ATPase subunit b	map00195(Photosynthesis); map00190(Oxidative phosphorylation)	Metabolism;Metabolism	Energy metabolism;Energy metabolism	PF00430.19(ATP-synt_B:ATP synthase B/B' CF(0)); PF05405.15(Mt_ATP-synt_B:Mitochondrial ATP synthase B chain precursor (ATP-synt_B))	GO:0016787(molecular_function:hydrolase activity); GO:0045263(cellular_component:proton-transporting ATP synthase complex, coupling factor F(o)); GO:0015986(biological_process:ATP synthesis coupled proton transport); GO:0046933(molecular_function:proton-transporting ATP synthase activity, rotational mechanism); GO:0016021(cellular_component:integral component of membrane); GO:0005886(cellular_com…	GO:0110165;GO:0003824;GO:0008152;GO:0005215;GO:0009987;GO:0051179;GO:0032991	WP_005431830.1(MULTISPECIES: F0F1 ATP synthase subunit B [Vibrio])	sp|A7N2U5|ATPF2_VIBCB(ATP synthase subunit b 2 OS=Vibrio campbellii (strain ATCC BAA-1116 / BB120) OX=338187 GN=atpF2 PE=3 SV=1)
CU052_22220	38	16	3.91	3.04	0.434005	-1.20421	0.00337872	0.00750383	yes	down	CU052_22220	F0F1 ATP synthase subunit epsilon	CP025538.1	976981	976544	-	COG0355(I:Lipid transport and metabolism)	COG0355(diacylglycerol kinase)	METABOLISM	K02114	atpC	F-type H+-transporting ATPase subunit epsilon	map00195(Photosynthesis); map00190(Oxidative phosphorylation)	Metabolism;Metabolism	Energy metabolism;Energy metabolism	PF02823.17(ATP-synt_DE_N:ATP synthase, Delta/Epsilon chain, beta-sandwich domain); PF00401.21(ATP-synt_DE:ATP synthase, Delta/Epsilon chain, long alpha-helix domain)	GO:0045261(cellular_component:proton-transporting ATP synthase complex, catalytic core F(1)); GO:0016787(molecular_function:hydrolase activity); GO:0015986(biological_process:ATP synthesis coupled proton transport); GO:0046933(molecular_function:proton-transporting ATP synthase activity, rotational mechanism); GO:0005886(cellular_component:plasma membrane); GO:0005524(molecular_function:ATP bindi…	GO:0005488;GO:0110165;GO:0003824;GO:0008152;GO:0005215;GO:0009987;GO:0051179;GO:0032991	WP_005431788.1(MULTISPECIES: F0F1 ATP synthase subunit epsilon [Vibrio])	sp|Q6LKZ5|ATPE2_PHOPR(ATP synthase epsilon chain 2 OS=Photobacterium profundum (strain SS9) OX=298386 GN=atpC2 PE=3 SV=1)
CU052_07880	865	341	14.23	10.34	0.406347	-1.29922	7.91511e-50	8.42301e-49	yes	down	CU052_07880	argininosuccinate lyase	CP025537.1	1560250	1562124	+	COG0165(E:Amino acid transport and metabolism)	COG0165(argininosuccinate lyase)	METABOLISM	K14681	argHA	argininosuccinate lyase / amino-acid N-acetyltransferase [EC:4.3.2.1 2.3.1.1]	map00220(Arginine biosynthesis); map00250(Alanine, aspartate and glutamate metabolism)	Metabolism;Metabolism	Amino acid metabolism;Amino acid metabolism	PF00206.21(Lyase_1:Lyase); PF14698.7(ASL_C2:Argininosuccinate lyase C-terminal); PF00583.26(Acetyltransf_1:Acetyltransferase (GNAT) family); PF13508.8(Acetyltransf_7:Acetyltransferase (GNAT) domain)	GO:0005737(cellular_component:cytoplasm); GO:0042450(biological_process:arginine biosynthetic process via ornithine); GO:0004056(molecular_function:argininosuccinate lyase activity); GO:0008080(molecular_function:N-acetyltransferase activity)	GO:0110165;GO:0009987;GO:0003824;GO:0008152	WP_101904439.1(argininosuccinate lyase [Vibrio harveyi])	sp|P59620|ARLY_VIBPA(Bifunctional protein ArgH OS=Vibrio parahaemolyticus serotype O3:K6 (strain RIMD 2210633) OX=223926 GN=argH PE=3 SV=1)
CU052_13665	308	117	8.72	6.1	0.391556	-1.35271	6.5149e-20	3.95034e-19	yes	down	CU052_13665	formate-dependent phosphoribosylglycinamide formyltransferase	CP025537.1	2773902	2772727	-	COG0027(F:Nucleotide transport and metabolism)	COG0027(Catalyzes two reactions the first one is the production of beta-formyl glycinamide ribonucleotide (GAR) from formate, ATP and beta GAR)	METABOLISM	K08289	purT	phosphoribosylglycinamide formyltransferase 2 [EC:2.1.2.2]	map00230(Purine metabolism); map00670(One carbon pool by folate)	Metabolism;Metabolism	Nucleotide metabolism;Metabolism of cofactors and vitamins	PF02222.23(ATP-grasp:ATP-grasp domain); PF07478.14(Dala_Dala_lig_C:D-ala D-ala ligase C-terminus); PF02786.18(CPSase_L_D2:Carbamoyl-phosphate synthase L chain, ATP binding domain); PF02655.15(ATP-grasp_3:ATP-grasp domain); PF01071.20(GARS_A:Phosphoribosylglycinamide synthetase, ATP-grasp (A) domain); PF01370.22(Epimerase:NAD dependent epimerase/dehydratase family); PF02826.20(2-Hacid_dh_C:D-isome…	GO:0000287(molecular_function:magnesium ion binding); GO:0004644(molecular_function:phosphoribosylglycinamide formyltransferase activity); GO:0043815(molecular_function:phosphoribosylglycinamide formyltransferase 2 activity); GO:0016740(molecular_function:transferase activity); GO:0006189(biological_process:'de novo' IMP biosynthetic process); GO:0005524(molecular_function:ATP binding)	GO:0005488;GO:0009987;GO:0008152;GO:0003824	WP_009697365.1(formate-dependent phosphoribosylglycinamide formyltransferase [Vibrio harveyi])	sp|A7MVH5|PURT_VIBCB(Formate-dependent phosphoribosylglycinamide formyltransferase OS=Vibrio campbellii (strain ATCC BAA-1116 / BB120) OX=338187 GN=purT PE=3 SV=1)
CU052_24070	1853	696	47.97	33.21	0.387162	-1.36899	3.12236e-113	6.2244e-112	yes	down	CU052_24070	adenylosuccinate synthase	CP025538.1	1386687	1387943	+	COG0104(S:Function unknown)	COG0104(Ribosome recycling factor)	POORLY CHARACTERIZED	K01939	purA	adenylosuccinate synthase [EC:6.3.4.4]	map00250(Alanine, aspartate and glutamate metabolism); map00230(Purine metabolism)	Metabolism;Metabolism	Amino acid metabolism;Nucleotide metabolism	PF00709.22(Adenylsucc_synt:Adenylosuccinate synthetase)	GO:0004019(molecular_function:adenylosuccinate synthase activity); GO:0005737(cellular_component:cytoplasm); GO:0000287(molecular_function:magnesium ion binding); GO:0044208(biological_process:'de novo' AMP biosynthetic process); GO:0005525(molecular_function:GTP binding)	GO:0005488;GO:0110165;GO:0008152;GO:0003824;GO:0009987	WP_005451302.1(MULTISPECIES: adenylosuccinate synthase [Vibrio])	sp|Q3IIQ6|PURA2_PSEHT(Adenylosuccinate synthetase 2 OS=Pseudoalteromonas haloplanktis (strain TAC 125) OX=326442 GN=purA2 PE=3 SV=1)
CU052_11910	654.98	155.02	14.13	6.17	0.24396	-2.03528	6.09291e-71	8.28665e-70	yes	down	CU052_11910	glucosidase	CP025537.1	2430533	2430829	+	COG0366(L:Replication, recombination and repair)	COG0366(Retrotransposon protein)	INFORMATION STORAGE AND PROCESSING	K01187	malZ	alpha-glucosidase [EC:3.2.1.20]	map00500(Starch and sucrose metabolism); map00052(Galactose metabolism)	Metabolism;Metabolism	Carbohydrate metabolism;Carbohydrate metabolism	PF16657.6(Malt_amylase_C:Maltogenic Amylase, C-terminal domain); PF02806.19(Alpha-amylase_C:Alpha amylase, C-terminal all-beta domain)	GO:0032450(molecular_function:maltose alpha-glucosidase activity)	GO:0003824	WP_101905107.1(alpha-glucosidase C-terminal domain-containing protein [Vibrio harveyi])
CU052_09840	130	52	1.27	0.94	0.412305	-1.27822	1.33874e-08	5.00181e-08	yes	down	CU052_09840	beta-galactosidase subunit alpha	CP025537.1	1963748	1960650	-	COG3250(G:Carbohydrate transport and metabolism)	COG3250(hydrolase family 2)	METABOLISM	K12111	ebgA	evolved beta-galactosidase subunit alpha [EC:3.2.1.23]	map00511(Other glycan degradation); map00052(Galactose metabolism)	Metabolism;Metabolism	Glycan biosynthesis and metabolism;Carbohydrate metabolism	PF02836.18(Glyco_hydro_2_C:Glycosyl hydrolases family 2, TIM barrel domain); PF02929.18(Bgal_small_N:Beta galactosidase small chain); PF02837.19(Glyco_hydro_2_N:Glycosyl hydrolases family 2, sugar binding domain); PF00703.22(Glyco_hydro_2:Glycosyl hydrolases family 2); PF16353.6(DUF4981:Domain of unknown function (DUF4981))			WP_101904524.1(beta-galactosidase subunit alpha [Vibrio harveyi])	sp|P06864|BGA2_ECOLI(Evolved beta-galactosidase subunit alpha OS=Escherichia coli (strain K12) OX=83333 GN=ebgA PE=1 SV=4)
CU052_03035	1832	358	32.17	11.59	0.201426	-2.31168	3.91351e-228	1.35598e-226	yes	down	CU052_03035	malate synthase A	CP025537.1	571997	570363	-	COG2225(C:Energy production and conversion)	COG2225(malate synthase)	METABOLISM	K01638	aceB	malate synthase [EC:2.3.3.9]	map00630(Glyoxylate and dicarboxylate metabolism); map00620(Pyruvate metabolism)	Metabolism;Metabolism	Carbohydrate metabolism;Carbohydrate metabolism	PF01274.23(Malate_synthase:Malate synthase)			WP_101904205.1(malate synthase A [Vibrio harveyi])	sp|P08997|MASY_ECOLI(Malate synthase A OS=Escherichia coli (strain K12) OX=83333 GN=aceB PE=1 SV=1)
CU052_07875	444	87	11.4	4.12	0.201974	-2.30776	1.23185e-56	1.45154e-55	yes	down	CU052_07875	argininosuccinate synthase	CP025537.1	1558785	1559999	+	COG0137(E:Amino acid transport and metabolism)	COG0137(Citrulline--aspartate ligase)	METABOLISM	K01940	argG	argininosuccinate synthase [EC:6.3.4.5]	map00220(Arginine biosynthesis); map00250(Alanine, aspartate and glutamate metabolism); map05418(Fluid shear stress and atherosclerosis)	Metabolism;Metabolism;Human Diseases	Amino acid metabolism;Amino acid metabolism;Cardiovascular disease	PF00764.20(Arginosuc_synth:Arginosuccinate synthase)	GO:0004055(molecular_function:argininosuccinate synthase activity); GO:0005737(cellular_component:cytoplasm); GO:0006526(biological_process:arginine biosynthetic process); GO:0005524(molecular_function:ATP binding)	GO:0110165;GO:0009987;GO:0003824;GO:0008152;GO:0005488	WP_005451488.1(MULTISPECIES: argininosuccinate synthase [Vibrio])	sp|A7MXB9|ASSY_VIBCB(Argininosuccinate synthase OS=Vibrio campbellii (strain ATCC BAA-1116 / BB120) OX=338187 GN=argG PE=3 SV=1)
CU052_23320	15125	6811	299.65	248.69	0.464167	-1.10728	0	0	yes	down	CU052_23320	glyceraldehyde-3-phosphate dehydrogenase	CP025538.1	1239192	1240625	+	COG0057(L:Replication, recombination and repair)	COG0057(Transposase)	INFORMATION STORAGE AND PROCESSING	K00134	gapA	glyceraldehyde 3-phosphate dehydrogenase [EC:1.2.1.12]	map00710(Carbon fixation in photosynthetic organisms); map00010(Glycolysis / Gluconeogenesis); map05010(Alzheimer disease); map05130(Pathogenic Escherichia coli infection); map05132(Salmonella infection); map04066(HIF-1 signaling pathway)	Metabolism;Metabolism;Human Diseases;Human Diseases;Human Diseases;Environmental Information Processing	Energy metabolism;Carbohydrate metabolism;Neurodegenerative disease;Infectious disease: bacterial;Infectious disease: bacterial;Signal transduction	PF02800.21(Gp_dh_C:Glyceraldehyde 3-phosphate dehydrogenase, C-terminal domain); PF00044.25(Gp_dh_N:Glyceraldehyde 3-phosphate dehydrogenase, NAD binding domain)	GO:0051287(molecular_function:NAD binding); GO:0050661(molecular_function:NADP binding); GO:0006006(biological_process:glucose metabolic process); GO:0016620(molecular_function:oxidoreductase activity, acting on the aldehyde or oxo group of donors, NAD or NADP as acceptor)	GO:0005488;GO:0003824;GO:0008152	WP_041053522.1(MULTISPECIES: glyceraldehyde-3-phosphate dehydrogenase [Vibrio harveyi group])	sp|Q02PG5|GAP2_PSEAB(Glyceraldehyde-3-phosphate dehydrogenase-like protein OS=Pseudomonas aeruginosa (strain UCBPP-PA14) OX=208963 GN=gap2 PE=1 SV=1)
CU052_27350	661	155	37.95	16.41	0.241707	-2.04867	3.60428e-72	4.97168e-71	yes	down	CU052_27350	CoA transferase subunit A	CP025538.1	2074563	2073910	-				K01034	atoD	acetate CoA/acetoacetate CoA-transferase alpha subunit [EC:2.8.3.8 2.8.3.9]	map00627(Aminobenzoate degradation); map00310(Lysine degradation); map00640(Propanoate metabolism); map02020(Two-component system); map00650(Butanoate metabolism)	Metabolism;Metabolism;Metabolism;Environmental Information Processing;Metabolism	Xenobiotics biodegradation and metabolism;Amino acid metabolism;Carbohydrate metabolism;Signal transduction;Carbohydrate metabolism	PF01144.24(CoA_trans:Coenzyme A transferase)			WP_101905893.1(CoA transferase subunit A [Vibrio harveyi])	sp|P33752|CTFA_CLOAB(Butyrate--acetoacetate CoA-transferase subunit A OS=Clostridium acetobutylicum (strain ATCC 824 / DSM 792 / JCM 1419 / LMG 5710 / VKM B-1787) OX=272562 GN=ctfA PE=1 SV=1)
CU052_27345	453	92	25.81	9.66	0.209338	-2.25609	3.08969e-56	3.61873e-55	yes	down	CU052_27345	3-oxoacid CoA-transferase subunit B	CP025538.1	2073910	2073233	-				K01035	atoA	acetate CoA/acetoacetate CoA-transferase beta subunit [EC:2.8.3.8 2.8.3.9]	map00627(Aminobenzoate degradation); map00310(Lysine degradation); map00640(Propanoate metabolism); map02020(Two-component system); map00650(Butanoate metabolism)	Metabolism;Metabolism;Metabolism;Environmental Information Processing;Metabolism	Xenobiotics biodegradation and metabolism;Amino acid metabolism;Carbohydrate metabolism;Signal transduction;Carbohydrate metabolism	PF01144.24(CoA_trans:Coenzyme A transferase); PF13336.7(AcetylCoA_hyd_C:Acetyl-CoA hydrolase/transferase C-terminal domain)	GO:0047371(molecular_function:butyrate-acetoacetate CoA-transferase activity)	GO:0003824	WP_101905807.1(3-oxoacid CoA-transferase subunit B [Vibrio harveyi])	sp|P23673|CTFB_CLOAB(Butyrate--acetoacetate CoA-transferase subunit B OS=Clostridium acetobutylicum (strain ATCC 824 / DSM 792 / JCM 1419 / LMG 5710 / VKM B-1787) OX=272562 GN=ctfB PE=1 SV=1)
CU052_08105	1928	686	56.34	36.95	0.366755	-1.44711	7.20896e-128	1.5658e-126	yes	down	CU052_08105	alanine--glyoxylate aminotransferase family protein	CP025537.1	1609587	1610708	+	COG0075(E:Amino acid transport and metabolism)	COG0075(aminotransferase)	METABOLISM	K00830		alanine-glyoxylate transaminase / serine-glyoxylate transaminase / serine-pyruvate transaminase [EC:2.6.1.44 2.6.1.45 2.6.1.51]	map00680(Methane metabolism); map00630(Glyoxylate and dicarboxylate metabolism); map00250(Alanine, aspartate and glutamate metabolism); map00260(Glycine, serine and threonine metabolism); map04146(Peroxisome)	Metabolism;Metabolism;Metabolism;Metabolism;Cellular Processes	Energy metabolism;Carbohydrate metabolism;Amino acid metabolism;Amino acid metabolism;Transport and catabolism	PF00266.20(Aminotran_5:Aminotransferase class-V); PF01041.18(DegT_DnrJ_EryC1:DegT/DnrJ/EryC1/StrS aminotransferase family); PF00155.22(Aminotran_1_2:Aminotransferase class I and II)			WP_101904445.1(alanine--glyoxylate aminotransferase family protein [Vibrio harveyi])	sp|Q54GT6|SPYA_DICDI(Serine--pyruvate aminotransferase OS=Dictyostelium discoideum OX=44689 GN=agxt PE=3 SV=1)
CU052_09415	158	57	2.62	1.74	0.371858	-1.42718	9.44375e-12	4.24823e-11	yes	down	CU052_09415	beta-hexosaminidase	CP025537.1	1864105	1862186	-	COG3525(G:Carbohydrate transport and metabolism)	COG3525(Glycosyltransferase 36)	METABOLISM	K12373		hexosaminidase [EC:3.2.1.52]	map00520(Amino sugar and nucleotide sugar metabolism); map00603(Glycosphingolipid biosynthesis - globo and isoglobo series); map00604(Glycosphingolipid biosynthesis - ganglio series); map00511(Other glycan degradation); map00513(Various types of N-glycan biosynthesis); map00531(Glycosaminoglycan degradation); map04142(Lysosome)	Metabolism;Metabolism;Metabolism;Metabolism;Metabolism;Metabolism;Cellular Processes	Carbohydrate metabolism;Glycan biosynthesis and metabolism;Glycan biosynthesis and metabolism;Glycan biosynthesis and metabolism;Glycan biosynthesis and metabolism;Glycan biosynthesis and metabolism;Transport and catabolism	PF00728.23(Glyco_hydro_20:Glycosyl hydrolase family 20, catalytic domain); PF02838.16(Glyco_hydro_20b:Glycosyl hydrolase family 20, domain 2); PF14845.7(Glycohydro_20b2:beta-acetyl hexosaminidase like)	GO:0004563(molecular_function:beta-N-acetylhexosaminidase activity); GO:0005975(biological_process:carbohydrate metabolic process); GO:0102148(molecular_function:N-acetyl-beta-D-galactosaminidase activity)	GO:0003824;GO:0008152	WP_101904501.1(beta-N-acetylhexosaminidase [Vibrio harveyi])	sp|P96155|HEX1_VIBFU(Beta-hexosaminidase OS=Vibrio furnissii OX=29494 GN=exoI PE=1 SV=1)
CU052_27355	913	185	25.38	9.48	0.208862	-2.25938	1.23733e-111	2.44152e-110	yes	down	CU052_27355	acetyl-CoA C-acetyltransferase	CP025538.1	2075796	2074591	-				K00626	atoB	acetyl-CoA C-acetyltransferase [EC:2.3.1.9]	map00630(Glyoxylate and dicarboxylate metabolism); map00310(Lysine degradation); map00640(Propanoate metabolism); map00650(Butanoate metabolism); map00720(Carbon fixation pathways in prokaryotes); map00620(Pyruvate metabolism); map00900(Terpenoid backbone biosynthesis); map00362(Benzoate degradation); map02020(Two-component system); map00071(Fatty acid degradation); map00280(Valine, leucine and i…	Metabolism;Metabolism;Metabolism;Metabolism;Metabolism;Metabolism;Metabolism;Metabolism;Environmental Information Processing;Metabolism;Metabolism;Metabolism;Metabolism	Carbohydrate metabolism;Amino acid metabolism;Carbohydrate metabolism;Carbohydrate metabolism;Energy metabolism;Carbohydrate metabolism;Metabolism of terpenoids and polyketides;Xenobiotics biodegradation and metabolism;Signal transduction;Lipid metabolism;Amino acid metabolism;Amino acid metabolism;Lipid metabolism	PF00108.24(Thiolase_N:Thiolase, N-terminal domain); PF02803.19(Thiolase_C:Thiolase, C-terminal domain)	GO:0003985(molecular_function:acetyl-CoA C-acetyltransferase activity)	GO:0003824	WP_101905808.1(acetyl-CoA C-acetyltransferase [Vibrio harveyi])	sp|P44873|ATOB_HAEIN(Acetyl-CoA acetyltransferase OS=Haemophilus influenzae (strain ATCC 51907 / DSM 11121 / KW20 / Rd) OX=71421 GN=atoB PE=3 SV=1)
CU052_03370	91	11	2.68	0.6	0.124598	-3.00465	1.19133e-16	6.5176e-16	yes	down	CU052_03370	Na/Pi cotransporter family protein	CP025537.1	639941	641089	+	COG1283(P:Inorganic ion transport and metabolism)	COG1283(Na Pi-cotransporter)	METABOLISM	K14683	nptA	solute carrier family 34 (sodium-dependent phosphate cotransporter)	map04928(Parathyroid hormone synthesis, secretion and action); map04978(Mineral absorption)	Organismal Systems;Organismal Systems	Endocrine system;Digestive system	PF02690.16(Na_Pi_cotrans:Na+/Pi-cotransporter)	GO:0044341(biological_process:sodium-dependent phosphate transport); GO:0015114(molecular_function:phosphate ion transmembrane transporter activity); GO:0016021(cellular_component:integral component of membrane); GO:0005436(molecular_function:sodium:phosphate symporter activity)	GO:0110165;GO:0005215;GO:0051179	WP_005447917.1(MULTISPECIES: Na/Pi cotransporter family protein [Vibrio])	sp|Q28620|NPT2A_RABIT(Sodium-dependent phosphate transport protein 2A OS=Oryctolagus cuniculus OX=9986 GN=SLC34A1 PE=2 SV=1)
CU052_26705	91	42	8.58	7.3	0.475737	-1.07176	3.61879e-05	0.000104025	yes	down	CU052_26705	cysteine methyltransferase	CP025538.1	1930429	1930911	+	COG0350(L:Replication, recombination and repair)	COG0350(Involved in the cellular defense against the biological effects of O6-methylguanine (O6-MeG) in DNA. Repairs alkylated guanine in DNA by stoichiometrically transferring the alkyl group at the O-6 position to a cysteine residue in the enzyme. This is a suicide reaction the enzyme is irreversibly inactivated (By similarity))	INFORMATION STORAGE AND PROCESSING	K00567	ogt	methylated-DNA-[protein]-cysteine S-methyltransferase [EC:2.1.1.63]				PF01035.21(DNA_binding_1:6-O-methylguanine DNA methyltransferase, DNA binding domain); PF02870.16(Methyltransf_1N:6-O-methylguanine DNA methyltransferase, ribonuclease-like domain)	GO:0006307(biological_process:DNA dealkylation involved in DNA repair); GO:0005737(cellular_component:cytoplasm); GO:0032259(biological_process:methylation); GO:0003908(molecular_function:methylated-DNA-[protein]-cysteine S-methyltransferase activity)	GO:0110165;GO:0009987;GO:0003824;GO:0008152	WP_009696589.1(MULTISPECIES: methylated-DNA--[protein]-cysteine S-methyltransferase [Vibrio])	sp|Q9ZET8|OGT_MYCPA(Methylated-DNA--protein-cysteine methyltransferase OS=Mycobacterium paratuberculosis (strain ATCC BAA-968 / K-10) OX=262316 GN=ogt PE=3 SV=1)
CU052_26885	62	24	1.16	0.83	0.399005	-1.32552	5.4537e-05	0.000153957	yes	down	CU052_26885	carbohydrate porin	CP025538.1	1967502	1968827	+	COG4580(G:Carbohydrate transport and metabolism)	COG4580(Involved in the transport of maltose and maltodextrins (By similarity))	METABOLISM	K02024	lamB	maltoporin				PF02264.16(LamB:LamB porin)	GO:0016020(cellular_component:membrane); GO:0034219(biological_process:carbohydrate transmembrane transport); GO:0015288(molecular_function:porin activity)	GO:0009987;GO:0005215;GO:0051179;GO:0110165	WP_101905768.1(carbohydrate porin [Vibrio harveyi])	sp|Q56652|LAMB_VIBCH(Maltoporin OS=Vibrio cholerae serotype O1 (strain ATCC 39315 / El Tor Inaba N16961) OX=243277 GN=lamB PE=2 SV=1)
CU052_19430	668	175	43.71	21.11	0.270035	-1.88878	1.07031e-65	1.39068e-64	yes	down	CU052_19430	transcriptional regulator	CP025538.1	355735	356334	+	COG1309(S:Function unknown)	COG1309(-)	POORLY CHARACTERIZED	K02167	betI	TetR/AcrR family transcriptional regulator, transcriptional repressor of bet genes				PF13977.7(TetR_C_6:BetI-type transcriptional repressor, C-terminal); PF00440.24(TetR_N:Bacterial regulatory proteins, tetR family)	GO:0003700(molecular_function:transcription factor activity, sequence-specific DNA binding); GO:0019285(biological_process:glycine betaine biosynthetic process from choline); GO:0045892(biological_process:negative regulation of transcription, DNA-templated); GO:0003677(molecular_function:DNA binding)	GO:0005488;GO:0065007;GO:0140110;GO:0009987;GO:0008152	WP_042600415.1(transcriptional regulator BetI [Vibrio harveyi])	sp|A7N212|BETI_VIBCB(HTH-type transcriptional regulator BetI OS=Vibrio campbellii (strain ATCC BAA-1116 / BB120) OX=338187 GN=betI PE=3 SV=1)
CU052_02545	41	18	3.83	3.1	0.45253	-1.14391	0.00347315	0.00770179	yes	down	CU052_02545	prepilin-type cleavage/methylation domain-containing protein	CP025537.1	470346	470780	+				K02655	pilE	type IV pilus assembly protein PilE				PF16732.6(ComP_DUS:Type IV minor pilin ComP, DNA uptake sequence receptor); PF07963.13(N_methyl:Prokaryotic N-terminal methylation motif)	GO:0016021(cellular_component:integral component of membrane)	GO:0110165	WP_017818911.1(MULTISPECIES: prepilin-type N-terminal cleavage/methylation domain-containing protein [Vibrio harveyi group])	sp|P17837|FMCD_PSEAI(Fimbrial protein OS=Pseudomonas aeruginosa OX=287 GN=pilA PE=3 SV=1)
CU052_28680	1072	83	15.31	2.19	0.0798072	-3.64734	2.42112e-209	7.57706e-208	yes	down	CU052_28680	DNA topoisomerase 3	CP025539.1	103497	101290	-	COG0550(V:Defense mechanisms)	COG0550(type IIi)	CELLULAR PROCESSES AND SIGNALING	K03169	topB	DNA topoisomerase III [EC:5.6.2.1]				PF01131.21(Topoisom_bac:DNA topoisomerase); PF01751.23(Toprim:Toprim domain); PF01396.20(zf-C4_Topoisom:Topoisomerase DNA binding C4 zinc finger)	GO:0006265(biological_process:DNA topological change); GO:0003917(molecular_function:DNA topoisomerase type I activity); GO:0005694(cellular_component:chromosome); GO:0003677(molecular_function:DNA binding)	GO:0005488;GO:0110165;GO:0009987;GO:0003824;GO:0008152	WP_101905923.1(DNA topoisomerase 3 [Vibrio harveyi])	sp|Q9KQF5|TOP3_VIBCH(DNA topoisomerase 3 OS=Vibrio cholerae serotype O1 (strain ATCC 39315 / El Tor Inaba N16961) OX=243277 GN=topB PE=3 SV=1)
CU052_02835	2666	591	53.44	21.83	0.2285	-2.12973	1.81832e-299	7.95822e-298	yes	down	CU052_02835	alanine:cation symporter family protein	CP025537.1	527920	529467	+	COG1115(E:Amino acid transport and metabolism)	COG1115(amino acid carrier protein)	METABOLISM	K03310		alanine or glycine:cation symporter, AGCS family				PF01235.18(Na_Ala_symp:Sodium:alanine symporter family)	GO:0015655(molecular_function:alanine:sodium symporter activity); GO:0016021(cellular_component:integral component of membrane); GO:0005886(cellular_component:plasma membrane)	GO:0005215;GO:0110165	WP_005447683.1(MULTISPECIES: alanine:cation symporter family protein [Vibrio])	sp|O32060|YRBD_BACSU(Putative sodium/proton-dependent alanine carrier protein YrbD OS=Bacillus subtilis (strain 168) OX=224308 GN=yrbD PE=3 SV=2)
CU052_12895	3939	1008	76.47	36.07	0.263775	-1.92262	0	0	yes	down	CU052_12895	BCCT family transporter	CP025537.1	2642029	2643600	+	COG1292(P:Inorganic ion transport and metabolism)	COG1292(Transporter)	METABOLISM	K03451		betaine/carnitine transporter, BCCT family				PF02028.18(BCCT:BCCT, betaine/carnitine/choline family transporter)	GO:0071705(biological_process:nitrogen compound transport); GO:0022857(molecular_function:transmembrane transporter activity); GO:0016021(cellular_component:integral component of membrane); GO:0005886(cellular_component:plasma membrane)	GO:0005215;GO:0110165;GO:0051179	WP_050935626.1(BCCT family transporter [Vibrio harveyi])	sp|Q87NG3|BCCT3_VIBPA(Glycine betaine transporter 1 OS=Vibrio parahaemolyticus serotype O3:K6 (strain RIMD 2210633) OX=223926 GN=VP1905 PE=1 SV=1)
CU052_28580	12371	5117	349.54	266.48	0.426353	-1.22988	0	0	yes	down	CU052_28580	ParB/RepB/Spo0J family partition protein	CP025539.1	89700	90890	+				K03497	parB	ParB family transcriptional regulator, chromosome partitioning protein				PF08535.11(KorB:KorB domain); PF02195.19(ParBc:ParB-like nuclease domain)	GO:0003677(molecular_function:DNA binding)	GO:0005488	WP_014386680.1(MULTISPECIES: ParB/RepB/Spo0J family partition protein [Vibrionaceae])	sp|Q1RGT4|PARB_RICBR(Probable chromosome-partitioning protein ParB OS=Rickettsia bellii (strain RML369-C) OX=336407 GN=parB PE=3 SV=2)
CU052_05135	114	34	12.97	7.14	0.307421	-1.70171	4.65975e-11	2.0379e-10	yes	down	CU052_05135	biopolymer transporter ExbD	CP025537.1	993207	993614	+	COG0848(U:Intracellular trafficking, secretion, and vesicular transport)	COG0848(Biopolymer transport protein exbD tolR)	CELLULAR PROCESSES AND SIGNALING	K03559	exbD	biopolymer transport protein ExbD				PF02472.17(ExbD:Biopolymer transport protein ExbD/TolR)	GO:0015031(biological_process:protein transport); GO:0022857(molecular_function:transmembrane transporter activity); GO:0016021(cellular_component:integral component of membrane); GO:0005886(cellular_component:plasma membrane)	GO:0005215;GO:0110165;GO:0051179	WP_005430119.1(MULTISPECIES: biopolymer transporter ExbD [Vibrio])	sp|Q9ZHV9|EXBD2_VIBCH(Biopolymer transport protein exbD2 OS=Vibrio cholerae serotype O1 (strain ATCC 39315 / El Tor Inaba N16961) OX=243277 GN=exbD2 PE=3 SV=1)
CU052_00155	47	15	2.43	1.43	0.328967	-1.60399	5.09554e-05	0.000144688	yes	down	CU052_00155	hypothetical protein	CP025540.1	18450	18935	+	COG2003(L:Replication, recombination and repair)	COG2003(DNA repair protein (RadC)	INFORMATION STORAGE AND PROCESSING	K03630	radC	DNA repair protein RadC				PF04002.16(RadC:RadC-like JAB domain); PF14464.7(Prok-JAB:Prokaryotic homologs of the JAB domain)			WP_101905952.1(DNA repair protein RadC [Vibrio harveyi])	sp|B7VHK2|Y182_VIBTL(UPF0758 protein VS_0182 OS=Vibrio tasmaniensis (strain LGP32) OX=575788 GN=VS_0182 PE=3 SV=1)
CU052_12995	2613	1028	68.93	49.98	0.40552	-1.30215	3.00611e-147	7.20106e-146	yes	down	CU052_12995	septum formation protein	CP025537.1	2666516	2665263	-	COG0814(E:Amino acid transport and metabolism)	COG0814(L-serine dehydratase)	METABOLISM	K03837	sdaC	serine transporter				PF03222.14(Trp_Tyr_perm:Tryptophan/tyrosine permease family); PF01490.19(Aa_trans:Transmembrane amino acid transporter protein)	GO:0003333(biological_process:amino acid transmembrane transport); GO:0016021(cellular_component:integral component of membrane)	GO:0051179;GO:0110165;GO:0009987	WP_069687327.1(septum formation protein [Vibrio harveyi])	sp|P44615|SDAC_HAEIN(Serine transporter OS=Haemophilus influenzae (strain ATCC 51907 / DSM 11121 / KW20 / Rd) OX=71421 GN=sdaC PE=3 SV=1)
CU052_20155	154	33	4.06	1.6	0.220878	-2.17868	1.94147e-19	1.15437e-18	yes	down	CU052_20155	HAAAP family serine/threonine permease	CP025538.1	520801	519545	-	COG0814(S:Function unknown)	COG0814(polyketide cyclase dehydrase)	POORLY CHARACTERIZED	K03837	sdaC	serine transporter				PF03222.14(Trp_Tyr_perm:Tryptophan/tyrosine permease family); PF01490.19(Aa_trans:Transmembrane amino acid transporter protein)	GO:0003333(biological_process:amino acid transmembrane transport); GO:0016021(cellular_component:integral component of membrane)	GO:0051179;GO:0110165;GO:0009987	WP_101905271.1(HAAAP family serine/threonine permease [Vibrio harveyi])	sp|P44615|SDAC_HAEIN(Serine transporter OS=Haemophilus influenzae (strain ATCC 51907 / DSM 11121 / KW20 / Rd) OX=71421 GN=sdaC PE=3 SV=1)
CU052_18880	59	26	3.03	2.46	0.454235	-1.13849	0.000478726	0.00121107	yes	down	CU052_18880	flavodoxin family protein	CP025538.1	238253	238837	+	COG2249(K:Transcription)	COG2249(Transcriptional regulator, arsR family)	INFORMATION STORAGE AND PROCESSING	K03923	mdaB	NADPH dehydrogenase (quinone) [EC:1.6.5.10]				PF02525.18(Flavodoxin_2:Flavodoxin-like fold); PF03358.16(FMN_red:NADPH-dependent FMN reductase)			WP_050907281.1(NAD(P)H-dependent oxidoreductase [Vibrio harveyi])	sp|P0AEY7|MDAB_ECO57(Modulator of drug activity B OS=Escherichia coli O157:H7 OX=83334 GN=mdaB PE=1 SV=1)
CU052_28765	459	10	24.47	0.98	0.0224567	-5.47671	3.4676e-108	6.66168e-107	yes	down	CU052_28765	DsbC family protein	CP025539.1	122373	123077	+				K03981	dsbC	thiol:disulfide interchange protein DsbC [EC:5.3.4.1]				PF13098.7(Thioredoxin_2:Thioredoxin-like domain); PF10411.10(DsbC_N:Disulfide bond isomerase protein N-terminus); PF13462.7(Thioredoxin_4:Thioredoxin)	GO:0016853(molecular_function:isomerase activity); GO:0042597(cellular_component:periplasmic space)	GO:0003824;GO:0110165	WP_014386716.1(MULTISPECIES: DsbC family protein [Vibrionaceae])	sp|P39691|DSBC_DICD3(Thiol:disulfide interchange protein DsbC OS=Dickeya dadantii (strain 3937) OX=198628 GN=dsbC PE=3 SV=1)
CU052_02955	1763	838	207.91	182.33	0.489949	-1.0293	2.90534e-69	3.90577e-68	yes	down	CU052_02955	Fe-S cluster assembly scaffold IscU	CP025537.1	555927	555544	-	COG0822(C:Energy production and conversion)	COG0822(sUF system Fes assembly protein, NifU family)	METABOLISM	K04488	iscU	nitrogen fixation protein NifU and related proteins				PF01592.17(NifU_N:NifU-like N terminal domain)	GO:0005506(molecular_function:iron ion binding); GO:0051536(molecular_function:iron-sulfur cluster binding); GO:0016226(biological_process:iron-sulfur cluster assembly)	GO:0009987;GO:0008152;GO:0005488	WP_005424883.1(MULTISPECIES: Fe-S cluster assembly scaffold IscU [Vibrio])	sp|P0ACD6|ISCU_ECO57(Iron-sulfur cluster assembly scaffold protein IscU OS=Escherichia coli O157:H7 OX=83334 GN=iscU PE=1 SV=1)
CU052_28350	635	52	23.35	3.52	0.0844089	-3.56646	8.76259e-123	1.84808e-121	yes	down	sppA	signal peptide peptidase SppA	CP025539.1	51567	52529	+				K04773	sppA	protease IV [EC:3.4.21.-]				PF01343.19(Peptidase_S49:Peptidase family S49); PF01972.17(SDH_sah:Serine dehydrogenase proteinase); PF00574.24(CLP_protease:Clp protease)	GO:0008233(molecular_function:peptidase activity); GO:0016021(cellular_component:integral component of membrane)	GO:0003824;GO:0110165	WP_014386852.1(MULTISPECIES: signal peptide peptidase SppA [Vibrionaceae])	sp|Q8YFI5|NHAA_BRUME(Na(+)/H(+) antiporter NhaA OS=Brucella melitensis biotype 1 (strain 16M / ATCC 23456 / NCTC 10094) OX=224914 GN=nhaA PE=3 SV=2)
CU052_00605	35	14	3.2	2.36	0.412305	-1.27822	0.00320107	0.00716395	yes	down	CU052_00605	Lrp/AsnC family transcriptional regulator	CP025537.1	49550	49083	-	COG1522(S:Function unknown)	COG1522(-)	POORLY CHARACTERIZED	K05800	ybaO	Lrp/AsnC family transcriptional regulator				PF01037.22(AsnC_trans_reg:Lrp/AsnC ligand binding domain); PF13412.7(HTH_24:Winged helix-turn-helix DNA-binding); PF13404.7(HTH_AsnC-type:AsnC-type helix-turn-helix domain); PF08279.13(HTH_11:HTH domain); PF01047.23(MarR:MarR family); PF12802.8(MarR_2:MarR family)	GO:0003700(molecular_function:transcription factor activity, sequence-specific DNA binding); GO:0043565(molecular_function:sequence-specific DNA binding)	GO:0005488;GO:0140110	WP_009698328.1(Lrp/AsnC family transcriptional regulator [Vibrio harveyi])	sp|P0ACJ7|DECR_ECO57(DNA-binding transcriptional activator DecR OS=Escherichia coli O157:H7 OX=83334 GN=decR PE=3 SV=1)
CU052_25280	828	392	27.3	23.82	0.487994	-1.03506	9.34162e-34	7.7461e-33	yes	down	CU052_25280	30S ribosomal protein S6--L-glutamate ligase	CP025538.1	1638146	1639051	+	COG0189(S:Function unknown)	COG0189(-)	POORLY CHARACTERIZED	K05844	rimK	ribosomal protein S6--L-glutamate ligase [EC:6.3.2.-]				PF08443.12(RimK:RimK-like ATP-grasp domain); PF18030.2(Rimk_N:RimK PreATP-grasp domain); PF02955.17(GSH-S_ATP:Prokaryotic glutathione synthetase, ATP-grasp domain); PF02655.15(ATP-grasp_3:ATP-grasp domain); PF14397.7(ATPgrasp_ST:Sugar-transfer associated ATP-grasp); PF07478.14(Dala_Dala_lig_C:D-ala D-ala ligase C-terminus); PF02750.15(Synapsin_C:Synapsin, ATP binding domain)	GO:0005840(cellular_component:ribosome); GO:0006464(biological_process:cellular protein modification process); GO:0016881(molecular_function:acid-amino acid ligase activity); GO:0046872(molecular_function:metal ion binding); GO:0006412(biological_process:translation); GO:0005524(molecular_function:ATP binding)	GO:0005488;GO:0110165;GO:0009987;GO:0008152;GO:0003824	WP_005453290.1(MULTISPECIES: 30S ribosomal protein S6--L-glutamate ligase [Vibrio])	sp|Q87JS5|RIMK_VIBPA(Probable alpha-L-glutamate ligase OS=Vibrio parahaemolyticus serotype O3:K6 (strain RIMD 2210633) OX=223926 GN=rimK PE=3 SV=1)
CU052_07335	214	88	16.49	12.5	0.423865	-1.23832	1.15668e-12	5.46513e-12	yes	down	cpxP	stress adaptor protein CpxP	CP025537.1	1455395	1455904	+	COG3678(N:Cell motility); COG3678(P:Inorganic ion transport and metabolism); COG3678(T:Signal transduction mechanisms); COG3678(U:Intracellular trafficking, secretion, and vesicular transport)	COG3678(Periplasmic Protein); COG3678(Periplasmic Protein); COG3678(Periplasmic Protein); COG3678(Periplasmic Protein)	CELLULAR PROCESSES AND SIGNALING;METABOLISM;CELLULAR PROCESSES AND SIGNALING;CELLULAR PROCESSES AND SIGNALING	K06006	cpxP	periplasmic protein CpxP/Spy				PF07813.13(LTXXQ:LTXXQ motif family protein); PF13801.7(Metal_resist:Heavy-metal resistance)	GO:0042597(cellular_component:periplasmic space)	GO:0110165	WP_005448285.1(MULTISPECIES: CpxP family protein [Vibrio])	sp|Q8XDZ4|SPY_ECO57(Periplasmic chaperone Spy OS=Escherichia coli O157:H7 OX=83334 GN=spy PE=1 SV=1)
CU052_20405	447	118	11.16	5.43	0.272103	-1.87778	3.20596e-44	3.1684e-43	yes	down	CU052_20405	long-chain fatty acid transporter	CP025538.1	577607	576321	-	COG2067(S:Function unknown)	COG2067(parallel beta-helix repeat protein)	POORLY CHARACTERIZED	K06076	fadL	long-chain fatty acid transport protein				PF03349.17(Toluene_X:Outer membrane protein transport protein (OMPP1/FadL/TodX)); PF13505.7(OMP_b-brl:Outer membrane protein beta-barrel domain)			WP_101905301.1(outer membrane protein transport protein [Vibrio harveyi])	sp|Q8CVU7|FADL_ECOL6(Long-chain fatty acid transport protein OS=Escherichia coli O6:H1 (strain CFT073 / ATCC 700928 / UPEC) OX=199310 GN=fadL PE=3 SV=2)
CU052_10960	612	263	67.04	53.14	0.442959	-1.17476	8.91799e-31	7.02458e-30	yes	down	CU052_10960	flagellar biosynthesis protein FlaG	CP025537.1	2226885	2227313	+	COG1334(N:Cell motility)	COG1334(flagellar protein FlaG)	CELLULAR PROCESSES AND SIGNALING	K06603	flaG	flagellar protein FlaG				PF03646.16(FlaG:FlaG protein)			WP_017817799.1(flagellar protein FlaG [Vibrio harveyi])	sp|Q56704|FLAG_VIBPA(Protein FlaG OS=Vibrio parahaemolyticus serotype O3:K6 (strain RIMD 2210633) OX=223926 GN=flaG PE=4 SV=2)
CU052_10970	94	31	18.86	11.52	0.339932	-1.55668	2.06973e-08	7.65431e-08	yes	down	CU052_10970	flagellar protein FliT	CP025537.1	2229347	2229652	+				K06604	flaI	flagellar rod protein FlaI				PF05400.14(FliT:Flagellar protein FliT)			WP_005448349.1(MULTISPECIES: flagellar protein FliT [Vibrio])
CU052_26170	6	0	0.18	0	0.0858969	-3.54125	0.022348	0.0424984	yes	down	CU052_26170	anaerobic sulfatase maturase	CP025538.1	1817047	1818198	+	COG0641(S:Function unknown)	COG0641(Glycosyl Hydrolase Family 88)	POORLY CHARACTERIZED	K06871		uncharacterized protein				PF04055.22(Radical_SAM:Radical SAM superfamily); PF13186.7(SPASM:Iron-sulfur cluster-binding domain); PF13353.7(Fer4_12:4Fe-4S single cluster domain)	GO:0003824(molecular_function:catalytic activity); GO:0046872(molecular_function:metal ion binding); GO:0051539(molecular_function:4 iron, 4 sulfur cluster binding)	GO:0003824;GO:0005488	WP_101905718.1(anaerobic sulfatase maturase [Vibrio harveyi])	sp|P25550|ASLB_ECOLI(Anaerobic sulfatase-maturating enzyme homolog AslB OS=Escherichia coli (strain K12) OX=83333 GN=aslB PE=3 SV=4)
CU052_02460	479	165	12.31	7.82	0.355064	-1.49385	1.19903e-34	1.0086e-33	yes	down	CU052_02460	NCS2 family permease	CP025537.1	448538	447249	-	COG2252(S:Function unknown)	COG2252(Xanthine uracil vitamin C permease)	POORLY CHARACTERIZED	K06901	pbuG	putative MFS transporter, AGZA family, xanthine/uracil permease				PF00860.21(Xan_ur_permease:Permease family)	GO:0016021(cellular_component:integral component of membrane); GO:0015205(molecular_function:nucleobase transmembrane transporter activity)	GO:0005215;GO:0110165	WP_005447607.1(MULTISPECIES: NCS2 family permease [Vibrio])	sp|P31466|ADEP_ECOLI(Adenine permease AdeP OS=Escherichia coli (strain K12) OX=83333 GN=adeP PE=1 SV=2)
CU052_17925	8	0	0.42	0	0.0644227	-3.95629	0.00609833	0.0130845	yes	down	CU052_17925	HAD family phosphatase	CP025538.1	17239	17973	+	COG0637(G:Carbohydrate transport and metabolism)	COG0637(pts system)	METABOLISM	K07025		putative hydrolase of the HAD superfamily				PF13419.7(HAD_2:Haloacid dehalogenase-like hydrolase); PF00702.27(Hydrolase:haloacid dehalogenase-like hydrolase); PF13242.7(Hydrolase_like:HAD-hyrolase-like)	GO:0016787(molecular_function:hydrolase activity)	GO:0003824	WP_101905123.1(HAD family phosphatase [Vibrio harveyi])	sp|P54607|YHCW_BACSU(Putative phosphatase YhcW OS=Bacillus subtilis (strain 168) OX=224308 GN=yhcW PE=3 SV=1)
CU052_25200	107	12	3.53	0.73	0.1156	-3.11279	6.64435e-20	4.02045e-19	yes	down	CU052_25200	C4-dicarboxylate ABC transporter substrate-binding protein	CP025538.1	1622099	1621089	-	COG2358(C:Energy production and conversion)	COG2358(malate dehydrogenase (quinone))	METABOLISM	K07080		uncharacterized protein				PF16868.6(NMT1_3:NMT1-like family)			WP_101905637.1(TAXI family TRAP transporter solute-binding subunit [Vibrio harveyi])	sp|P0A3T3|BCSP_BRUAB(31 kDa immunogenic protein OS=Brucella abortus biovar 1 (strain 9-941) OX=262698 GN=bcsP31 PE=4 SV=1)
CU052_21945	496	171	17.4	11.06	0.355364	-1.49263	8.92909e-36	7.63234e-35	yes	down	CU052_21945	sulfite exporter TauE/SafE family protein	CP025538.1	904250	903528	-	COG0730(S:Function unknown)	COG0730(glutathione)	POORLY CHARACTERIZED	K07090		uncharacterized protein				PF01925.20(TauE:Sulfite exporter TauE/SafE)	GO:0016021(cellular_component:integral component of membrane); GO:0005886(cellular_component:plasma membrane)	GO:0110165	WP_005449394.1(sulfite exporter TauE/SafE family protein [Vibrio harveyi])
CU052_20990	100	44	6.88	5.59	0.453536	-1.14071	5.26794e-06	1.63284e-05	yes	down	CU052_20990	YeeE/YedE family protein	CP025538.1	700316	700756	+	COG2391(S:Function unknown)	COG2391(YeeE YedE family protein)	POORLY CHARACTERIZED	K07112		uncharacterized protein							WP_101905356.1(YeeE/YedE family protein [Vibrio harveyi])	sp|Q87AD3|Y1893_XYLFT(UPF0394 membrane protein PD_1893 OS=Xylella fastidiosa (strain Temecula1 / ATCC 700964) OX=183190 GN=PD_1893 PE=3 SV=1)
CU052_11700	219	81	12.83	8.75	0.381241	-1.39122	3.54972e-15	1.88016e-14	yes	down	CU052_11700	DsbA family protein	CP025537.1	2386282	2386911	+	COG3531(O:Posttranslational modification, protein turnover, chaperones)	COG3531(Protein-disulfide isomerase)	CELLULAR PROCESSES AND SIGNALING	K07396		putative protein-disulfide isomerase				PF13743.7(Thioredoxin_5:Thioredoxin); PF01323.21(DSBA:DSBA-like thioredoxin domain)			WP_005444667.1(MULTISPECIES: DsbA family protein [Vibrio])	sp|Q9K8Z7|Y2855_BACHD(UPF0413 protein BH2855 OS=Bacillus halodurans (strain ATCC BAA-125 / DSM 18197 / FERM 7344 / JCM 9153 / C-125) OX=272558 GN=BH2855 PE=3 SV=1)
CU052_06465	1736	446	45.22	21.41	0.264816	-1.91694	5.63232e-171	1.50393e-169	yes	down	CU052_06465	Bcr/CflA family drug resistance efflux transporter	CP025537.1	1281326	1282486	+	ENOG410XNNX(P:Inorganic ion transport and metabolism)	ENOG410XNNX(drug resistance transporter, Bcr CflA)	METABOLISM	K07552	bcr	MFS transporter, DHA1 family, multidrug resistance protein				PF07690.17(MFS_1:Major Facilitator Superfamily); PF00083.25(Sugar_tr:Sugar (and other) transporter); PF13347.7(MFS_2:MFS/sugar transport protein)	GO:0016021(cellular_component:integral component of membrane); GO:1990961(biological_process:drug transmembrane export); GO:0042910(molecular_function:xenobiotic transporter activity); GO:0005886(cellular_component:plasma membrane)	GO:0009987;GO:0005215;GO:0051179;GO:0110165	WP_029789262.1(MULTISPECIES: multidrug effflux MFS transporter [Vibrio])	sp|B4TAV4|MDTL_SALHS(Multidrug resistance protein MdtL OS=Salmonella heidelberg (strain SL476) OX=454169 GN=mdtL PE=3 SV=1)
CU052_28265	74	29	15.15	10.99	0.403948	-1.30776	1.28369e-05	3.84975e-05	yes	down	CU052_28265	nucleotide excision repair protein	CP025539.1	40796	41053	+				K07724	ner	Ner family transcriptional regulator				PF13693.7(HTH_35:Winged helix-turn-helix DNA-binding)	GO:0003677(molecular_function:DNA binding)	GO:0005488	WP_032073043.1(MULTISPECIES: helix-turn-helix domain-containing protein [Vibrionaceae])
CU052_11220	865	404	57.12	49.18	0.48142	-1.05463	3.12617e-36	2.70796e-35	yes	down	sixA	phosphohistidine phosphatase SixA	CP025537.1	2281973	2282437	+	COG2062(T:Signal transduction mechanisms)	COG2062(phosphohistidine phosphatase activity)	CELLULAR PROCESSES AND SIGNALING	K08296	sixA	phosphohistidine phosphatase [EC:3.1.3.-]				PF00300.23(His_Phos_1:Histidine phosphatase superfamily (branch 1))	GO:0101006(molecular_function:protein histidine phosphatase activity); GO:0005737(cellular_component:cytoplasm)	GO:0003824;GO:0110165	WP_101904603.1(phosphohistidine phosphatase SixA [Vibrio harveyi])	sp|P76502|SIXA_ECOLI(Phosphohistidine phosphatase SixA OS=Escherichia coli (strain K12) OX=83333 GN=sixA PE=1 SV=1)
CU052_26355	3484	1314	57.56	40.01	0.388755	-1.36307	9.21914e-210	2.90079e-208	yes	down	CU052_26355	DUF342 domain-containing protein	CP025538.1	1859410	1857731	-	COG1315(L:Replication, recombination and repair)	COG1315(PALM domain HD hydrolase domain and)	INFORMATION STORAGE AND PROCESSING	K09749		uncharacterized protein				PF03961.14(FapA:Flagellar Assembly Protein A)			WP_050933803.1(DUF342 domain-containing protein [Vibrio harveyi])
CU052_24875	16	5	0.62	0.36	0.322113	-1.63436	0.0165829	0.0326111	yes	down	CU052_24875	DUF535 domain-containing protein	CP025538.1	1554521	1555432	+	COG2990(S:Function unknown)	COG2990(VirK protein)	POORLY CHARACTERIZED	K09824	virK	uncharacterized protein				PF04393.14(DUF535:Protein of unknown function (DUF535))			WP_017188571.1(MULTISPECIES: DUF535 domain-containing protein [Vibrio])	sp|P75829|YBJX_ECOLI(Uncharacterized protein YbjX OS=Escherichia coli (strain K12) OX=83333 GN=ybjX PE=4 SV=1)
CU052_26680	477	180	74.03	51.6	0.388967	-1.36228	2.95147e-30	2.29074e-29	yes	down	CU052_26680	DUF413 domain-containing protein	CP025538.1	1926665	1926312	-	COG3085(S:Function unknown)	COG3085(UPF0438 protein yifE)	POORLY CHARACTERIZED	K09897		uncharacterized protein				PF04219.13(DUF413:Protein of unknown function, DUF)			WP_005434702.1(MULTISPECIES: DUF413 domain-containing protein [Vibrio])	sp|P31811|Y847_HAEIN(UPF0438 protein HI_0847 OS=Haemophilus influenzae (strain ATCC 51907 / DSM 11121 / KW20 / Rd) OX=71421 GN=HI_0847 PE=1 SV=2)
CU052_12645	258	120	41.56	35.71	0.479425	-1.06062	5.34611e-12	2.44844e-11	yes	down	CU052_12645	dsDNA-mimic protein	CP025537.1	2590391	2590071	-	COG3099(S:Function unknown)	COG3099(UPF0263 protein)	POORLY CHARACTERIZED	K09901		uncharacterized protein				PF04269.13(DUF440:Protein of unknown function, DUF440)			WP_005431208.1(MULTISPECIES: YciU family protein [Vibrio])	sp|A7MRY9|Y2752_VIBCB(UPF0263 protein VIBHAR_02752 OS=Vibrio campbellii (strain ATCC BAA-1116 / BB120) OX=338187 GN=VIBHAR_02752 PE=3 SV=1)
CU052_02705	30	12	1.99	1.47	0.412305	-1.27822	0.00635122	0.0135671	yes	down	CU052_02705	glycosyltransferase	CP025537.1	498027	498638	+	COG3222(S:Function unknown)	COG3222(Uncharacterized protein conserved in bacteria (DUF2064))	POORLY CHARACTERIZED	K09931		uncharacterized protein				PF09837.10(DUF2064:Uncharacterized protein conserved in bacteria (DUF2064)); PF01983.17(CofC:Guanylyl transferase CofC like)			WP_017188475.1(TIGR04282 family arsenosugar biosynthesis glycosyltransferase [Vibrio harveyi])
CU052_28150	2434	1006	56.29	42.88	0.426026	-1.23099	6.22738e-126	1.34258e-124	yes	down	CU052_28150	DNA replication protein	CP025539.1	14690	15583	+				K10748	tus	DNA replication terminus site-binding protein				PF05472.12(Ter:DNA replication terminus site-binding protein (Ter protein))	GO:0005737(cellular_component:cytoplasm); GO:0006274(biological_process:DNA replication termination); GO:0003677(molecular_function:DNA binding)	GO:0005488;GO:0110165;GO:0009987;GO:0008152	WP_014386821.1(hypothetical protein [Photobacterium damselae])	sp|A7FHW9|TUS_YERP3(DNA replication terminus site-binding protein OS=Yersinia pseudotuberculosis serotype O:1b (strain IP 31758) OX=349747 GN=tus PE=3 SV=1)
CU052_24955	66	32	1.73	1.54	0.499764	-1.00068	0.000883839	0.00213744	yes	down	CU052_24955	thermolabile hemolysin	CP025538.1	1572446	1573705	+	COG3240(S:Function unknown)	COG3240(GDSL esterase lipase)	POORLY CHARACTERIZED	K11018	tlh	thermolabile hemolysin				PF00657.23(Lipase_GDSL:GDSL-like Lipase/Acylhydrolase); PF13472.7(Lipase_GDSL_2:GDSL-like Lipase/Acylhydrolase family)	GO:0016298(molecular_function:lipase activity); GO:0006629(biological_process:lipid metabolic process)	GO:0003824;GO:0008152	WP_005445416.1(unnamed protein product)	sp|Q99289|HLT_VIBPA(Thermolabile hemolysin OS=Vibrio parahaemolyticus serotype O3:K6 (strain RIMD 2210633) OX=223926 GN=VPA0226 PE=1 SV=2)
CU052_05630	21	6	3.88	2.05	0.294504	-1.76364	0.00377629	0.00834224	yes	down	CU052_05630	ligand-binding protein SH3	CP025537.1	1105546	1105217	-				K11742	mdtI	spermidine export protein MdtI				PF00893.20(Multi_Drug_Res:Small Multidrug Resistance protein); PF00892.21(EamA:EamA-like transporter family)	GO:0016021(cellular_component:integral component of membrane); GO:0015606(molecular_function:spermidine transmembrane transporter activity); GO:0005886(cellular_component:plasma membrane)	GO:0005215;GO:0110165	WP_005434604.1(MULTISPECIES: multidrug transporter [Vibrio])	sp|B5F6G3|MDTI_SALA4(Spermidine export protein MdtI OS=Salmonella agona (strain SL483) OX=454166 GN=mdtI PE=3 SV=1)
CU052_28255	3309	1324	27.51	20.29	0.41243	-1.27778	1.28478e-180	3.56128e-179	yes	down	CU052_28255	conjugal transfer protein TraG	CP025539.1	36015	39656	+				K12056	traG	conjugal transfer mating pair stabilization protein TraG				PF07916.12(TraG_N:TraG-like protein, N-terminal region)	GO:0016021(cellular_component:integral component of membrane)	GO:0110165	QJR97771.1(TraG [Vibrio alginolyticus])
CU052_28245	580	21	19.99	1.33	0.0373207	-4.74388	8.67377e-132	1.9271e-130	yes	down	CU052_28245	conjugal transfer protein TraF	CP025539.1	33551	34567	+				K12057	traF	conjugal transfer pilus assembly protein TraF				PF13728.7(TraF:F plasmid transfer operon protein)			WP_014386832.1(MULTISPECIES: conjugal transfer protein TraF [Vibrionaceae])	sp|P14497|TRAF_ECOLI(Protein TraF OS=Escherichia coli (strain K12) OX=83333 GN=traF PE=3 SV=1)
CU052_28800	1468	679	16.14	13.76	0.476763	-1.06866	1.55115e-61	1.95017e-60	yes	down	CU052_28800	conjugal transfer protein TraN	CP025539.1	129506	132286	+				K12058	traN	conjugal transfer mating pair stabilization protein TraN				PF06986.12(TraN:Type-1V conjugative transfer system mating pair stabilisation)			WP_014386723.1(MULTISPECIES: conjugal transfer mating pair stabilization protein TraN [Vibrionaceae])	sp|P24082|TRAN_ECOLI(Mating pair stabilization protein TraN OS=Escherichia coli (strain K12) OX=83333 GN=traN PE=1 SV=2)
CU052_28795	481	51	16.67	3.26	0.109291	-3.19376	1.82377e-85	2.88483e-84	yes	down	CU052_28795	conjugal transfer protein TraU	CP025539.1	128303	129310	+				K12060	traU	conjugal transfer pilus assembly protein TraU				PF06834.12(TraU:TraU protein)			WP_014386722.1(MULTISPECIES: TraU family protein [Vibrionaceae])	sp|P18471|TRAU_ECOLI(Protein TraU OS=Escherichia coli (strain K12) OX=83333 GN=traU PE=3 SV=1)
CU052_28785	627	54	16.83	2.67	0.0887738	-3.49372	2.28167e-119	4.74342e-118	yes	down	CU052_28785	conjugal transfer protein TraW	CP025539.1	126349	127605	+	ENOG4112114(U:Intracellular trafficking, secretion, and vesicular transport)	ENOG4112114(assembly protein)	CELLULAR PROCESSES AND SIGNALING	K12061	traW	conjugal transfer pilus assembly protein TraW				PF09673.11(TrbC_Ftype:Type-F conjugative transfer system pilin assembly protein)			WP_014386720.1(MULTISPECIES: hypothetical protein [Vibrionaceae])
CU052_28780	73	13	6.22	2.04	0.183561	-2.44567	2.8618e-11	1.26488e-10	yes	down	CU052_28780	S26 family signal peptidase	CP025539.1	125859	126374	+	ENOG410Y2Y1(U:Intracellular trafficking, secretion, and vesicular transport)	ENOG410Y2Y1(signal peptidase)	CELLULAR PROCESSES AND SIGNALING	K12062	trbI	conjugal transfer pilin signal peptidase TrbI				PF10502.10(Peptidase_S26:Signal peptidase, peptidase S26)			WP_014386719.1(MULTISPECIES: S26 family signal peptidase [Vibrionaceae])	sp|P73157|LEP2_SYNY3(Probable signal peptidase I-2 OS=Synechocystis sp. (strain PCC 6803 / Kazusa) OX=1111708 GN=lepB2 PE=3 SV=1)
CU052_28770	1849	65	23.59	1.53	0.0362356	-4.78645	0	0	yes	down	traC	type IV secretion system protein TraC	CP025539.1	123074	125524	+				K12063	traC	conjugal transfer ATP-binding protein TraC				PF11130.9(TraC_F_IV:TraC protein); PF19044.1(P-loop_TraG:TraG P-loop domain); PF12846.8(AAA_10:AAA-like domain)			WP_014386717.1(MULTISPECIES: type IV secretion system protein TraC [Vibrionaceae])	sp|P18004|TRAC_ECOLI(Protein TraC OS=Escherichia coli (strain K12) OX=83333 GN=traC PE=1 SV=1)
CU052_28745	4082	187	305.66	25.82	0.0472202	-4.40445	0	0	yes	down	traV	type IV conjugative transfer system protein TraV	CP025539.1	115183	115731	+	ENOG410XX1X(U:Intracellular trafficking, secretion, and vesicular transport)	ENOG410XX1X(type IV conjugative transfer system protein TraV)	CELLULAR PROCESSES AND SIGNALING	K12064	traV	conjugal transfer pilus assembly protein TraV				PF09676.11(TraV:Type IV conjugative transfer system lipoprotein (TraV))			WP_014386713.1(MULTISPECIES: type IV conjugative transfer system lipoprotein TraV [Vibrionaceae])
CU052_28740	2623	60	64.84	2.73	0.0235783	-5.4064	0	0	yes	down	CU052_28740	conjugal transfer protein TraB	CP025539.1	113834	115183	+	ENOG4111HQ7(S:Function unknown)	ENOG4111HQ7(TraK protein)	POORLY CHARACTERIZED	K12065	traB	conjugal transfer pilus assembly protein TraB				PF03743.15(TrbI:Bacterial conjugation TrbI-like protein); PF08317.12(Spc7:Spc7 kinetochore protein); PF06785.12(UPF0242:Uncharacterised protein family (UPF0242) N-terminus)			WP_014386712.1(MULTISPECIES: hypothetical protein [Vibrionaceae])	sp|P41067|TRAB1_ECOLI(Protein TraB OS=Escherichia coli (strain K12) OX=83333 GN=traB PE=3 SV=1)
CU052_28735	983	9	36.66	0.62	0.0094373	-6.72741	2.03857e-224	6.85925e-223	yes	down	CU052_28735	conjugal transfer protein TraK	CP025539.1	112880	113830	+	ENOG410XXXR(S:Function unknown)	ENOG410XXXR(TraK protein)	POORLY CHARACTERIZED	K12066	traK	conjugal transfer pilus assembly protein TraK				PF06586.12(TraK:TraK protein)			WP_014386711.1(MULTISPECIES: type-F conjugative transfer system secretin TraK [Vibrionaceae])	sp|Q01723|HRPH_PSESY(Hypersensitivity response secretion protein HrpH OS=Pseudomonas syringae pv. syringae OX=321 GN=hrpH PE=3 SV=2)
CU052_28730	490	9	31.29	1.06	0.0189324	-5.723	1.17034e-115	2.3737e-114	yes	down	CU052_28730	type IV conjugative transfer system protein TraE	CP025539.1	112261	112890	+				K12067	traE	conjugal transfer pilus assembly protein TraE				PF05309.12(TraE:TraE protein)	GO:0016021(cellular_component:integral component of membrane); GO:0000746(biological_process:conjugation)	GO:0009987;GO:0110165;GO:0051704	AJP18239.1(type IV conjugative transfer system protein TraE [Vibrio parahaemolyticus])
CU052_28725	77	1	18.57	0.45	0.0133865	-6.22307	1.62911e-19	9.69639e-19	yes	down	traL	type IV conjugative transfer system protein TraL	CP025539.1	111983	112264	+	ENOG410ZA9H(U:Intracellular trafficking, secretion, and vesicular transport)	ENOG410ZA9H(TraL protein)	CELLULAR PROCESSES AND SIGNALING	K12068	traL	conjugal transfer pilus assembly protein TraL				PF07178.12(TraL:TraL protein)	GO:0016021(cellular_component:integral component of membrane); GO:0000746(biological_process:conjugation); GO:0019867(cellular_component:outer membrane)	GO:0009987;GO:0110165;GO:0051704	WP_101905924.1(type IV conjugative transfer system protein TraL [Vibrio harveyi])
CU052_28750	2544	133	367.88	35.51	0.0538882	-4.21389	0	0	yes	down	CU052_28750	conjugal transfer protein TraA	CP025539.1	115746	116120	+	ENOG410YW9S(S:Function unknown)	ENOG410YW9S(-)	POORLY CHARACTERIZED	K12069	traA	conjugal transfer pilus assembly protein TraA				PF04956.14(TrbC:TrbC/VIRB2 pilin)	GO:0016021(cellular_component:integral component of membrane)	GO:0110165	WP_014386714.1(MULTISPECIES: TrbC/VirB2 family protein [Vibrionaceae])
CU052_28755	359	87	25.56	11.42	0.249795	-2.00118	7.23778e-39	6.59329e-38	yes	down	CU052_28755	conjugal transfer protein TraA	CP025539.1	116215	116589	+	ENOG410YW9S(S:Function unknown)	ENOG410YW9S(-)	POORLY CHARACTERIZED	K12069	traA	conjugal transfer pilus assembly protein TraA				PF04956.14(TrbC:TrbC/VIRB2 pilin)	GO:0016021(cellular_component:integral component of membrane)	GO:0110165	WP_032073022.1(MULTISPECIES: TrbC/VirB2 family protein [Vibrio])
CU052_28700	1920	78	19.14	1.43	0.0418747	-4.57778	0	0	yes	down	CU052_28700	conjugal transfer protein TraI	CP025539.1	104966	108040	+				K12070	traI	conjugal transfer pilus assembly protein TraI				PF07514.12(TraI_2:Putative helicase)			AJP18232.1(conjugal transfer protein TraI [Vibrio parahaemolyticus])
CU052_28705	1407	72	24.12	2.27	0.0527469	-4.24477	1.35238e-301	5.96378e-300	yes	down	CU052_28705	DUF87 domain-containing protein	CP025539.1	108047	109915	+				K12071	traD	conjugal transfer pilus assembly protein TraD				PF10412.10(TrwB_AAD_bind:Type IV secretion-system coupling protein DNA-binding domain); PF12696.8(TraG-D_C:TraM recognition site of TraD and TraG); PF12846.8(AAA_10:AAA-like domain); PF01935.18(DUF87:Helicase HerA, central domain); PF01580.19(FtsK_SpoIIIE:FtsK/SpoIIIE family); PF13401.7(AAA_22:AAA domain)			WP_014386705.1(MULTISPECIES: conjugative transfer system coupling protein TraD [Vibrionaceae])
CU052_28250	626	87	14.37	3.68	0.143253	-2.80336	7.83816e-98	1.3826e-96	yes	down	CU052_28250	conjugal transfer protein TraH	CP025539.1	34569	36008	+				K12072	traH	conjugative transfer pilus assembly protein TraH				PF06122.12(TraH:Conjugative relaxosome accessory transposon protein)			WP_014386833.1(MULTISPECIES: conjugal transfer protein TraH [Vibrionaceae])	sp|P15069|TRAH1_ECOLI(Protein TraH OS=Escherichia coli (strain K12) OX=83333 GN=traH PE=3 SV=2)
CU052_15495	19	7	1.02	0.69	0.379755	-1.39686	0.0200638	0.0387111	yes	down	CU052_15495	protein kinase	CP025537.1	3187590	3188306	+	ENOG410XP9G(T:Signal transduction mechanisms)	ENOG410XP9G(mitogen-activated protein kinase kinase kinase kinase)	CELLULAR PROCESSES AND SIGNALING	K12132	prkC	eukaryotic-like serine/threonine-protein kinase [EC:2.7.11.1]				PF00069.26(Pkinase:Protein kinase domain); PF07714.18(PK_Tyr_Ser-Thr:Protein tyrosine and serine/threonine kinase); PF01636.24(APH:Phosphotransferase enzyme family)	GO:0005524(molecular_function:ATP binding); GO:0004672(molecular_function:protein kinase activity)	GO:0005488;GO:0003824	WP_101904902.1(protein kinase [Vibrio harveyi])	sp|Q81WH6|PRKC_BACAN(Serine/threonine-protein kinase PrkC OS=Bacillus anthracis OX=1392 GN=prkC PE=1 SV=1)
CU052_10235	1487	622	29.81	22.98	0.43116	-1.21371	5.20422e-76	7.55456e-75	yes	down	CU052_10235	aminobenzoyl-glutamate transporter	CP025537.1	2052548	2054134	+	COG2978(S:Function unknown)	COG2978(family UPF0066)	POORLY CHARACTERIZED	K12942	abgT	aminobenzoyl-glutamate transport protein				PF03806.14(ABG_transport:AbgT putative transporter family); PF03553.15(Na_H_antiporter:Na+/H+ antiporter family); PF03606.16(DcuC:C4-dicarboxylate anaerobic carrier)	GO:0016021(cellular_component:integral component of membrane); GO:1902604(biological_process:p-aminobenzoyl-glutamate transmembrane transport); GO:0015558(molecular_function:p-aminobenzoyl-glutamate uptake transmembrane transporter activity)	GO:0005215;GO:0110165;GO:0009987;GO:0051179	WP_101904547.1(AbgT family transporter [Vibrio harveyi])	sp|P46133|ABGT_ECOLI(p-aminobenzoyl-glutamate transport protein OS=Escherichia coli (strain K12) OX=83333 GN=abgT PE=1 SV=3)
CU052_16055	32	12	1.18	0.81	0.386536	-1.37132	0.00292517	0.00659467	yes	down	dsdC	DNA-binding transcriptional regulator DsdC	CP025537.1	3320373	3321320	+	COG0583(E:Amino acid transport and metabolism)	COG0583(d-serine deaminase)	METABOLISM	K13636	dsdC	LysR family transcriptional regulator, D-serine deaminase activator				PF03466.21(LysR_substrate:LysR substrate binding domain); PF00126.28(HTH_1:Bacterial regulatory helix-turn-helix protein, lysR family)	GO:0003700(molecular_function:transcription factor activity, sequence-specific DNA binding); GO:0003677(molecular_function:DNA binding)	GO:0005488;GO:0140110	WP_101905114.1(DNA-binding transcriptional regulator DsdC [Vibrio harveyi])	sp|P46068|DSDC_ECOLI(HTH-type transcriptional regulator DsdC OS=Escherichia coli (strain K12) OX=83333 GN=dsdC PE=2 SV=2)
CU052_02965	894	396	78.22	63.9	0.45658	-1.13106	1.13343e-41	1.07806e-40	yes	down	CU052_02965	Fe-S cluster assembly transcriptional regulator IscR	CP025537.1	557714	557208	-	COG1959(K:Transcription)	COG1959(Transcriptional regulator, BadM Rrf2 family)	INFORMATION STORAGE AND PROCESSING	K13643	iscR	Rrf2 family transcriptional regulator, iron-sulfur cluster assembly transcription factor				PF02082.21(Rrf2:Iron-dependent Transcriptional regulator)	GO:0003700(molecular_function:transcription factor activity, sequence-specific DNA binding); GO:0003690(molecular_function:double-stranded DNA binding); GO:0051537(molecular_function:2 iron, 2 sulfur cluster binding); GO:0005506(molecular_function:iron ion binding)	GO:0005488;GO:0140110	EDL67270.1(Rrf2 family protein [Vibrio campbellii HY01])	sp|A7MU47|ISCR_VIBCB(HTH-type transcriptional regulator IscR OS=Vibrio campbellii (strain ATCC BAA-1116 / BB120) OX=338187 GN=iscR PE=3 SV=1)
CU052_28290	959	182	32.81	11.48	0.195619	-2.35388	5.73123e-123	1.21314e-121	yes	down	CU052_28290	plasmid stability protein StbA	CP025539.1	44156	43179	-				K18640	parM	plasmid segregation protein ParM				PF17989.2(ALP_N:Actin like proteins N terminal domain)			WP_014386841.1(MULTISPECIES: ParM/StbA family protein [Vibrionaceae])
CU052_28115	302	138	5.14	4.33	0.471011	-1.08617	2.80698e-14	1.43454e-13	yes	down	tetC	putative tetracyline resistance transcriptional regulator TetC	CP025539.1	8511	9179	+	ENOG4111NY0(K:Transcription)	ENOG4111NY0(Tetr family transcriptional regulator)	INFORMATION STORAGE AND PROCESSING	K19047	tetC	TetR/AcrR family transcriptional regulator, repressor of tetCD				PF00440.24(TetR_N:Bacterial regulatory proteins, tetR family)	GO:0003677(molecular_function:DNA binding)	GO:0005488	WP_001366182.1(unnamed protein product)	sp|P28815|TETC_ECOLX(Transposon Tn10 TetC protein OS=Escherichia coli OX=562 GN=tetC PE=1 SV=1)
CU052_00125	3737.81	825.48	107.28	43.67	0.22764	-2.13518	0	0	yes	down	CU052_00125	hypothetical protein	CP025540.1	15046	15522	+													WP_101905948.1(hypothetical protein [Vibrio harveyi])
CU052_00130	1354	168	131.96	30.2	0.127894	-2.96698	2.23613e-221	7.39573e-220	yes	down	CU052_00130	hypothetical protein	CP025540.1	15537	16001	+													WP_101905949.1(hypothetical protein [Vibrio harveyi])
CU052_00135	488	98	126.37	47.12	0.206997	-2.27231	5.92435e-61	7.35302e-60	yes	down	CU052_00135	hypothetical protein	CP025540.1	16010	16291	+	ENOG410YT2F(S:Function unknown)	ENOG410YT2F(-)	POORLY CHARACTERIZED										WP_101905950.1(hypothetical protein [Vibrio harveyi])
CU052_00145	317	140	7.34	5.98	0.455227	-1.13534	6.623e-16	3.5565e-15	yes	down	CU052_00145	DGQHR domain-containing protein	CP025540.1	16626	17987	+	ENOG410XWX8(S:Function unknown)	ENOG410XWX8(DNA sulfur modification protein DndB)	POORLY CHARACTERIZED							PF14072.7(DndB:DNA-sulfur modification-associated)			WP_101905951.1(DGQHR domain-containing protein [Vibrio harveyi])
CU052_00175	46	17	4.59	3.13	0.380934	-1.39239	0.000307274	0.000794599	yes	down	CU052_00175	hypothetical protein	CP025540.1	22305	22688	+													WP_101905954.1(hypothetical protein [Vibrio harveyi])
CU052_00180	159	76	20.13	17.75	0.492692	-1.02124	1.53497e-07	5.33754e-07	yes	down	CU052_00180	hypothetical protein	CP025540.1	22783	23169	+													WP_101905955.1(hypothetical protein [Vibrio harveyi])
CU052_00190	846	337	62.86	46.17	0.410599	-1.2842	6.23112e-48	6.44251e-47	yes	down	CU052_00190	twitching motility protein PilT	CP025540.1	24049	24480	+	COG0741(M:Cell wall/membrane/envelope biogenesis)	COG0741(transglycosylase)	CELLULAR PROCESSES AND SIGNALING							PF01464.21(SLT:Transglycosylase SLT domain); PF18896.1(SLT_3:Lysozyme like domain)			WP_074052050.1(lytic transglycosylase domain-containing protein [Vibrio harveyi])	sp|E1WAC2|IAGB_SALTS(Invasion protein iagB OS=Salmonella typhimurium (strain SL1344) OX=216597 GN=iagB PE=3 SV=1)
CU052_00230	12247	4509	282.09	191.41	0.379498	-1.39784	0	0	yes	down	CU052_00230	hypothetical protein	CP025540.1	36323	35712	-													WP_101905963.1(hypothetical protein [Vibrio harveyi])
CU052_00235	569534	141790	30985.8	14220.8	0.256617	-1.96231	0	0	yes	down	CU052_00235	Hok/Gef family protein	CP025540.1	36953	37105	+										PF01848.17(HOK_GEF:Hok/gef family)	GO:0016021(cellular_component:integral component of membrane); GO:0005886(cellular_component:plasma membrane)	GO:0110165	WP_074052092.1(MULTISPECIES: Hok/Gef family protein [Gammaproteobacteria])
CU052_00660	137.91	58.15	19.37	15.08	0.434623	-1.20216	2.45844e-08	9.05732e-08	yes	down	CU052_00660	IS66 family insertion sequence hypothetical protein	CP025537.1	62137	61826	-													WP_101904069.1(IS66 family insertion sequence hypothetical protein [Vibrio harveyi])
CU052_00690	1515	728	29.24	25.89	0.495311	-1.01359	2.49511e-58	3.01328e-57	yes	down	CU052_00690	DUF4258 domain-containing protein	CP025537.1	67221	68900	+	COG3209(M:Cell wall/membrane/envelope biogenesis)	COG3209(YD repeat protein)	CELLULAR PROCESSES AND SIGNALING							PF14076.7(DUF4258:Domain of unknown function (DUF4258))			AWA98014.1(DUF4258 domain-containing protein [Vibrio harveyi])
CU052_00890	17.89	6	2.18	1.35	0.3457	-1.53241	0.0156195	0.0309256	yes	down	CU052_00890	IS66 family insertion sequence hypothetical protein	CP025537.1	106903	106550	-										PF05717.14(TnpB_IS66:IS66 Orf2 like protein)			WP_101904068.1(IS66 family insertion sequence element accessory protein TnpB [Vibrio harveyi])	sp|P55503|Y4JC_SINFN(Uncharacterized protein y4jC OS=Sinorhizobium fredii (strain NBRC 101917 / NGR234) OX=394 GN=NGR_a03130 PE=3 SV=1)
CU052_01210	366	177	11.52	10.27	0.498484	-1.00438	4.02195e-15	2.12063e-14	yes	down	CU052_01210	SAM-dependent methyltransferase	CP025537.1	213096	212011	-	COG0500(Q:Secondary metabolites biosynthesis, transport and catabolism)	COG0500(Methyltransferase)	METABOLISM							PF00891.19(Methyltransf_2:O-methyltransferase domain); PF13649.7(Methyltransf_25:Methyltransferase domain); PF13489.7(Methyltransf_23:Methyltransferase domain); PF08242.13(Methyltransf_12:Methyltransferase domain); PF05175.15(MTS:Methyltransferase small domain)			WP_101904124.1(class I SAM-dependent methyltransferase [Vibrio harveyi])
CU052_01215	165	72	20.45	16.46	0.449787	-1.15268	3.66483e-09	1.42887e-08	yes	down	CU052_01215	hypothetical protein	CP025537.1	213504	213109	-	ENOG411292D(S:Function unknown)	ENOG411292D((LipO)protein)	POORLY CHARACTERIZED										WP_005446495.1(MULTISPECIES: hypothetical protein [Vibrio])
CU052_01960	144891	10414	187787	26150.6	0.0740858	-3.75466	0	0	yes	down	CU052_01960	DUF3149 domain-containing protein	CP025537.1	360550	360690	+	ENOG410ZEY9(S:Function unknown)	ENOG410ZEY9(Protein of unknown function (DUF3149))	POORLY CHARACTERIZED							PF11346.9(DUF3149:Protein of unknown function (DUF3149))	GO:0016021(cellular_component:integral component of membrane)	GO:0110165	WP_005382236.1(MULTISPECIES: DUF3149 domain-containing protein [Vibrio])
CU052_02725	32	11	1.3	0.82	0.354325	-1.49686	0.00148304	0.00349222	yes	down	CU052_02725	hypothetical protein	CP025537.1	503049	502630	-	ENOG411203G(S:Function unknown)	ENOG411203G(-)	POORLY CHARACTERIZED								GO:0016021(cellular_component:integral component of membrane)	GO:0110165	WP_017188481.1(hypothetical protein [Vibrio harveyi])
CU052_02730	37	16	3.22	2.57	0.445735	-1.16574	0.00482483	0.010511	yes	down	CU052_02730	hypothetical protein	CP025537.1	503537	503196	-													AWA98366.1(hypothetical protein CU052_02730 [Vibrio harveyi])	sp|P03009|TRA2_ECOLX(Probable transposase for transposon Tn903 OS=Escherichia coli OX=562 PE=4 SV=1)
CU052_03130	90	29	27.99	16.79	0.332135	-1.59016	2.532e-08	9.31067e-08	yes	down	CU052_03130	ferredoxin	CP025537.1	593415	593669	+	COG1145(C:Energy production and conversion)	COG1145(4Fe-4S ferredoxin, iron-sulfur binding)	METABOLISM							PF12797.8(Fer4_2:4Fe-4S binding domain); PF00037.28(Fer4:4Fe-4S binding domain); PF12838.8(Fer4_7:4Fe-4S dicluster domain); PF14697.7(Fer4_21:4Fe-4S dicluster domain)			WP_101904208.1(YfhL family 4Fe-4S dicluster ferredoxin [Vibrio harveyi])	sp|P44746|Y527_HAEIN(Uncharacterized ferredoxin-like protein HI_0527 OS=Haemophilus influenzae (strain ATCC 51907 / DSM 11121 / KW20 / Rd) OX=71421 GN=HI_0527 PE=1 SV=1)
CU052_03260	581	257	14.92	12.16	0.455949	-1.13306	9.50428e-28	6.98541e-27	yes	down	CU052_03260	peptidase M23	CP025537.1	616566	617567	+	COG0739(M:Cell wall/membrane/envelope biogenesis)	COG0739(peptidase')	CELLULAR PROCESSES AND SIGNALING							PF01551.23(Peptidase_M23:Peptidase family M23)	GO:0016021(cellular_component:integral component of membrane)	GO:0110165	WP_009699373.1(MULTISPECIES: M23 family metallopeptidase [Vibrio])	sp|P44693|Y409_HAEIN(Uncharacterized metalloprotease HI_0409 OS=Haemophilus influenzae (strain ATCC 51907 / DSM 11121 / KW20 / Rd) OX=71421 GN=HI_0409 PE=3 SV=1)
CU052_04075	1083	397	48.85	33.01	0.377851	-1.40411	1.60777e-69	2.1664e-68	yes	down	CU052_04075	HTH domain-containing protein	CP025537.1	798553	797792	-	COG1349(M:Cell wall/membrane/envelope biogenesis)	COG1349(Catalyzes the first step in hexosamine metabolism, converting fructose-6P into glucosamine-6P using glutamine as a nitrogen source (By similarity))	CELLULAR PROCESSES AND SIGNALING							PF00455.23(DeoRC:DeoR C terminal sensor domain); PF08220.13(HTH_DeoR:DeoR-like helix-turn-helix domain); PF08279.13(HTH_11:HTH domain); PF00392.22(GntR:Bacterial regulatory proteins, gntR family)	GO:0003700(molecular_function:transcription factor activity, sequence-specific DNA binding); GO:0003677(molecular_function:DNA binding)	GO:0005488;GO:0140110	WP_005450450.1(MULTISPECIES: DeoR family transcriptional regulator [Vibrio])	sp|P15082|SRLR_ECOLI(Glucitol operon repressor OS=Escherichia coli (strain K12) OX=83333 GN=srlR PE=1 SV=1)
CU052_05115	1054	245	13.14	5.63	0.239599	-2.06131	7.78308e-115	1.56225e-113	yes	down	CU052_05115	TonB-dependent receptor	CP025537.1	987962	990445	+										PF00593.25(TonB_dep_Rec:TonB dependent receptor); PF07715.16(Plug:TonB-dependent Receptor Plug Domain)	GO:0016021(cellular_component:integral component of membrane); GO:0009279(cellular_component:cell outer membrane)	GO:0110165	WP_005448453.1(MULTISPECIES: TonB-dependent receptor [Vibrio])	sp|A7FD14|BTUB_YERP3(Vitamin B12 transporter BtuB OS=Yersinia pseudotuberculosis serotype O:1b (strain IP 31758) OX=349747 GN=btuB PE=3 SV=1)
CU052_05145	322	140	8.93	7.16	0.448158	-1.15792	1.33738e-16	7.28922e-16	yes	down	CU052_05145	tetratricopeptide repeat protein	CP025537.1	994260	995474	+	ENOG410YY3I(S:Function unknown)	ENOG410YY3I(domain protein)	POORLY CHARACTERIZED							PF07719.18(TPR_2:Tetratricopeptide repeat); PF13424.7(TPR_12:Tetratricopeptide repeat); PF13181.7(TPR_8:Tetratricopeptide repeat); PF12895.8(ANAPC3:Anaphase-promoting complex, cyclosome, subunit 3)			WP_029788935.1(MULTISPECIES: hypothetical protein [Vibrio])
CU052_05210	1942	323	170.95	52.43	0.17144	-2.54422	7.40103e-270	2.99176e-268	yes	down	CU052_05210	ATP-dependent Lon protease	CP025537.1	1013954	1013490	-											GO:0008233(molecular_function:peptidase activity)	GO:0003824	WP_009698973.1(hypothetical protein [Vibrio harveyi])
CU052_05430	265	105	14.64	10.69	0.408416	-1.29189	2.87377e-16	1.55756e-15	yes	down	CU052_05430	N-acetyltransferase	CP025537.1	1060346	1059918	-	COG0454(S:Function unknown)	COG0454(Necessary for normal cell division and for the maintenance of normal septation (By similarity))	POORLY CHARACTERIZED							PF00583.26(Acetyltransf_1:Acetyltransferase (GNAT) family); PF13480.8(Acetyltransf_6:Acetyltransferase (GNAT) domain); PF13508.8(Acetyltransf_7:Acetyltransferase (GNAT) domain); PF13673.8(Acetyltransf_10:Acetyltransferase (GNAT) domain)	GO:0008080(molecular_function:N-acetyltransferase activity)	GO:0003824	WP_009701602.1(unnamed protein product)
CU052_05625	323	127	9.15	6.63	0.405285	-1.30299	9.96054e-20	5.97119e-19	yes	down	CU052_05625	hypothetical protein	CP025537.1	1105164	1104316	-													AWA98893.1(hypothetical protein CU052_05625 [Vibrio harveyi])
CU052_06270	23712	10158	3946.98	3124.71	0.441569	-1.17929	0	0	yes	down	CU052_06270	hypothetical protein	CP025537.1	1246348	1246181	-													WP_005450993.1(MULTISPECIES: hypothetical protein [Vibrio])
CU052_06565	1134	502	39.74	32.42	0.456299	-1.13195	1.89225e-52	2.09806e-51	yes	down	CU052_06565	hypothetical protein	CP025537.1	1301289	1302281	+	ENOG410ZEZJ(S:Function unknown)	ENOG410ZEZJ(-)	POORLY CHARACTERIZED										WP_005451187.1(MULTISPECIES: hypothetical protein [Vibrio])
CU052_06745	396	173	37.47	30.18	0.450308	-1.15102	7.00057e-20	4.22721e-19	yes	down	CU052_06745	DUF2500 domain-containing protein	CP025537.1	1338783	1338454	-	ENOG4111PZA(S:Function unknown)	ENOG4111PZA(receptor)	POORLY CHARACTERIZED							PF10694.10(DUF2500:Protein of unknown function (DUF2500))			WP_009695938.1(MULTISPECIES: DUF2500 domain-containing protein [Vibrio])
CU052_07195	368	116	12.67	7.36	0.324914	-1.62187	3.06467e-30	2.36912e-29	yes	down	CU052_07195	sensor domain-containing diguanylate cyclase	CP025537.1	1424267	1423278	-	ENOG410XNMH(C:Energy production and conversion); COG2199(C:Energy production and conversion)	ENOG410XNMH(alcohol dehydrogenase); COG2199(alcohol dehydrogenase)	METABOLISM;METABOLISM							PF00990.22(GGDEF:Diguanylate cyclase, GGDEF domain)			WP_009698911.1(sensor domain-containing diguanylate cyclase [Vibrio harveyi])	sp|P54595|YHCK_BACSU(Uncharacterized protein YhcK OS=Bacillus subtilis (strain 168) OX=224308 GN=yhcK PE=4 SV=1)
CU052_07280	401	20	115.95	10.75	0.0514096	-4.28182	8.786e-88	1.4128e-86	yes	down	CU052_07280	DUF4212 domain-containing protein	CP025537.1	1443922	1443659	-	COG4327(S:Function unknown)	COG4327(solute symporter protein)	POORLY CHARACTERIZED							PF13937.7(DUF4212:Domain of unknown function (DUF4212))	GO:0016021(cellular_component:integral component of membrane)	GO:0110165	EEZ86878.1(conserved hypothetical protein [Vibrio harveyi 1DA3])
CU052_07625	8968	2445	270.78	136.07	0.281023	-1.83124	0	0	yes	down	CU052_07625	IS110 family transposase	CP025537.1	1506016	1507017	+	COG3547(C:Energy production and conversion)	COG3547(Is involved in NO detoxification in an aerobic process, termed nitric oxide dioxygenase (NOD) reaction that utilizes O(2) and NAD(P)H to convert NO to nitrate, which protects the bacterium from various noxious nitrogen compounds. Therefore, plays a central role in the inducible response to nitrosative stress (By similarity))	METABOLISM							PF02371.17(Transposase_20:Transposase IS116/IS110/IS902 family); PF01548.18(DEDD_Tnp_IS110:Transposase)	GO:0004803(molecular_function:transposase activity); GO:0006313(biological_process:transposition, DNA-mediated); GO:0003677(molecular_function:DNA binding)	GO:0005488;GO:0009987;GO:0003824;GO:0008152	WP_101904428.1(IS110 family transposase [Vibrio harveyi])	sp|Q9HI37|TPF20_PSEAE(Probable family 20 transposase OS=Pseudomonas aeruginosa (strain ATCC 15692 / DSM 22644 / CIP 104116 / JCM 14847 / LMG 12228 / 1C / PRS 101 / PAO1) OX=208964 GN=PA0445 PE=3 SV=1)
CU052_08025	152	42	64.01	33.05	0.284816	-1.8119	2.04465e-15	1.08594e-14	yes	down	CU052_08025	envelope stress response protein PspG	CP025537.1	1590180	1590395	+										PF09583.11(Phageshock_PspG:Phage shock protein G (Phageshock_PspG))	GO:0016021(cellular_component:integral component of membrane)	GO:0110165	WP_005451528.1(MULTISPECIES: envelope stress response protein PspG [Vibrio])
CU052_08450	37	15	4.42	3.3	0.417877	-1.25885	0.00274529	0.00621561	yes	down	CU052_08450	DUF2061 domain-containing protein	CP025537.1	1683685	1683287	-	COG3205(S:Function unknown)	COG3205(Membrane)	POORLY CHARACTERIZED							PF09834.10(DUF2061:Predicted membrane protein (DUF2061))	GO:0016021(cellular_component:integral component of membrane)	GO:0110165	WP_005441986.1(MULTISPECIES: DUF2061 domain-containing protein [Vibrio])
CU052_08785	1216	529	288.9	233.12	0.448416	-1.15709	4.65171e-58	5.57152e-57	yes	down	CU052_08785	hypothetical protein	CP025537.1	1736752	1736516	-													WP_005449753.1(hypothetical protein [Vibrio harveyi])
CU052_09405	256	116	5.46	4.56	0.467064	-1.09831	1.58268e-12	7.43567e-12	yes	down	CU052_09405	phosphonomutase	CP025537.1	1859565	1858153	-	COG1109(G:Carbohydrate transport and metabolism)	COG1109(Catalyzes the conversion of glucosamine-6-phosphate to glucosamine-1-phosphate (By similarity))	METABOLISM							PF02878.17(PGM_PMM_I:Phosphoglucomutase/phosphomannomutase, alpha/beta/alpha domain I); PF02880.17(PGM_PMM_III:Phosphoglucomutase/phosphomannomutase, alpha/beta/alpha domain III); PF02879.17(PGM_PMM_II:Phosphoglucomutase/phosphomannomutase, alpha/beta/alpha domain II); PF00408.21(PGM_PMM_IV:Phosphoglucomutase/phosphomannomutase, C-terminal domain)	GO:0005975(biological_process:carbohydrate metabolic process); GO:0016868(molecular_function:intramolecular transferase activity, phosphotransferases)	GO:0003824;GO:0008152	WP_009698740.1(MULTISPECIES: phosphoglucomutase/phosphomannomutase family protein [Vibrio])	sp|Q68BJ6|PGMMM_THEKO(Phosphoglucomutase/phosphomannomutase OS=Thermococcus kodakarensis (strain ATCC BAA-918 / JCM 12380 / KOD1) OX=69014 GN=TK1108 PE=1 SV=1)
CU052_09425	101	34	1.87	1.16	0.34699	-1.52704	1.00574e-08	3.78682e-08	yes	down	CU052_09425	chitobiase	CP025537.1	1866746	1865007	-	ENOG410XSBI(S:Function unknown)	ENOG410XSBI(endoglucanase-related protein)	POORLY CHARACTERIZED							PF00759.20(Glyco_hydro_9:Glycosyl hydrolase family 9); PF02927.15(CelD_N:Cellulase N-terminal ig-like domain)	GO:0005975(biological_process:carbohydrate metabolic process); GO:0008810(molecular_function:cellulase activity)	GO:0003824;GO:0008152	WP_101904503.1(glycoside hydrolase family 9 protein [Vibrio harveyi])
CU052_09605	191	84	22.17	17.99	0.45332	-1.1414	3.04299e-10	1.26704e-09	yes	down	CU052_09605	MarR family transcriptional regulator	CP025537.1	1910170	1910583	+	ENOG410XUB6(K:Transcription)	ENOG410XUB6(Transcriptional regulator, MarR Family)	INFORMATION STORAGE AND PROCESSING							PF12802.8(MarR_2:MarR family); PF01047.23(MarR:MarR family); PF01325.20(Fe_dep_repress:Iron dependent repressor, N-terminal DNA binding domain); PF13463.7(HTH_27:Winged helix DNA-binding domain); PF09339.11(HTH_IclR:IclR helix-turn-helix domain); PF02796.16(HTH_7:Helix-turn-helix domain of resolvase); PF01978.20(TrmB:Sugar-specific transcriptional regulator TrmB)	GO:0003700(molecular_function:transcription factor activity, sequence-specific DNA binding)	GO:0140110	WP_017817698.1(MULTISPECIES: MarR family transcriptional regulator [Vibrio])
CU052_09610	396	158	9.33	6.86	0.411264	-1.28186	2.86277e-23	1.88722e-22	yes	down	CU052_09610	MATE family efflux transporter	CP025537.1	1910641	1911987	+	COG0534(K:Transcription)	COG0534(Transcriptional regulator, MarR Family)	INFORMATION STORAGE AND PROCESSING							PF01554.19(MatE:MatE); PF14667.7(Polysacc_synt_C:Polysaccharide biosynthesis C-terminal domain)	GO:0015297(molecular_function:antiporter activity); GO:0016021(cellular_component:integral component of membrane); GO:0042910(molecular_function:xenobiotic transporter activity)	GO:0005215;GO:0110165	WP_009698720.1(sodium-coupled multidrug efflux MATE transporter VmrA [Vibrio harveyi])	sp|Q49VC5|MEPA_STAS1(Multidrug export protein MepA OS=Staphylococcus saprophyticus subsp. saprophyticus (strain ATCC 15305 / DSM 20229) OX=342451 GN=mepA PE=3 SV=1)
CU052_09980	388	132	13.81	8.66	0.350672	-1.51181	7.3408e-29	5.48534e-28	yes	down	CU052_09980	C4-dicarboxylate ABC transporter	CP025537.1	1998317	1999291	+	COG1275(P:Inorganic ion transport and metabolism)	COG1275(C4-dicarboxylate transporter malic acid transport protein)	METABOLISM							PF03595.18(SLAC1:Voltage-dependent anion channel)	GO:0016021(cellular_component:integral component of membrane); GO:0055085(biological_process:transmembrane transport)	GO:0009987;GO:0051179;GO:0110165	WP_050934920.1(TDT family transporter [Vibrio harveyi])	sp|Q57996|Y576_METJA(Uncharacterized transporter MJ0576 OS=Methanocaldococcus jannaschii (strain ATCC 43067 / DSM 2661 / JAL-1 / JCM 10045 / NBRC 100440) OX=243232 GN=MJ0576 PE=3 SV=1)
CU052_10020	475	143	98.54	54.94	0.310314	-1.6882	1.04991e-40	9.80982e-40	yes	down	CU052_10020	hypothetical protein	CP025537.1	2013380	2013195	-											GO:0004527(molecular_function:exonuclease activity); GO:0008854(molecular_function:exodeoxyribonuclease V activity)	GO:0003824	EKM29665.1(exonuclease V subunit gamma [Vibrio harveyi])
CU052_10285	497159	191475	49613.7	35241.6	0.396986	-1.33284	0	0	yes	down	CU052_10285	hypothetical protein	CP025537.1	2062966	2063145	+													WP_005446194.1(hypothetical protein [Vibrio harveyi])
CU052_10290	898	364	43.41	32.43	0.417815	-1.25906	2.78126e-49	2.93292e-48	yes	down	CU052_10290	N-acetyltransferase	CP025537.1	2063578	2064084	+	COG1670(L:Replication, recombination and repair)	COG1670(Integrase catalytic subunit)	INFORMATION STORAGE AND PROCESSING							PF13302.8(Acetyltransf_3:Acetyltransferase (GNAT) domain); PF00583.26(Acetyltransf_1:Acetyltransferase (GNAT) family)	GO:0016740(molecular_function:transferase activity); GO:0008080(molecular_function:N-acetyltransferase activity)	GO:0003824	WP_033007281.1(unnamed protein product)	sp|O31633|YJCK_BACSU(Putative [ribosomal protein S5]-alanine N-acetyltransferase OS=Bacillus subtilis (strain 168) OX=224308 GN=yjcK PE=3 SV=1)
CU052_10715	17.89	6	2.18	1.35	0.3457	-1.53241	0.0156195	0.0309256	yes	down	CU052_10715	IS66 family insertion sequence hypothetical protein	CP025537.1	2177906	2177553	-										PF05717.14(TnpB_IS66:IS66 Orf2 like protein)			WP_101904068.1(IS66 family insertion sequence element accessory protein TnpB [Vibrio harveyi])	sp|P55503|Y4JC_SINFN(Uncharacterized protein y4jC OS=Sinorhizobium fredii (strain NBRC 101917 / NGR234) OX=394 GN=NGR_a03130 PE=3 SV=1)
CU052_11535	74	26	10.3	6.68	0.36216	-1.4653	1.96689e-06	6.27012e-06	yes	down	CU052_11535	hypothetical protein	CP025537.1	2347494	2347135	-	ENOG410Z5X2(S:Function unknown)	ENOG410Z5X2(-)	POORLY CHARACTERIZED										WP_005452054.1(MULTISPECIES: hypothetical protein [Vibrio])
CU052_11550	247	81	3.82	2.31	0.338023	-1.5648	7.36852e-20	4.43559e-19	yes	down	CU052_11550	methyl-accepting chemotaxis protein	CP025537.1	2351710	2349674	-	COG0840(S:Function unknown)	COG0840(Iron-regulated protein)	POORLY CHARACTERIZED							PF17201.5(Cache_3-Cache_2:Cache 3/Cache 2 fusion domain); PF00015.22(MCPsignal:Methyl-accepting chemotaxis protein (MCP) signalling domain); PF17202.5(sCache_3_3:Single cache domain 3); PF17200.5(sCache_2:Single Cache domain 2); PF08269.12(dCache_2:Cache domain); PF02743.19(dCache_1:Cache domain); PF17203.5(sCache_3_2:Single cache domain 3)	GO:0016021(cellular_component:integral component of membrane); GO:0007165(biological_process:signal transduction)	GO:0009987;GO:0065007;GO:0110165	WP_009698536.1(Cache 3/Cache 2 fusion domain-containing protein [Vibrio harveyi])	sp|Q9I3S1|BDLA_PSEAE(Biofilm dispersion protein BdlA OS=Pseudomonas aeruginosa (strain ATCC 15692 / DSM 22644 / CIP 104116 / JCM 14847 / LMG 12228 / 1C / PRS 101 / PAO1) OX=208964 GN=bdlA PE=1 SV=1)
CU052_11555	1107	388	24.64	15.92	0.361279	-1.46881	7.32307e-76	1.06039e-74	yes	down	CU052_11555	nucleoside hydrolase	CP025537.1	2352050	2353018	+	COG1957(F:Nucleotide transport and metabolism)	COG1957(nucleoside hydrolase)	METABOLISM							PF01156.20(IU_nuc_hydro:Inosine-uridine preferring nucleoside hydrolase)			WP_017817822.1(nucleoside hydrolase [Vibrio harveyi])	sp|Q652Q8|URH2_ORYSJ(Probable uridine nucleosidase 2 OS=Oryza sativa subsp. japonica OX=39947 GN=URH2 PE=2 SV=1)
CU052_11670	95	45	5.74	5.01	0.488256	-1.03429	4.1434e-05	0.000118753	yes	down	CU052_11670	MarC family protein	CP025537.1	2380001	2379363	-	COG2095(S:Function unknown)	COG2095(methyl-accepting chemotaxis protein)	POORLY CHARACTERIZED							PF01914.18(MarC:MarC family integral membrane protein); PF03741.17(TerC:Integral membrane protein TerC family); PF01810.19(LysE:LysE type translocator)	GO:0016021(cellular_component:integral component of membrane); GO:0005886(cellular_component:plasma membrane)	GO:0110165	WP_101904635.1(YchE family NAAT transporter [Vibrio harveyi])	sp|P25743|YCHE_ECOLI(UPF0056 membrane protein YhcE OS=Escherichia coli (strain K12) OX=83333 GN=ychE PE=3 SV=2)
CU052_11685	118	34	9.88	5.25	0.297	-1.75147	8.34501e-12	3.75978e-11	yes	down	CU052_11685	hypothetical protein	CP025537.1	2384886	2384383	-	ENOG410Y032(S:Function unknown)	ENOG410Y032(Ribosomal S4P (gammaproteobacterial))	POORLY CHARACTERIZED							PF11993.9(Ribosomal_S4Pg:Ribosomal S4P (gammaproteobacterial))			WP_101904636.1(hypothetical protein [Vibrio harveyi])
CU052_12315	465	190	32.24	24.29	0.421172	-1.24752	5.50431e-26	3.87432e-25	yes	down	CU052_12315	TetR/AcrR family transcriptional regulator	CP025537.1	2515524	2514985	-	ENOG410XUF9(K:Transcription); ENOG410ZZH9(K:Transcription)	ENOG410XUF9(Transcriptional regulator); ENOG410ZZH9(Transcriptional regulator, tetR family)	INFORMATION STORAGE AND PROCESSING;INFORMATION STORAGE AND PROCESSING							PF00440.24(TetR_N:Bacterial regulatory proteins, tetR family); PF17940.2(TetR_C_31:Tetracyclin repressor-like, C-terminal domain)	GO:0003677(molecular_function:DNA binding)	GO:0005488	WP_005444918.1(TetR/AcrR family transcriptional regulator [Vibrio harveyi])	sp|P32398|YHGD_BACSU(Uncharacterized HTH-type transcriptional regulator YhgD OS=Bacillus subtilis (strain 168) OX=224308 GN=yhgD PE=4 SV=1)
CU052_12395	22	9	0.75	0.56	0.421676	-1.24579	0.0219869	0.041935	yes	down	CU052_12395	DUF2955 domain-containing protein	CP025537.1	2532721	2531702	-										PF11168.9(DUF2955:Protein of unknown function (DUF2955)); PF13515.7(FUSC_2:Fusaric acid resistance protein-like)	GO:0016021(cellular_component:integral component of membrane)	GO:0110165	WP_005444960.1(DUF2955 domain-containing protein [Vibrio harveyi])
CU052_12400	75	18	2.39	1.06	0.247383	-2.01518	2.13302e-09	8.42355e-09	yes	down	CU052_12400	HlyD family secretion protein	CP025537.1	2533795	2532731	-	COG1566(S:Function unknown)	COG1566(EamA-like transporter family)	POORLY CHARACTERIZED							PF13533.7(Biotin_lipoyl_2:Biotin-lipoyl like); PF13437.7(HlyD_3:HlyD family secretion protein); PF16576.6(HlyD_D23:Barrel-sandwich domain of CusB or HlyD membrane-fusion); PF00364.23(Biotin_lipoyl:Biotin-requiring enzyme); PF10482.10(CtIP_N:Tumour-suppressor protein CtIP N-terminal domain)			WP_005444962.1(HlyD family secretion protein [Vibrio harveyi])	sp|Q83P86|MDTN_SHIFL(Multidrug resistance protein MdtN OS=Shigella flexneri OX=623 GN=mdtN PE=3 SV=4)
CU052_12810	312	116	141.18	98.18	0.383232	-1.38371	8.36972e-21	5.23872e-20	yes	down	CU052_12810	hypothetical protein	CP025537.1	2624843	2625019	+											GO:0008168(molecular_function:methyltransferase activity); GO:0032259(biological_process:methylation)	GO:0003824;GO:0008152	APP04996.1(hypothetical protein BG259_06435 [Vibrio harveyi])
CU052_12985	293	49	5.5	1.7	0.17238	-2.53633	3.56386e-42	3.43464e-41	yes	down	CU052_12985	EAL domain-containing protein	CP025537.1	2663585	2661870	-	COG2200(H:Coenzyme transport and metabolism)	COG2200(6-pyruvoyltetrahydropterin synthase activity)	METABOLISM							PF00563.21(EAL:EAL domain)			WP_074050637.1(EAL domain-containing protein [Vibrio harveyi])	sp|Q9HYT3|Y3311_PSEAE(Uncharacterized signaling protein PA3311 OS=Pseudomonas aeruginosa (strain ATCC 15692 / DSM 22644 / CIP 104116 / JCM 14847 / LMG 12228 / 1C / PRS 101 / PAO1) OX=208964 GN=PA3311 PE=3 SV=1)
CU052_13325	392	161	23.05	17.46	0.423349	-1.24008	5.72872e-22	3.66047e-21	yes	down	CU052_13325	hypothetical protein	CP025537.1	2716644	2716135	-													AWB00214.1(hypothetical protein CU052_13325 [Vibrio harveyi])
CU052_13690	27	10	2.72	1.86	0.381764	-1.38925	0.00577485	0.0124363	yes	down	CU052_13690	cupin domain-containing protein	CP025537.1	2778580	2778218	-	COG0662(G:Carbohydrate transport and metabolism)	COG0662(Mannose-1-phosphate guanylyltransferase Mannose-6-phosphate isomerase)	METABOLISM							PF07883.12(Cupin_2:Cupin domain); PF05899.13(Cupin_3:Protein of unknown function (DUF861)); PF12973.8(Cupin_7:ChrR Cupin-like domain); PF01050.19(MannoseP_isomer:Mannose-6-phosphate isomerase); PF06052.13(3-HAO:3-hydroxyanthranilic acid dioxygenase)	GO:0016853(molecular_function:isomerase activity)	GO:0003824	WP_050921748.1(cupin domain-containing protein [Vibrio harveyi])	sp|P96597|YDBB_BACSU(Uncharacterized protein YdbB OS=Bacillus subtilis (strain 168) OX=224308 GN=ydbB PE=3 SV=1)
CU052_14130	62	23	9.47	6.49	0.38238	-1.38692	2.94709e-05	8.55185e-05	yes	down	CU052_14130	hypothetical protein	CP025537.1	2869281	2868922	-										PF01978.20(TrmB:Sugar-specific transcriptional regulator TrmB)			WP_005445454.1(MULTISPECIES: hypothetical protein [Vibrio harveyi group])
CU052_14270	121	51	1.78	1.38	0.434454	-1.20273	1.74082e-07	6.03534e-07	yes	down	CU052_14270	LTA synthase family protein	CP025537.1	2902986	2901049	-	COG1368(M:Cell wall/membrane/envelope biogenesis)	COG1368(Sulfatase)	CELLULAR PROCESSES AND SIGNALING							PF00884.24(Sulfatase:Sulfatase)	GO:0016021(cellular_component:integral component of membrane); GO:0046872(molecular_function:metal ion binding); GO:0008484(molecular_function:sulfuric ester hydrolase activity)	GO:0003824;GO:0110165;GO:0005488	WP_053050011.1(LTA synthase family protein [Vibrio harveyi])	sp|P44135|Y1246_HAEIN(Uncharacterized protein HI_1246 OS=Haemophilus influenzae (strain ATCC 51907 / DSM 11121 / KW20 / Rd) OX=71421 GN=HI_1246 PE=4 SV=1)
CU052_14370	3265	1116	62.18	39.17	0.352322	-1.50503	5.84749e-228	2.0141e-226	yes	down	CU052_14370	DUF3360 domain-containing protein	CP025537.1	2923728	2925236	+	ENOG410XRKA(S:Function unknown)	ENOG410XRKA(Protein of unknown function (DUF3360))	POORLY CHARACTERIZED							PF11840.9(DUF3360:Protein of unknown function (DUF3360))	GO:0016021(cellular_component:integral component of membrane)	GO:0110165	WP_101904822.1(DUF3360 domain-containing protein [Vibrio harveyi])
CU052_15300	22	9	2.34	1.77	0.421676	-1.24579	0.0219869	0.041935	yes	down	CU052_15300	ATP-binding protein	CP025537.1	3126634	3126245	-	ENOG41120IN(S:Function unknown)	ENOG41120IN(-)	POORLY CHARACTERIZED							PF13671.7(AAA_33:AAA domain); PF08433.11(KTI12:Chromatin associated protein KTI12); PF13238.7(AAA_18:AAA domain); PF13207.7(AAA_17:AAA domain); PF01202.23(SKI:Shikimate kinase); PF05729.13(NACHT:NACHT domain); PF13401.7(AAA_22:AAA domain); PF13191.7(AAA_16:AAA ATPase domain); PF00004.30(AAA:ATPase family associated with various cellular activities (AAA)); PF13604.7(AAA_30:AAA domain); PF01583.21(…			WP_101904882.1(ATP-binding protein [Vibrio harveyi])	sp|Q3V2Q8|N42L1_MOUSE(NEDD4-binding protein 2-like 1 OS=Mus musculus OX=10090 GN=N4bp2l1 PE=2 SV=1)
CU052_15565	79	35	5.45	4.45	0.456667	-1.13079	5.83938e-05	0.00016397	yes	down	CU052_15565	threonine transporter RhtB	CP025537.1	3205402	3204836	-													WP_005451891.1(MULTISPECIES: hypothetical protein [Vibrio])
CU052_15570	99	46	6.15	5.26	0.47894	-1.06208	1.89813e-05	5.61148e-05	yes	down	CU052_15570	LysE family translocator	CP025537.1	3206037	3205402	-	COG1280(L:Replication, recombination and repair)	COG1280(Integrase catalytic subunit)	INFORMATION STORAGE AND PROCESSING							PF01810.19(LysE:LysE type translocator)	GO:0016021(cellular_component:integral component of membrane); GO:0006865(biological_process:amino acid transport); GO:0005886(cellular_component:plasma membrane)	GO:0051179;GO:0110165	WP_009696973.1(MULTISPECIES: LysE family translocator [Vibrio])	sp|O05406|YRHP_BACSU(Uncharacterized membrane protein YrhP OS=Bacillus subtilis (strain 168) OX=224308 GN=yrhP PE=3 SV=2)
CU052_15830	404	161	25.52	18.75	0.410774	-1.28358	9.40206e-24	6.3271e-23	yes	down	CU052_15830	hypothetical protein	CP025537.1	3266238	3266786	+													WP_005442115.1(MULTISPECIES: hypothetical protein [Vibrio])
CU052_15905	258	120	9.4	8.06	0.479425	-1.06062	5.34611e-12	2.44844e-11	yes	down	CU052_15905	LysR family transcriptional regulator	CP025537.1	3283844	3284800	+	ENOG4111GV7(K:Transcription)	ENOG4111GV7(Transcriptional regulator)	INFORMATION STORAGE AND PROCESSING							PF03466.21(LysR_substrate:LysR substrate binding domain); PF00126.28(HTH_1:Bacterial regulatory helix-turn-helix protein, lysR family)	GO:0003700(molecular_function:transcription factor activity, sequence-specific DNA binding); GO:0003677(molecular_function:DNA binding)	GO:0005488;GO:0140110	WP_045488354.1(MULTISPECIES: LysR family transcriptional regulator [Vibrio])	sp|A8ACM1|YIDZ_CITK8(HTH-type transcriptional regulator YidZ OS=Citrobacter koseri (strain ATCC BAA-895 / CDC 4225-83 / SGSC4696) OX=290338 GN=yidZ PE=3 SV=1)
CU052_15965	3195	1465	444.61	376.35	0.472635	-1.0812	3.39019e-134	7.67872e-133	yes	down	CU052_15965	secretion protein	CP025537.1	3297238	3297468	+										PF09016.11(Pas_Saposin:Pas factor saposin fold)			WP_009698104.1(MULTISPECIES: secretion factor PAS [Vibrio])
CU052_16120	546	254	21.23	18.21	0.479512	-1.06036	1.12414e-23	7.53871e-23	yes	down	CU052_16120	HDOD domain-containing protein	CP025537.1	3335019	3335939	+	COG1639(T:Signal transduction mechanisms)	COG1639(HDOD domain)	CELLULAR PROCESSES AND SIGNALING							PF08668.13(HDOD:HDOD domain)			WP_005444535.1(HDOD domain-containing protein [Vibrio harveyi])
CU052_16330	428	183	7.62	6	0.440723	-1.18205	3.23212e-22	2.08121e-21	yes	down	CU052_16330	FAD-binding protein	CP025537.1	3385246	3387042	+	COG0493(P:Inorganic ion transport and metabolism)	COG0493(sulfurtransferase)	METABOLISM							PF07992.15(Pyr_redox_2:Pyridine nucleotide-disulphide oxidoreductase); PF14691.7(Fer4_20:Dihydroprymidine dehydrogenase domain II, 4Fe-4S cluster); PF13738.7(Pyr_redox_3:Pyridine nucleotide-disulphide oxidoreductase); PF00070.28(Pyr_redox:Pyridine nucleotide-disulphide oxidoreductase); PF13450.7(NAD_binding_8:NAD(P)-binding Rossmann-like domain); PF00890.25(FAD_binding_2:FAD binding domain); PF01…			WP_050939739.1(FAD-dependent oxidoreductase [Vibrio harveyi])	sp|D7AF64|SFRB_GEOSK(NADPH-Fe(3+) oxidoreductase subunit beta OS=Geobacter sulfurreducens (strain DL-1 / KN400) OX=663917 GN=sfrB PE=3 SV=1)
CU052_16335	130	37	6.34	3.32	0.293371	-1.7692	5.12703e-13	2.46852e-12	yes	down	CU052_16335	(Fe-S)-binding protein	CP025537.1	3387039	3387809	+	ENOG4111G02(C:Energy production and conversion)	ENOG4111G02(domain protein)	METABOLISM							PF02754.17(CCG:Cysteine-rich domain)			WP_009698151.1(MULTISPECIES: (Fe-S)-binding protein [Vibrio])	sp|Q57557|Y092_METJA(Uncharacterized iron-sulfur protein MJ0092 OS=Methanocaldococcus jannaschii (strain ATCC 43067 / DSM 2661 / JAL-1 / JCM 10045 / NBRC 100440) OX=243232 GN=MJ0092 PE=3 SV=1)
CU052_16720	3329	1525	500.95	423.81	0.472188	-1.08257	5.03545e-140	1.17245e-138	yes	down	CU052_16720	hypothetical protein	CP025537.1	3470275	3470442	+											GO:0016787(molecular_function:hydrolase activity)	GO:0003824	WP_005450789.1(MULTISPECIES: hypothetical protein [Vibrio])
CU052_16750	12	3	2.58	1.19	0.257691	-1.95629	0.0188346	0.036509	yes	down	CU052_16750	DksA/TraR family C4-type zinc finger protein	CP025537.1	3476001	3475735	-	COG1734(H:Coenzyme transport and metabolism)	COG1734(Catalyzes the conversion of dethiobiotin (DTB) to biotin by the insertion of a sulfur atom into dethiobiotin via a radical- based mechanism (By similarity))	METABOLISM							PF01258.18(zf-dskA_traR:Prokaryotic dksA/traR C4-type zinc finger); PF12773.8(DZR:Double zinc ribbon)	GO:0008270(molecular_function:zinc ion binding)	GO:0005488	WP_005450802.1(MULTISPECIES: DksA/TraR family C4-type zinc finger protein [Vibrio])	sp|P41039|YBII_ECOLI(Uncharacterized protein YbiI OS=Escherichia coli (strain K12) OX=83333 GN=ybiI PE=1 SV=1)
CU052_16820	14	3	1.01	0.4	0.220878	-2.17868	0.00655638	0.0139491	yes	down	CU052_16820	hypothetical protein	CP025537.1	3492044	3491532	-													WP_101904984.1(hypothetical protein [Vibrio harveyi])
CU052_16855	29	5	5.82	1.86	0.177718	-2.49234	2.24307e-05	6.58774e-05	yes	down	CU052_16855	hypothetical protein	CP025537.1	3501167	3501478	+													WP_101904991.1(hypothetical protein [Vibrio harveyi])
CU052_16865	23	9	1.8	1.3	0.403342	-1.30992	0.0148744	0.0296418	yes	down	CU052_16865	hypothetical protein	CP025537.1	3502105	3502650	+													WP_101904993.1(hypothetical protein [Vibrio harveyi])
CU052_16890	9	0	0.74	0	0.0572646	-4.12621	0.00322213	0.00719725	yes	down	CU052_16890	hypothetical protein	CP025537.1	3507646	3507119	-													WP_101904997.1(hypothetical protein [Vibrio harveyi])
CU052_16925	47	15	3.92	2.31	0.328967	-1.60399	5.09554e-05	0.000144688	yes	down	CU052_16925	hypothetical protein	CP025537.1	3515529	3515161	-													WP_045408480.1(MULTISPECIES: hypothetical protein [Vibrio harveyi group])
CU052_17320	42	16	3.82	2.69	0.392672	-1.3486	0.000763762	0.00186566	yes	down	CU052_17320	DUF2787 domain-containing protein	CP025537.1	3596588	3596106	-										PF10980.9(DUF2787:Protein of unknown function (DUF2787))			WP_101905042.1(DUF2787 domain-containing protein [Vibrio harveyi])
CU052_17570	264	109	5.97	4.54	0.42558	-1.2325	3.59369e-15	1.89999e-14	yes	down	CU052_17570	chemotaxis protein	CP025537.1	3644518	3643067	-	ENOG4111ICW(S:Function unknown)	ENOG4111ICW(methyl-accepting chemotaxis protein)	POORLY CHARACTERIZED							PF00015.22(MCPsignal:Methyl-accepting chemotaxis protein (MCP) signalling domain)			WP_101905066.1(chemotaxis protein [Vibrio harveyi])	sp|P21823|MCPD_KLEAK(Methyl-accepting chemotaxis aspartate transducer OS=Klebsiella aerogenes (strain ATCC 13048 / DSM 30053 / JCM 1235 / KCTC 2190 / NBRC 13534 / NCIMB 10102 / NCTC 10006) OX=1028307 GN=tas PE=3 SV=2)
CU052_18130	41	19	3.69	3.15	0.477671	-1.06591	0.00577646	0.0124352	yes	down	CU052_18130	dinitrogenase iron-molybdenum cofactor	CP025538.1	56051	56548	+	ENOG410Y83F(S:Function unknown)	ENOG410Y83F(Dinitrogenase iron-molybdenum cofactor)	POORLY CHARACTERIZED							PF02579.18(Nitro_FeMo-Co:Dinitrogenase iron-molybdenum cofactor)			WP_101905135.1(dinitrogenase iron-molybdenum cofactor [Vibrio harveyi])
CU052_18235	474	219	20.86	17.77	0.476239	-1.07024	4.67105e-21	2.92998e-20	yes	down	CU052_18235	flagellar brake protein	CP025538.1	81960	81214	-	ENOG41126C4(S:Function unknown)	ENOG41126C4(PilZ domain)	POORLY CHARACTERIZED							PF12945.8(YcgR_2:Flagellar protein YcgR); PF07238.15(PilZ:PilZ domain)	GO:0048037(molecular_function:cofactor binding); GO:0035438(molecular_function:cyclic-di-GMP binding)	GO:0005488	WP_017189597.1(MULTISPECIES: flagellar brake protein [Vibrio])	sp|Q9KNC3|YCGRL_VIBCH(Cyclic di-GMP binding protein VCA0042 OS=Vibrio cholerae serotype O1 (strain ATCC 39315 / El Tor Inaba N16961) OX=243277 GN=VC_A0042 PE=1 SV=1)
CU052_18610	393	170	36.47	29.09	0.445877	-1.16528	4.1934e-20	2.55868e-19	yes	down	CU052_18610	hypothetical protein	CP025538.1	182560	182147	-													WP_101905163.1(hypothetical protein [Vibrio harveyi])
CU052_18815	35	16	8.92	7.57	0.471206	-1.08557	0.00964069	0.019872	yes	down	CU052_18815	hypothetical protein	CP025538.1	227498	227262	-											GO:0016021(cellular_component:integral component of membrane)	GO:0110165	WP_101905181.1(hypothetical protein [Vibrio harveyi])
CU052_19635	44	19	2.45	1.95	0.445102	-1.16779	0.00208472	0.00479462	yes	down	CU052_19635	Crp/Fnr family transcriptional regulator	CP025538.1	400993	401673	+	COG0664(H:Coenzyme transport and metabolism)	COG0664(Nicotinamide Mononucleotide Transporter)	METABOLISM							PF00027.30(cNMP_binding:Cyclic nucleotide-binding domain)			WP_005452238.1(MULTISPECIES: Crp/Fnr family transcriptional regulator [Vibrio harveyi group])
CU052_19890	2003	865	103.54	82.43	0.445137	-1.16768	8.66812e-96	1.48841e-94	yes	down	CU052_19890	MaoC family dehydratase	CP025538.1	455432	456112	+	COG2030(I:Lipid transport and metabolism)	COG2030(maoc domain protein dehydratase)	METABOLISM							PF01575.20(MaoC_dehydratas:MaoC like domain); PF13452.7(MaoC_dehydrat_N:N-terminal half of MaoC dehydratase)	GO:0004300(molecular_function:enoyl-CoA hydratase activity)	GO:0003824	WP_005452183.1(MULTISPECIES: MaoC family dehydratase [Vibrio])	sp|Q7U2S5|ECH1_MYCBO(Probable enoyl-CoA hydratase 1 OS=Mycobacterium bovis (strain ATCC BAA-935 / AF2122/97) OX=233413 GN=BQ2027_MB0135 PE=3 SV=1)
CU052_20305	658	223	12.86	8.03	0.349332	-1.51733	5.30718e-48	5.50679e-47	yes	down	CU052_20305	methyl-accepting chemotaxis protein	CP025538.1	554886	556445	+	ENOG4112A8V(S:Function unknown)	ENOG4112A8V(Methyl-accepting chemotaxis)	POORLY CHARACTERIZED							PF00015.22(MCPsignal:Methyl-accepting chemotaxis protein (MCP) signalling domain); PF17203.5(sCache_3_2:Single cache domain 3); PF00672.26(HAMP:HAMP domain)			WP_101905293.1(methyl-accepting chemotaxis protein [Vibrio harveyi])	sp|G3XD24|PCTA_PSEAE(Methyl-accepting chemotaxis protein PctA OS=Pseudomonas aeruginosa (strain ATCC 15692 / DSM 22644 / CIP 104116 / JCM 14847 / LMG 12228 / 1C / PRS 101 / PAO1) OX=208964 GN=pctA PE=1 SV=1)
CU052_20400	1428	355	15.65	7.17	0.256247	-1.96439	1.38617e-145	3.29343e-144	yes	down	CU052_20400	hypothetical protein	CP025538.1	576275	573558	-	COG2133(G:Carbohydrate transport and metabolism); ENOG4110K9V(S:Function unknown)	COG2133(Dehydrogenase); ENOG4110K9V(parallel beta-helix repeat protein)	METABOLISM;POORLY CHARACTERIZED							PF13229.7(Beta_helix:Right handed beta helix region); PF05048.14(NosD:Periplasmic copper-binding protein (NosD))	GO:0020037(molecular_function:heme binding); GO:0009055(molecular_function:electron carrier activity)	GO:0003824;GO:0005488	WP_101905300.1(right-handed parallel beta-helix repeat-containing protein [Vibrio harveyi])
CU052_20745	251	68	73.89	37.23	0.279251	-1.84037	6.30256e-25	4.37795e-24	yes	down	CU052_20745	nitrite reductase	CP025538.1	649950	650195	+											GO:0008942(molecular_function:nitrite reductase [NAD(P)H] activity); GO:0016021(cellular_component:integral component of membrane)	GO:0003824;GO:0110165	WP_005446964.1(MULTISPECIES: hypothetical protein [Vibrio])
CU052_20860	106	47	2.22	1.81	0.457036	-1.12962	3.29066e-06	1.03821e-05	yes	down	CU052_20860	MATE family efflux transporter	CP025538.1	670955	669570	-										PF01554.19(MatE:MatE); PF14667.7(Polysacc_synt_C:Polysaccharide biosynthesis C-terminal domain)			WP_101905343.1(MATE family efflux transporter [Vibrio harveyi])	sp|O07940|YISQ_BACSU(Uncharacterized transporter YisQ OS=Bacillus subtilis (strain 168) OX=224308 GN=yisQ PE=3 SV=1)
CU052_20870	325	109	9.4	5.81	0.345702	-1.5324	6.70313e-25	4.65064e-24	yes	down	CU052_20870	MFS transporter	CP025538.1	673171	672011	-	ENOG410Y0GE(G:Carbohydrate transport and metabolism)	ENOG410Y0GE(Major Facilitator)	METABOLISM							PF07690.17(MFS_1:Major Facilitator Superfamily); PF06779.15(MFS_4:Uncharacterised MFS-type transporter YbfB); PF05977.14(MFS_3:Transmembrane secretion effector)	GO:0022857(molecular_function:transmembrane transporter activity); GO:0016021(cellular_component:integral component of membrane)	GO:0005215;GO:0110165	WP_005446927.1(MFS transporter [Vibrio harveyi])	sp|Q8ZGC3|Y1380_YERPE(Uncharacterized MFS-type transporter YPO1380/y2792.1/YP_1213 OS=Yersinia pestis OX=632 GN=YPO1380 PE=3 SV=1)
CU052_21010	54	25	1.21	1.04	0.477205	-1.06732	0.00151848	0.00357278	yes	down	CU052_21010	MATE family efflux transporter	CP025538.1	706174	704789	-	COG0534(F:Nucleotide transport and metabolism)	COG0534(Anaerobic ribonucleoside-triphosphate reductase)	METABOLISM							PF01554.19(MatE:MatE); PF14667.7(Polysacc_synt_C:Polysaccharide biosynthesis C-terminal domain)			WP_101905358.1(MATE family efflux transporter [Vibrio harveyi])	sp|O07940|YISQ_BACSU(Uncharacterized transporter YisQ OS=Bacillus subtilis (strain 168) OX=224308 GN=yisQ PE=3 SV=1)
CU052_21120	682	206	20.7	11.52	0.311345	-1.68341	1.89931e-57	2.26091e-56	yes	down	CU052_21120	conjugal transfer protein TraF	CP025538.1	727438	728565	+	ENOG410ZWJD(S:Function unknown)	ENOG410ZWJD(-)	POORLY CHARACTERIZED							PF13729.7(TraF_2:F plasmid transfer operon, TraF, protein); PF11751.9(PorP_SprF:Type IX secretion system membrane protein PorP/SprF)			WP_005446848.1(MULTISPECIES: conjugal transfer protein TraF [Vibrio])
CU052_21765	50	18	1.98	1.31	0.371075	-1.43022	0.000123176	0.000332873	yes	down	CU052_21765	EamA/RhaT family transporter	CP025538.1	866858	867757	+	COG0697(S:Function unknown)	COG0697(mutT nudix family protein)	POORLY CHARACTERIZED							PF00892.21(EamA:EamA-like transporter family)	GO:0016021(cellular_component:integral component of membrane)	GO:0110165	WP_009697261.1(DMT family transporter [Vibrio harveyi])	sp|Q9HUX6|CNTI_PSEAE(Pseudopaline exporter CntI OS=Pseudomonas aeruginosa (strain ATCC 15692 / DSM 22644 / CIP 104116 / JCM 14847 / LMG 12228 / 1C / PRS 101 / PAO1) OX=208964 GN=cntI PE=2 SV=1)
CU052_21845	397	181	10.82	9.09	0.469945	-1.08944	2.26957e-18	1.30933e-17	yes	down	CU052_21845	acyl-CoA dehydrogenase	CP025538.1	883101	881947	-	COG1960(I:Lipid transport and metabolism)	COG1960(Dehydrogenase)	METABOLISM							PF00441.25(Acyl-CoA_dh_1:Acyl-CoA dehydrogenase, C-terminal domain); PF02771.17(Acyl-CoA_dh_N:Acyl-CoA dehydrogenase, N-terminal domain); PF02770.20(Acyl-CoA_dh_M:Acyl-CoA dehydrogenase, middle domain); PF08028.12(Acyl-CoA_dh_2:Acyl-CoA dehydrogenase, C-terminal domain)	GO:0003995(molecular_function:acyl-CoA dehydrogenase activity); GO:0050660(molecular_function:flavin adenine dinucleotide binding)	GO:0003824;GO:0005488	WP_101905422.1(acyl-CoA dehydrogenase family protein [Vibrio harveyi])	sp|Q9UKU7|ACAD8_HUMAN(Isobutyryl-CoA dehydrogenase, mitochondrial OS=Homo sapiens OX=9606 GN=ACAD8 PE=1 SV=1)
CU052_21890	34	14	1.51	1.15	0.424432	-1.2364	0.00464452	0.0101447	yes	down	CU052_21890	transcriptional regulator	CP025538.1	892213	893040	+	ENOG410ZFGA(T:Signal transduction mechanisms)	ENOG410ZFGA(transcriptional regulatory protein)	CELLULAR PROCESSES AND SIGNALING							PF00486.29(Trans_reg_C:Transcriptional regulatory protein, C terminal)			WP_101905428.1(winged helix-turn-helix domain-containing protein [Vibrio harveyi])
CU052_22080	333	118	8.45	5.52	0.365255	-1.45302	1.15353e-23	7.72696e-23	yes	down	CU052_22080	ROK family transcriptional regulator	CP025538.1	939796	941016	+	COG1940(P:Inorganic ion transport and metabolism)	COG1940(transport protein)	METABOLISM							PF00480.21(ROK:ROK family); PF12802.8(MarR_2:MarR family); PF01047.23(MarR:MarR family); PF13412.7(HTH_24:Winged helix-turn-helix DNA-binding)	GO:0003700(molecular_function:transcription factor activity, sequence-specific DNA binding)	GO:0140110	WP_045487629.1(ROK family transcriptional regulator [Vibrio harveyi])	sp|P76586|YPHH_ECOLI(Uncharacterized protein YphH OS=Escherichia coli (strain K12) OX=83333 GN=yphH PE=3 SV=2)
CU052_22455	4355	1295	160.74	88.1	0.306507	-1.70601	0	0	yes	down	CU052_22455	cation transporter	CP025538.1	1045547	1046440	+	COG3965(P:Inorganic ion transport and metabolism)	COG3965(cation diffusion facilitator family transporter)	METABOLISM							PF01545.22(Cation_efflux:Cation efflux family)	GO:0016021(cellular_component:integral component of membrane); GO:0008324(molecular_function:cation transmembrane transporter activity)	GO:0005215;GO:0110165	WP_005453725.1(cation diffusion facilitator family transporter [Vibrio harveyi])
CU052_22545	69	20	9.69	5.19	0.298772	-1.74288	1.9208e-07	6.63166e-07	yes	down	CU052_22545	hypothetical protein	CP025538.1	1084160	1084528	+													WP_061008399.1(MULTISPECIES: hypothetical protein [Vibrio harveyi group])
CU052_22690	256	95	10.58	7.24	0.38251	-1.38643	2.12947e-17	1.19997e-16	yes	down	CU052_22690	DUF3379 domain-containing protein	CP025538.1	1113289	1113810	+	ENOG4111V70(S:Function unknown)	ENOG4111V70(Protein of unknown function (DUF3379))	POORLY CHARACTERIZED							PF11859.9(DUF3379:Protein of unknown function (DUF3379))			WP_017188839.1(DUF3379 family protein [Vibrio harveyi])
CU052_22870	21	8	2.15	1.51	0.392672	-1.3486	0.0173202	0.0339349	yes	down	CU052_22870	hypothetical protein	CP025538.1	1155775	1155482	-													AWB02057.1(hypothetical protein CU052_22870 [Vibrio harveyi])
CU052_23060	302	118	17.04	12.27	0.402748	-1.31205	9.9083e-19	5.82e-18	yes	down	CU052_23060	OmpA family protein	CP025538.1	1185895	1185272	-	COG2885(L:Replication, recombination and repair)	COG2885(Integrase)	INFORMATION STORAGE AND PROCESSING							PF00691.21(OmpA:OmpA family)	GO:0016021(cellular_component:integral component of membrane); GO:0009279(cellular_component:cell outer membrane)	GO:0110165	WP_017188748.1(MULTISPECIES: OmpA family protein [Vibrio])	sp|P37665|YIAD_ECOLI(Probable lipoprotein YiaD OS=Escherichia coli (strain K12) OX=83333 GN=yiaD PE=1 SV=2)
CU052_23075	204	85	7.93	6.09	0.429485	-1.21932	6.96625e-12	3.1606e-11	yes	down	CU052_23075	hypothetical protein	CP025538.1	1188346	1187456	-	ENOG4111ZM9(S:Function unknown)	ENOG4111ZM9(-)	POORLY CHARACTERIZED										WP_101905499.1(hypothetical protein [Vibrio harveyi])
CU052_23085	599	48	31.87	4.71	0.0825987	-3.59774	1.08266e-116	2.20355e-115	yes	down	CU052_23085	molecular chaperone	CP025538.1	1191493	1190831	-	COG3121(N:Cell motility); COG3121(U:Intracellular trafficking, secretion, and vesicular transport)	COG3121(Chaperone); COG3121(Chaperone)	CELLULAR PROCESSES AND SIGNALING;CELLULAR PROCESSES AND SIGNALING							PF00345.21(PapD_N:Pili and flagellar-assembly chaperone, PapD N-terminal domain)	GO:0071555(biological_process:cell wall organization); GO:0030288(cellular_component:outer membrane-bounded periplasmic space)	GO:0009987;GO:0110165	WP_017188745.1(molecular chaperone [Vibrio harveyi])
CU052_23090	2040	91	171.28	14.09	0.0459801	-4.44285	0	0	yes	down	CU052_23090	hypothetical protein	CP025538.1	1192056	1191544	-	ENOG4112BY8(S:Function unknown)	ENOG4112BY8(-)	POORLY CHARACTERIZED										WP_005453662.1(MULTISPECIES: hypothetical protein [Vibrio])
CU052_23245	2301	1036	546.68	456.54	0.46409	-1.10752	5.63468e-101	1.02179e-99	yes	down	CU052_23245	hypothetical protein	CP025538.1	1222615	1222845	+													WP_074051703.1(unnamed protein product)
CU052_23260	202	79	7.8	5.63	0.40312	-1.31072	5.16369e-13	2.48412e-12	yes	down	CU052_23260	EamA/RhaT family transporter	CP025538.1	1224275	1225201	+	ENOG4111RKG(S:Function unknown)	ENOG4111RKG(Permease of the drug metabolite transporter DMT superfamily)	POORLY CHARACTERIZED							PF00892.21(EamA:EamA-like transporter family)	GO:0016021(cellular_component:integral component of membrane)	GO:0110165	WP_050902890.1(DMT family transporter [Vibrio harveyi])
CU052_23420	22	3	13.4	3.44	0.140559	-2.83076	7.66e-05	0.000212025	yes	down	CU052_23420	hypothetical protein	CP025538.1	1261290	1261108	-													WP_005453531.1(MULTISPECIES: hypothetical protein [Vibrio])
CU052_23445	181	25	3.02	0.77	0.142371	-2.81228	1.22882e-29	9.37476e-29	yes	down	CU052_23445	MFS transporter	CP025538.1	1264656	1266512	+	COG0204(S:Function unknown)	COG0204(-)	POORLY CHARACTERIZED							PF01553.22(Acyltransferase:Acyltransferase); PF07690.17(MFS_1:Major Facilitator Superfamily); PF05977.14(MFS_3:Transmembrane secretion effector)			WP_101905519.1(MFS transporter [Vibrio harveyi])	sp|Q9LLY4|LPAT1_BRANA(1-acyl-sn-glycerol-3-phosphate acyltransferase 1, chloroplastic OS=Brassica napus OX=3708 GN=LPAT1 PE=2 SV=1)
CU052_23580	44	19	1.33	1.06	0.445102	-1.16779	0.00208472	0.00479462	yes	down	CU052_23580	hypothetical protein	CP025538.1	1289634	1288678	-													WP_050904342.1(hypothetical protein [Vibrio harveyi])
CU052_23685	19	6	0.94	0.54	0.325504	-1.61925	0.00950208	0.0196071	yes	down	CU052_23685	hypothetical protein	CP025538.1	1308025	1307261	-													WP_038214212.1(MULTISPECIES: hypothetical protein [Vibrio])
CU052_23710	31	15	1.27	1.14	0.498756	-1.00359	0.0223528	0.0424797	yes	down	CU052_23710	hypothetical protein	CP025538.1	1313465	1312632	-													WP_152965200.1(hypothetical protein [Vibrio harveyi])
CU052_24230	244	105	38.47	30.58	0.443566	-1.17278	3.5216e-13	1.71255e-12	yes	down	CU052_24230	hypothetical protein	CP025538.1	1428516	1428250	-													WP_009701831.1(hypothetical protein [Vibrio harveyi])
CU052_24290	37	17	3.71	3.14	0.473594	-1.07828	0.00812453	0.0169874	yes	down	CU052_24290	DUF2846 domain-containing protein	CP025538.1	1440444	1439980	-	ENOG4111P2T(S:Function unknown)	ENOG4111P2T(Protein of unknown function (DUF2846))	POORLY CHARACTERIZED							PF11008.9(DUF2846:Protein of unknown function (DUF2846))			WP_017188618.1(DUF2846 domain-containing protein [Vibrio harveyi])	sp|P44203|Y1456_HAEIN(Uncharacterized protein HI_1456 OS=Haemophilus influenzae (strain ATCC 51907 / DSM 11121 / KW20 / Rd) OX=71421 GN=HI_1456 PE=4 SV=1)
CU052_24380	479	226	73.57	64.12	0.486331	-1.03999	2.31652e-20	1.42391e-19	yes	down	CU052_24380	hypothetical protein	CP025538.1	1459390	1459031	-													WP_080585290.1(hypothetical protein [Vibrio harveyi])
CU052_24450	18	2	0.45	0.09	0.114529	-3.12621	0.000174423	0.000463193	yes	down	CU052_24450	sigma-54-dependent Fis family transcriptional regulator	CP025538.1	1474282	1472948	-	COG2204(S:Function unknown)	COG2204(Permease of the drug metabolite transporter DMT superfamily)	POORLY CHARACTERIZED							PF00158.27(Sigma54_activat:Sigma-54 interaction domain); PF14532.7(Sigma54_activ_2:Sigma-54 interaction domain); PF07728.15(AAA_5:AAA domain (dynein-related subfamily)); PF02954.20(HTH_8:Bacterial regulatory protein, Fis family); PF00004.30(AAA:ATPase family associated with various cellular activities (AAA)); PF00493.24(MCM:MCM P-loop domain); PF13191.7(AAA_16:AAA ATPase domain); PF07724.15(AAA_2…			WP_017817313.1(sigma-54-dependent Fis family transcriptional regulator [Vibrio harveyi])	sp|Q06065|ATOC_ECOLI(Regulatory protein AtoC OS=Escherichia coli (strain K12) OX=83333 GN=atoC PE=1 SV=2)
CU052_25000	29	8	4.99	2.55	0.284348	-1.81427	0.000519224	0.00130445	yes	down	CU052_25000	DUF1992 domain-containing protein	CP025538.1	1579782	1579465	-										PF09350.11(DUF1992:Domain of unknown function (DUF1992))			WP_009696887.1(MULTISPECIES: DUF1992 domain-containing protein [Vibrio])
CU052_25115	52	21	1.25	0.93	0.41627	-1.26441	0.000367055	0.00093959	yes	down	CU052_25115	sensor domain-containing diguanylate cyclase	CP025538.1	1605627	1604269	-	COG3452(T:Signal transduction mechanisms)	COG3452(ggdef family)	CELLULAR PROCESSES AND SIGNALING							PF00990.22(GGDEF:Diguanylate cyclase, GGDEF domain); PF03924.14(CHASE:CHASE domain)	GO:0016021(cellular_component:integral component of membrane)	GO:0110165	WP_101905628.1(sensor domain-containing diguanylate cyclase [Vibrio harveyi])	sp|P0AAP2|DGCC_ECOL6(Probable diguanylate cyclase DgcC OS=Escherichia coli O6:H1 (strain CFT073 / ATCC 700928 / UPEC) OX=199310 GN=dgcC PE=3 SV=1)
CU052_25125	1326	565	41.11	32.28	0.439201	-1.18705	1.07488e-65	1.39351e-64	yes	down	CU052_25125	DUF3541 domain-containing protein	CP025538.1	1606445	1607530	+	ENOG4110XF0(S:Function unknown)	ENOG4110XF0(Domain of unknown function (DUF3541))	POORLY CHARACTERIZED							PF12060.9(DUF3541:Domain of unknown function (DUF3541))			WP_005453339.1(DUF3541 domain-containing protein [Vibrio harveyi])
CU052_25625	267	124	5.3	4.54	0.478706	-1.06279	2.11031e-12	9.82731e-12	yes	down	CU052_25625	endonuclease I	CP025538.1	1703160	1701541	-	COG2356(S:Function unknown)	COG2356(of the drug metabolite transporter)	POORLY CHARACTERIZED							PF04231.14(Endonuclease_1:Endonuclease I); PF02018.18(CBM_4_9:Carbohydrate binding domain)			WP_101905668.1(endonuclease [Vibrio harveyi])	sp|Q03091|BSN1_BACAM(Extracellular ribonuclease OS=Bacillus amyloliquefaciens OX=1390 GN=bsn PE=1 SV=1)
CU052_25685	15	4	5.41	2.69	0.27487	-1.86318	0.0110308	0.0224906	yes	down	CU052_25685	hypothetical protein	CP025538.1	1718400	1718636	+													WP_009702792.1(hypothetical protein [Vibrio harveyi])
CU052_25770	125.97	39.9	13.49	7.88	0.326486	-1.61491	2.64816e-11	1.17224e-10	yes	down	CU052_25770	polymer-forming cytoskeletal family protein	CP025538.1	1736952	1737392	+	COG1664(M:Cell wall/membrane/envelope biogenesis); ENOG410XUSB(S:Function unknown)	COG1664(integral membrane protein CcmA involved in cell shape determination); ENOG410XUSB(Integral membrane protein CcmA involved in cell shape)	CELLULAR PROCESSES AND SIGNALING;POORLY CHARACTERIZED							PF04519.14(Bactofilin:Polymer-forming cytoskeletal)			WP_074051870.1(MULTISPECIES: polymer-forming cytoskeletal protein [Vibrio])
CU052_25820	20	3	22.32	6.44	0.154614	-2.69325	0.000238693	0.000624463	yes	down	CU052_25820	YHYH domain-containing protein	CP025538.1	1747964	1748101	+													WP_005449646.1(MULTISPECIES: YHYH domain-containing protein [Vibrio])
CU052_25855	232	72	25.9	14.83	0.319892	-1.64434	5.04875e-20	3.07092e-19	yes	down	CU052_25855	VOC family protein	CP025538.1	1752011	1752430	+	ENOG4111JCZ(S:Function unknown)	ENOG4111JCZ(Lactoylglutathione lyase)	POORLY CHARACTERIZED							PF00903.26(Glyoxalase:Glyoxalase/Bleomycin resistance protein/Dioxygenase superfamily); PF13669.7(Glyoxalase_4:Glyoxalase/Bleomycin resistance protein/Dioxygenase superfamily)	GO:0016829(molecular_function:lyase activity); GO:0051213(molecular_function:dioxygenase activity)	GO:0003824	WP_009703428.1(VOC family protein [Vibrio harveyi])
CU052_26260	2280	1073	122.89	106.62	0.485092	-1.04367	4.95537e-91	8.28886e-90	yes	down	CU052_26260	1-pyrroline-5-carboxylate dehydrogenase	CP025538.1	1835010	1834303	-										PF00171.23(Aldedh:Aldehyde dehydrogenase family)	GO:0016491(molecular_function:oxidoreductase activity)	GO:0003824	WP_005449886.1(MULTISPECIES: 1-pyrroline-5-carboxylate dehydrogenase [Vibrio])
CU052_26590	28	13	2.1	1.8	0.478569	-1.0632	0.0228288	0.0433136	yes	down	CU052_26590	23S rRNA methyltransferase	CP025538.1	1910760	1910242	-	COG0219(J:Translation, ribosomal structure and biogenesis)	COG0219(Methylates the ribose at the nucleotide 34 wobble position in the two leucyl isoacceptors tRNA(Leu)(CmAA) and tRNA(Leu)(cmnm5UmAA). Catalyzes the methyl transfer from S- adenosyl-L-methionine to the 2'-OH of the wobble nucleotide (By similarity))	INFORMATION STORAGE AND PROCESSING							PF00588.20(SpoU_methylase:SpoU rRNA Methylase family)	GO:0008173(molecular_function:RNA methyltransferase activity); GO:0003723(molecular_function:RNA binding); GO:0006396(biological_process:RNA processing)	GO:0005488;GO:0009987;GO:0003824;GO:0008152	WP_005448887.1(MULTISPECIES: RNA methyltransferase [Vibrio])
CU052_27035	147	66	5.18	4.28	0.462792	-1.11157	6.3947e-08	2.28365e-07	yes	down	CU052_27035	hypothetical protein	CP025538.1	1999508	2000254	+													WP_101905778.1(hypothetical protein [Vibrio harveyi])
CU052_27040	199	31	9.12	2.62	0.160571	-2.63872	2.03283e-30	1.58834e-29	yes	down	CU052_27040	AraC family transcriptional regulator	CP025538.1	2001187	2000495	-	ENOG410XNMH(P:Inorganic ion transport and metabolism)	ENOG410XNMH(Multidrug Resistance protein)	METABOLISM							PF12833.8(HTH_18:Helix-turn-helix domain); PF00165.24(HTH_AraC:Bacterial regulatory helix-turn-helix proteins, AraC family)	GO:0003700(molecular_function:transcription factor activity, sequence-specific DNA binding); GO:0043565(molecular_function:sequence-specific DNA binding)	GO:0005488;GO:0140110	WP_020480876.1(helix-turn-helix transcriptional regulator [Vibrio harveyi])	sp|A5F384|TCPN_VIBC3(TCP pilus virulence regulatory protein OS=Vibrio cholerae serotype O1 (strain ATCC 39541 / Classical Ogawa 395 / O395) OX=345073 GN=tcpN PE=1 SV=1)
CU052_27045	588	105	27.69	9.11	0.184065	-2.44171	2.17401e-79	3.2283e-78	yes	down	CU052_27045	EAL domain-containing protein	CP025538.1	2002120	2001335	-	COG2200(T:Signal transduction mechanisms)	COG2200(Diguanylate cyclase phosphodiesterase)	CELLULAR PROCESSES AND SIGNALING							PF00563.21(EAL:EAL domain)			WP_017818362.1(MULTISPECIES: EAL domain-containing protein [Vibrio])	sp|P77473|PDEB_ECOLI(Probable cyclic di-GMP phosphodiesterase PdeB OS=Escherichia coli (strain K12) OX=83333 GN=pdeB PE=2 SV=2)
CU052_27230	94	35	4.07	2.79	0.383795	-1.38159	2.9159e-07	9.93763e-07	yes	down	CU052_27230	hypothetical protein	CP025538.1	2045892	2046731	+													WP_101905797.1(hypothetical protein [Vibrio harveyi])
CU052_27315	46	21	3.54	2.98	0.470566	-1.08753	0.0029604	0.0066612	yes	down	CU052_27315	XRE family transcriptional regulator	CP025538.1	2066502	2066948	+											GO:0003677(molecular_function:DNA binding)	GO:0005488	WP_005447369.1(MULTISPECIES: helix-turn-helix transcriptional regulator [Vibrio])
CU052_27740	23	7	0.27	0.15	0.31371	-1.67249	0.0034985	0.00775506	yes	down	CU052_27740	alpha-amylase	CP025538.1	2159738	2157105	-	COG0366(M:Cell wall/membrane/envelope biogenesis)	COG0366(Carboxypeptidase)	CELLULAR PROCESSES AND SIGNALING							PF00128.25(Alpha-amylase:Alpha amylase, catalytic domain); PF09985.10(Glucodextran_C:C-terminal binding-module, SLH-like, of glucodextranase); PF16657.6(Malt_amylase_C:Maltogenic Amylase, C-terminal domain)			WP_101905895.1(alpha-amylase [Vibrio harveyi])	sp|P08704|CDGT_KLEOX(Cyclomaltodextrin glucanotransferase OS=Klebsiella oxytoca OX=571 GN=cgt PE=3 SV=1)
CU052_27940	34	11	2.32	1.39	0.333482	-1.58432	0.000637717	0.00157495	yes	down	CU052_27940	DoxX family protein	CP025538.1	2196097	2195498	-	COG2259(C:Energy production and conversion)	COG2259((Ubiquinol oxidase) subunit I)	METABOLISM							PF07681.13(DoxX:DoxX)	GO:0016021(cellular_component:integral component of membrane)	GO:0110165	WP_005429408.1(MULTISPECIES: DoxX family protein [Vibrio])
CU052_28090	759	360	175.02	153.92	0.488899	-1.03239	5.85641e-31	4.63181e-30	yes	down	CU052_28090	conjugal transfer protein	CP025539.1	4814	4578	-	ENOG41124AV(S:Function unknown)	ENOG41124AV(-)	POORLY CHARACTERIZED							PF14205.7(Cys_rich_KTR:Cysteine-rich KTR); PF17283.3(Zn_ribbon_SprT:SprT-like zinc ribbon domain)			WP_101905898.1(cysteine-rich KTR domain-containing protein [Vibrio harveyi])
CU052_28145	84	33	4.14	3	0.404943	-1.30421	3.50852e-06	1.10515e-05	yes	down	CU052_28145	restriction endonuclease subunit M	CP025539.1	14286	13702	-											GO:0004519(molecular_function:endonuclease activity)	GO:0003824	AWB03094.1(restriction endonuclease subunit M [Vibrio harveyi])
CU052_28165	279	105	9.49	6.58	0.387922	-1.36616	1.93974e-18	1.12351e-17	yes	down	CU052_28165	hypothetical protein	CP025539.1	17934	17119	-													AJP18370.1(hypothetical protein pVPH1_0197 [Vibrio parahaemolyticus])
CU052_28170	295	40	9.8	2.45	0.139764	-2.83893	1.15654e-47	1.18943e-46	yes	down	CU052_28170	hypothetical protein	CP025539.1	18285	19088	+	COG2931(S:Function unknown); ENOG410XPGJ(S:Function unknown)	COG2931(-); ENOG410XPGJ(fg-gap repeat protein)	POORLY CHARACTERIZED;POORLY CHARACTERIZED							PF03160.15(Calx-beta:Calx-beta domain)	GO:0004930(molecular_function:G-protein coupled receptor activity); GO:0016021(cellular_component:integral component of membrane); GO:0007194(biological_process:negative regulation of adenylate cyclase activity)	GO:0060089;GO:0065007;GO:0110165	WP_101905900.1(hypothetical protein [Vibrio harveyi])	sp|Q8VHN7|AGRV1_MOUSE(Adhesion G-protein coupled receptor V1 OS=Mus musculus OX=10090 GN=Adgrv1 PE=1 SV=1)
CU052_28270	642	222	44.62	28.45	0.356432	-1.4883	1.31769e-45	1.32019e-44	yes	down	CU052_28270	lytic transglycosylase domain-containing protein	CP025539.1	41099	41641	+										PF01464.21(SLT:Transglycosylase SLT domain)			WP_014386837.1(MULTISPECIES: transglycosylase SLT domain-containing protein [Vibrionaceae])
CU052_28275	313	134	22.34	17.64	0.441285	-1.18022	1.24474e-16	6.79065e-16	yes	down	CU052_28275	hypothetical protein	CP025539.1	41667	42248	+										PF05247.14(FlhD:Flagellar transcriptional activator (FlhD))			AJP18381.1(putative flagellar transcriptional activator [Vibrio parahaemolyticus])
CU052_28285	123	45	26.59	18.02	0.377108	-1.40695	2.70893e-09	1.0633e-08	yes	down	CU052_28285	hypothetical protein	CP025539.1	43165	42890	-													WP_014386840.1(MULTISPECIES: hypothetical protein [Vibrionaceae])
CU052_28335	119	6	11.33	1.05	0.0519712	-4.26614	3.11167e-27	2.26131e-26	yes	down	CU052_28335	hypothetical protein	CP025539.1	49651	50124	+													WP_014386849.1(MULTISPECIES: hypothetical protein [Vibrionaceae])
CU052_28340	27	3	6.37	1.31	0.114529	-3.12621	4.28599e-06	1.33989e-05	yes	down	CU052_28340	hypothetical protein	CP025539.1	50135	50428	+											GO:0016021(cellular_component:integral component of membrane)	GO:0110165	AKD43707.1(hypothetical protein [Vibrio parahaemolyticus])
CU052_28345	377	54	11.39	3.01	0.147642	-2.75982	9.8782e-59	1.20044e-57	yes	down	CU052_28345	hypothetical protein	CP025539.1	50434	51564	+													WP_146194536.1(MULTISPECIES: hypothetical protein [unclassified Vibrio])
CU052_28355	629	96	26.03	7.32	0.157318	-2.66824	2.06418e-93	3.51333e-92	yes	down	CU052_28355	protein-disulfide isomerase	CP025539.1	52542	53417	+										PF13462.7(Thioredoxin_4:Thioredoxin); PF01323.21(DSBA:DSBA-like thioredoxin domain); PF13098.7(Thioredoxin_2:Thioredoxin-like domain)	GO:0045454(biological_process:cell redox homeostasis); GO:0016021(cellular_component:integral component of membrane); GO:0005623(cellular_component:cell); GO:0016853(molecular_function:isomerase activity)	GO:0009987;GO:0003824;GO:0110165;GO:0065007	WP_032073044.1(MULTISPECIES: DsbA family protein [Vibrionaceae])	sp|A4X5I0|NHAA3_SALTO(Na(+)/H(+) antiporter NhaA 3 OS=Salinispora tropica (strain ATCC BAA-916 / DSM 44818 / CNB-440) OX=369723 GN=nhaA3 PE=3 SV=1)
CU052_28360	1333	244	27.3	9.21	0.188677	-2.40601	1.5903e-174	4.30563e-173	yes	down	CU052_28360	hypothetical protein	CP025539.1	53436	55010	+													WP_032073045.1(MULTISPECIES: hypothetical protein [Vibrionaceae])
CU052_28370	168	74	14.57	11.83	0.454027	-1.13915	3.72496e-09	1.4494e-08	yes	down	CU052_28370	nuclease	CP025539.1	55628	56137	+	COG1525(L:Replication, recombination and repair)	COG1525(nuclease)	INFORMATION STORAGE AND PROCESSING							PF00565.18(SNase:Staphylococcal nuclease homologue)	GO:0004518(molecular_function:nuclease activity); GO:0003676(molecular_function:nucleic acid binding)	GO:0003824;GO:0005488	WP_041154785.1(MULTISPECIES: thermonuclease family protein [Vibrionaceae])	sp|Q99342|YFI3_ECOLX(Uncharacterized endonuclease OS=Escherichia coli OX=562 PE=3 SV=1)
CU052_28420	2346.56	512.15	16.7	6.72	0.22497	-2.1522	2.57529e-267	1.02676e-265	yes	down	CU052_28420	RHS repeat protein	CP025539.1	62920	67119	+	COG3209(L:Replication, recombination and repair)	COG3209(nuclease)	INFORMATION STORAGE AND PROCESSING							PF05593.15(RHS_repeat:RHS Repeat); PF03527.15(RHS:RHS protein)			WP_120034881.1(RHS repeat protein [Vibrio harveyi])	sp|P16917|RHSB_ECOLI(Protein RhsB OS=Escherichia coli (strain K12) OX=83333 GN=rhsB PE=3 SV=4)
CU052_28585	2885	753	660.38	319.56	0.269034	-1.89414	2.6454e-278	1.10783e-276	yes	down	CU052_28585	hypothetical protein	CP025539.1	90903	91175	+										PF09904.10(HTH_43:Winged helix-turn helix); PF01022.21(HTH_5:Bacterial regulatory protein, arsR family)	GO:0003677(molecular_function:DNA binding)	GO:0005488	WP_014386681.1(MULTISPECIES: helix-turn-helix domain-containing protein [Vibrionaceae])
CU052_28640	52	25	11.32	10.08	0.495559	-1.01287	0.00287217	0.00648522	yes	down	CU052_28640	hypothetical protein	CP025539.1	95264	95497	+													WP_014386693.1(MULTISPECIES: hypothetical protein [Vibrionaceae])
CU052_28675	56	25	2.22	1.83	0.460162	-1.11979	0.000786785	0.00191867	yes	down	CU052_28675	hypothetical protein	CP025539.1	100573	100382	-													WP_082082771.1(hypothetical protein [Vibrio alginolyticus])
CU052_28685	115	15	25.39	6.14	0.134447	-2.89489	5.98439e-20	3.63244e-19	yes	down	CU052_28685	hypothetical protein	CP025539.1	103800	103498	-													WP_014386701.1(MULTISPECIES: hypothetical protein [Vibrionaceae])
CU052_28690	439	21	20.77	1.83	0.0493076	-4.34205	1.38246e-96	2.40218e-95	yes	down	CU052_28690	hypothetical protein	CP025539.1	104570	103782	-													WP_014386702.1(MULTISPECIES: hypothetical protein [Vibrionaceae])
CU052_28695	44	2	16.92	1.44	0.0468529	-4.41572	3.3763e-11	1.4844e-10	yes	down	CU052_28695	hypothetical protein	CP025539.1	104802	104563	-													WP_014386703.1(MULTISPECIES: hypothetical protein [Vibrionaceae])
CU052_28710	366	28	25.38	3.58	0.0788562	-3.66463	5.20886e-73	7.28865e-72	yes	down	CU052_28710	hypothetical protein	CP025539.1	109925	110509	+													WP_014386706.1(MULTISPECIES: hypothetical protein [Vibrionaceae])
CU052_28715	452	70	28.3	8.08	0.159631	-2.64718	4.27862e-67	5.63481e-66	yes	down	CU052_28715	DUF4400 domain-containing protein	CP025539.1	110466	111095	+										PF14348.7(DUF4400:Domain of unknown function (DUF4400))	GO:0016021(cellular_component:integral component of membrane)	GO:0110165	WP_014386707.1(MULTISPECIES: DUF4400 domain-containing protein [Vibrionaceae])
CU052_28720	321	58	40.12	13.38	0.186244	-2.42474	8.01938e-44	7.84552e-43	yes	down	CU052_28720	hypothetical protein	CP025539.1	111112	111513	+													WP_014386708.1(MULTISPECIES: hypothetical protein [Vibrionaceae])
CU052_28760	7396	1389	40.89	14.15	0.193582	-2.36899	0	0	yes	down	CU052_28760	DUF4165 domain-containing protein	CP025539.1	116797	122217	+	ENOG410YBHU(S:Function unknown)	ENOG410YBHU(Pfam:DUF3607)	POORLY CHARACTERIZED							PF13750.7(Big_3_3:Bacterial Ig-like domain (group 3)); PF13752.7(DUF4165:Domain of unknown function (DUF4165)); PF12245.9(Big_3_2:Bacterial Ig-like domain)			WP_101905925.1(MULTISPECIES: DUF4165 domain-containing protein [Vibrionaceae])
CU052_28775	165	10	29.08	3.26	0.0624705	-4.00068	7.65289e-36	6.56075e-35	yes	down	CU052_28775	hypothetical protein	CP025539.1	125542	125862	+	ENOG410Z54I(S:Function unknown)	ENOG410Z54I(-)	POORLY CHARACTERIZED										WP_041154752.1(MULTISPECIES: hypothetical protein [Vibrionaceae])
CU052_28790	230	41	12.61	4.14	0.183745	-2.44423	3.62941e-32	2.94655e-31	yes	down	CU052_28790	EAL domain-containing protein	CP025539.1	127602	128306	+										PF00563.21(EAL:EAL domain)			WP_014386721.1(MULTISPECIES: EAL domain-containing protein [Vibrionaceae])	sp|P77172|PDEF_ECOLI(Cyclic di-GMP phosphodiesterase PdeF OS=Escherichia coli (strain K12) OX=83333 GN=pdeF PE=1 SV=1)
CU052_28810	3300	106	157.68	9.34	0.0331094	-4.91662	0	0	yes	down	CU052_28810	DUF1845 domain-containing protein	CP025539.1	134593	133943	-										PF08900.12(DUF1845:Domain of unknown function (DUF1845))			AJP18257.1(Conjugative transfer protein s063 [Vibrio parahaemolyticus])
CU052_28815	3792	40	350.78	6.82	0.010873	-6.5231	0	0	yes	down	CU052_28815	hypothetical protein	CP025539.1	134914	135237	+													WP_014386732.1(MULTISPECIES: hypothetical protein [Vibrionaceae])
CU052_28820	280	2	122.17	1.63	0.00736259	-7.08557	4.89837e-64	6.26669e-63	yes	down	CU052_28820	hypothetical protein	CP025539.1	135403	135624	+											GO:0016021(cellular_component:integral component of membrane)	GO:0110165	WP_014386733.1(MULTISPECIES: hypothetical protein [Vibrionaceae])
CU052_28825	1647	115	132.55	17.07	0.0719719	-3.79642	0	0	yes	down	CU052_28825	hypothetical protein	CP025539.1	135887	136204	+													WP_014386734.1(MULTISPECIES: hypothetical protein [Vibrionaceae])
CU052_28835	2394	96	97.13	7.18	0.0413339	-4.59653	0	0	yes	down	CU052_28835	hypothetical protein	CP025539.1	137948	138829	+													WP_014386737.1(MULTISPECIES: hypothetical protein [Vibrionaceae])
CU052_28840	6059	161	201.14	9.85	0.0273895	-5.19023	0	0	yes	down	bet	phage recombination protein Bet	CP025539.1	138895	139899	+										PF03837.15(RecT:RecT family)	GO:0006259(biological_process:DNA metabolic process); GO:0003677(molecular_function:DNA binding)	GO:0005488;GO:0009987;GO:0008152	WP_014386738.1(MULTISPECIES: phage recombination protein Bet [Vibrionaceae])	sp|P03698|VBET_LAMBD(Recombination protein bet OS=Escherichia phage lambda OX=10710 GN=bet PE=1 SV=1)
CU052_28845	2653	118	86.01	7.05	0.0458462	-4.44705	0	0	yes	down	CU052_28845	endonuclease	CP025539.1	139960	140970	+										PF09588.11(YqaJ:YqaJ-like viral recombinase domain)	GO:0004519(molecular_function:endonuclease activity)	GO:0003824	WP_014386739.1(MULTISPECIES: YqaJ viral recombinase family protein [Vibrionaceae])
CU052_28850	4883	142	120.19	6.44	0.0299751	-5.06009	0	0	yes	down	CU052_28850	DUF3150 domain-containing protein	CP025539.1	141646	142950	+										PF11348.9(DUF3150:Protein of unknown function (DUF3150))			WP_014386741.1(MULTISPECIES: DUF3150 domain-containing protein [Vibrionaceae])
CU052_28855	5193	227	91.19	7.35	0.0450574	-4.47209	0	0	yes	down	CU052_28855	VWA domain-containing protein	CP025539.1	143019	144779	+										PF06213.13(CobT:Cobalamin biosynthesis protein CobT); PF13519.7(VWA_2:von Willebrand factor type A domain); PF00092.29(VWA:von Willebrand factor type A domain); PF11775.9(CobT_C:Cobalamin biosynthesis protein CobT VWA domain)	GO:0009236(biological_process:cobalamin biosynthetic process)	GO:0009987;GO:0008152	WP_014386742.1(MULTISPECIES: VWA domain-containing protein [Vibrionaceae])
CU052_28865	1593	111	42.18	5.42	0.0718234	-3.7994	0	0	yes	down	CU052_28865	hypothetical protein	CP025539.1	145663	146823	+													WP_014386744.1(MULTISPECIES: hypothetical protein [Vibrionaceae])
CU052_28870	393	37	36.35	6.31	0.0970438	-3.36522	2.4974e-73	3.51143e-72	yes	down	CU052_28870	hypothetical protein	CP025539.1	146895	147077	+													WP_014386745.1(MULTISPECIES: hypothetical protein [Vibrionaceae])
CU052_28875	874	82	69.95	12.1	0.0967077	-3.37022	6.71595e-161	1.7298e-159	yes	down	CU052_28875	DUF3085 domain-containing protein	CP025539.1	147331	147810	+										PF11284.9(DUF3085:Protein of unknown function (DUF3085))			WP_014386746.1(MULTISPECIES: DUF3085 domain-containing protein [Vibrionaceae])
CU052_28880	841	84	75.63	13.93	0.102954	-3.27993	2.01548e-151	4.88838e-150	yes	down	CU052_28880	hypothetical protein	CP025539.1	147869	148366	+													WP_014386747.1(MULTISPECIES: hypothetical protein [Vibrionaceae])
CU052_28885	1292	132	43.34	8.16	0.10531	-3.24728	1.56101e-229	5.54065e-228	yes	down	CU052_28885	DNA adenine modification methylase	CP025539.1	148410	149300	+										PF01555.19(N6_N4_Mtase:DNA methylase)	GO:0008168(molecular_function:methyltransferase activity); GO:0032259(biological_process:methylation)	GO:0003824;GO:0008152	WP_014386748.1(MULTISPECIES: restriction endonuclease subunit M [Vibrionaceae])
CU052_28890	474	22	85.02	7.3	0.0478413	-4.3856	1.24739e-104	2.33475e-103	yes	down	CU052_28890	2Fe-2S ferredoxin-like protein	CP025539.1	149607	149831	+	COG0633(S:Function unknown)	COG0633(-)	POORLY CHARACTERIZED							PF00111.28(Fer2:2Fe-2S iron-sulfur cluster binding domain)	GO:0051537(molecular_function:2 iron, 2 sulfur cluster binding); GO:0009055(molecular_function:electron carrier activity)	GO:0003824;GO:0005488	AKD43616.1(hypothetical protein [Vibrio parahaemolyticus])	sp|P0ABW4|YFAE_ECOL6(Uncharacterized ferredoxin-like protein YfaE OS=Escherichia coli O6:H1 (strain CFT073 / ATCC 700928 / UPEC) OX=199310 GN=yfaE PE=4 SV=1)
CU052_28895	1388	51	99.33	6.73	0.0378739	-4.72265	0	0	yes	down	CU052_28895	hypothetical protein	CP025539.1	150133	150510	+													WP_014386750.1(MULTISPECIES: hypothetical protein [Vibrionaceae])
CU052_28900	189	7	38.18	2.62	0.0381764	-4.71117	4.34618e-44	4.2735e-43	yes	down	CU052_28900	hypothetical protein	CP025539.1	150497	150781	+													WP_014386751.1(MULTISPECIES: hypothetical protein [Vibrionaceae])
CU052_28905	15	2	9.55	2.4	0.137435	-2.86318	0.00102177	0.00245167	yes	down	CU052_28905	hypothetical protein	CP025539.1	150813	151004	+													WP_014386752.1(MULTISPECIES: hypothetical protein [Vibrionaceae])
CU052_28910	673	25	63.06	4.32	0.0382899	-4.70689	3.59209e-152	8.78553e-151	yes	down	CU052_28910	hypothetical protein	CP025539.1	151088	151498	+											GO:0016853(molecular_function:isomerase activity)	GO:0003824	WP_014386753.1(MULTISPECIES: hypothetical protein [Vibrionaceae])
CU052_28915	1009	62	54.29	6.15	0.0633373	-3.9808	4.23075e-209	1.30996e-207	yes	down	CU052_28915	hypothetical protein	CP025539.1	151554	152189	+													WP_101905926.1(hypothetical protein [Vibrio harveyi])
CU052_28920	1237	289	110.9	47.78	0.240817	-2.05399	7.95304e-134	1.78744e-132	yes	down	CU052_28920	hypothetical protein	CP025539.1	152403	152789	+													WP_014386755.1(MULTISPECIES: hypothetical protein [Vibrionaceae])
CU052_28930	1153	202	149.83	48.44	0.180585	-2.46925	9.00204e-156	2.26844e-154	yes	down	CU052_28930	hypothetical protein	CP025539.1	153112	153426	+													WP_014386757.1(MULTISPECIES: hypothetical protein [Vibrionaceae])
CU052_28935	184	8	165.95	13.75	0.0448158	-4.47985	3.94e-42	3.79087e-41	yes	down	CU052_28935	hypothetical protein	CP025539.1	153516	153695	+													WP_014386758.1(MULTISPECIES: hypothetical protein [Vibrionaceae])
CU052_28950	771	61	97.18	14.19	0.0815519	-3.61614	3.41616e-150	8.25124e-149	yes	down	CU052_28950	hypothetical protein	CP025539.1	155193	155486	+													WP_014386761.1(MULTISPECIES: hypothetical protein [Vibrionaceae])
CU052_28955	161	15	47.82	8.29	0.0960338	-3.38031	3.45386e-31	2.75033e-30	yes	down	CU052_28955	hypothetical protein	CP025539.1	155563	155763	+													WP_014386762.1(MULTISPECIES: hypothetical protein [Vibrionaceae])
CU052_28960	970	32	109.53	6.67	0.0340046	-4.87813	4.71415e-221	1.54163e-219	yes	down	CU052_28960	hypothetical protein	CP025539.1	155775	156188	+													WP_130268199.1(hypothetical protein [Vibrio vulnificus])
CU052_28965	687	44	69.51	8.21	0.0660168	-3.92102	1.09998e-141	2.57148e-140	yes	down	CU052_28965	hypothetical protein	CP025539.1	156267	156728	+													WP_014386764.1(MULTISPECIES: hypothetical protein [Vibrionaceae])
CU052_28970	777	60	67.99	9.68	0.0795956	-3.65117	2.04391e-152	5.04136e-151	yes	down	CU052_28970	hypothetical protein	CP025539.1	156918	157349	+											GO:0016021(cellular_component:integral component of membrane)	GO:0110165	WP_014386765.1(MULTISPECIES: hypothetical protein [Vibrionaceae])
CU052_28975	222	53	77.64	34.55	0.246083	-2.02278	5.35892e-25	3.72692e-24	yes	down	CU052_28975	hypothetical protein	CP025539.1	157417	157665	+											GO:0016021(cellular_component:integral component of membrane)	GO:0110165	WP_014386766.1(MULTISPECIES: hypothetical protein [Vibrionaceae])
CU052_28985	213	6	73.74	3.87	0.0290356	-5.10603	1.25876e-50	1.35942e-49	yes	down	CU052_28985	4-diphosphocytidyl-2C-methyl-D-erythritol kinase	CP025539.1	159177	159410	+											GO:0016301(molecular_function:kinase activity)	GO:0003824	WP_014386769.1(MULTISPECIES: hypothetical protein [Vibrionaceae])
CU052_28990	365	54	47.01	12.84	0.152496	-2.71315	6.10844e-56	7.12569e-55	yes	down	CU052_28990	hypothetical protein	CP025539.1	159494	159880	+													AJP18302.1(hypothetical protein pVPH1_0130 [Vibrio parahaemolyticus])
CU052_28995	1211	90	43.54	5.96	0.076605	-3.70642	5.84651e-239	2.16768e-237	yes	down	CU052_28995	NgrC	CP025539.1	159967	160872	+													WP_014386771.1(MULTISPECIES: hypothetical protein [Vibrionaceae])
CU052_29000	720	73	52.96	9.9	0.104508	-3.25832	3.41293e-129	7.44069e-128	yes	down	CU052_29000	hypothetical protein	CP025539.1	160955	161512	+													WP_014386772.1(MULTISPECIES: hypothetical protein [Vibrionaceae])
CU052_29005	2702	33	117.15	2.64	0.0125889	-6.31171	0	0	yes	down	CU052_29005	hypothetical protein	CP025539.1	161732	162292	+													WP_014386773.1(MULTISPECIES: hypothetical protein [Vibrionaceae])
CU052_29010	6148	173	111.32	5.77	0.0290049	-5.10756	0	0	yes	down	CU052_29010	DNA primase	CP025539.1	162442	164220	+										PF13362.7(Toprim_3:Toprim domain); PF08273.13(Prim_Zn_Ribbon:Zinc-binding domain of primase-helicase)	GO:0008270(molecular_function:zinc ion binding); GO:0003896(molecular_function:DNA primase activity); GO:0004386(molecular_function:helicase activity)	GO:0005488;GO:0003824	APU91409.1(DNA primase [Vibrio parahaemolyticus])
CU052_29015	382	10	137.8	6.73	0.0269833	-5.21179	1.02868e-89	1.69631e-88	yes	down	CU052_29015	hypothetical protein	CP025539.1	164207	164452	+													WP_017086073.1(MULTISPECIES: hypothetical protein [Vibrio])
CU052_29020	853	50	54.23	5.86	0.0604199	-4.04883	6.60852e-179	1.82314e-177	yes	down	CU052_29020	hypothetical protein	CP025539.1	164533	165084	+													WP_032073025.1(MULTISPECIES: hypothetical protein [Vibrionaceae])
CU052_29025	663	55	56.15	8.59	0.0855082	-3.54779	1.32659e-127	2.87067e-126	yes	down	CU052_29025	hypothetical protein	CP025539.1	165162	165602	+													WP_032073026.1(MULTISPECIES: hypothetical protein [Vibrio])
CU052_29030	1106	523	20.94	18.25	0.487422	-1.03676	1.26047e-44	1.24995e-43	yes	down	CU052_29030	hypothetical protein	CP025539.1	165975	167429	+	ENOG410XSV1(S:Function unknown)	ENOG410XSV1(-)	POORLY CHARACTERIZED							PF18796.2(LPD1:Large polyvalent protein-associated domain 1)			WP_014386778.1(MULTISPECIES: hypothetical protein [Vibrionaceae])
CU052_29110	541	259	22.13	19.53	0.493471	-1.01896	4.31482e-22	2.7631e-21	yes	down	CU052_29110	NERD domain-containing protein	CP025539.1	179346	178561	-	ENOG410XSNF(S:Function unknown)	ENOG410XSNF(NERD domain protein)	POORLY CHARACTERIZED							PF08378.12(NERD:Nuclease-related domain)			WP_101905929.1(MULTISPECIES: NERD domain-containing protein [Vibrionaceae])	sp|Q8KYT4|Y6003_BACAN(Uncharacterized protein pXO1-01/BXA0003/GBAA_pXO1_0003 OS=Bacillus anthracis OX=1392 GN=pXO1-01 PE=4 SV=1)
CU052_29155	5796	2413	127.63	97.93	0.429129	-1.22052	3.70463e-293	1.59738e-291	yes	down	CU052_29155	IS91 family transposase	CP025539.1	184902	183409	-	ENOG4111KDC(L:Replication, recombination and repair)	ENOG4111KDC(transposase)	INFORMATION STORAGE AND PROCESSING							PF04986.14(Y2_Tnp:Putative transposase); PF14319.7(Zn_Tnp_IS91:Transposase zinc-binding domain)	GO:0004803(molecular_function:transposase activity); GO:0006313(biological_process:transposition, DNA-mediated); GO:0003677(molecular_function:DNA binding)	GO:0005488;GO:0009987;GO:0003824;GO:0008152	AKN19381.1(TnpA [Salmonella enterica subsp. enterica serovar Corvallis])
CU052_29160	187	0	40.42	0	0.00275605	-8.50318	2.05048e-38	1.86206e-37	yes	down	CU052_29160	LysR family transcriptional regulator	CP025539.1	185319	185014	-										PF00126.28(HTH_1:Bacterial regulatory helix-turn-helix protein, lysR family); PF12802.8(MarR_2:MarR family); PF13412.7(HTH_24:Winged helix-turn-helix DNA-binding); PF18024.2(HTH_50:Helix-turn-helix domain)	GO:0003700(molecular_function:transcription factor activity, sequence-specific DNA binding); GO:0003677(molecular_function:DNA binding)	GO:0005488;GO:0140110	WP_001255015.1(MULTISPECIES: LysR family transcriptional regulator [Bacteria])	sp|P52676|NMCR_ENTCL(Carbapenem-hydrolyzing beta-lactamase transcriptional activator OS=Enterobacter cloacae OX=550 GN=nmcR PE=3 SV=1)
