# Supplementary material for: The Pleiotropic Phenotypes Caused by an hfq Null Mutation in Vibrio harveyi
Source: Microorganisms. 2023 Nov 9;11(11):2741. doi: 10.3390/microorganisms11112741 (PMC10672845; doi:10.3390/microorganisms11112741)
Supplement: Supplementary file 1 [file microorganisms-11-02741-s001.zip › Table S4.xls]

## Sheet: Table S3
Table S4. The genes of enriched KEGG pathways
Gene ID	Gene Name	Description	KO ID	KO Name	KO Description
Up_bacterial secretion system
CU052_15405	CU052_15405	type VI secretion system tip protein VgrG	K11904	vgrG	Bacterial secretion system
CU052_17050	CU052_17050	EscV/YscV/HrcV family type III secretion system export apparatus protein	K03230	yscV	Bacterial secretion system
CU052_17090	CU052_17090	type III secretion system needle length determinant	K04057	yscP	Bacterial secretion system
CU052_17110	CU052_17110	EscT/YscT/HrcT family type III secretion system export apparatus protein	K03228	yscT	Bacterial secretion system
CU052_17115	CU052_17115	EscU/YscU/HrcU family type III secretion system export apparatus switch protein	K03229	yscU	Bacterial secretion system
CU052_17150	CU052_17150	HrpE/YscL family type III secretion apparatus protein	K03223	yscL	Bacterial secretion system
CU052_17160	CU052_17160	EscJ/YscJ/HrcJ family type III secretion inner membrane ring protein	K03222	yscJ	Bacterial secretion system
CU052_17180	CU052_17180	EscF/YscF/HrpA family type III secretion system needle major subunit	K03221	yscF	Bacterial secretion system;Shigellosis;Pathogenic Escherichia coli infection;Salmonella infection
CU052_17195	CU052_17195	EscC/YscC/HrcC family type III secretion system outer membrane ring protein	K03219	yscC	Bacterial secretion system
CU052_20490	tssJ	type VI secretion system lipoprotein TssJ	K11906	vasD	Bacterial secretion system
CU052_20500	tssL	type VI secretion system protein TssL	K11892	impK	Bacterial secretion system
CU052_20505	icmF	type VI secretion system membrane subunit TssM	K11891	impL	Bacterial secretion system;Biofilm formation - Pseudomonas aeruginosa
CU052_20560	clpV	type VI secretion system ATPase TssH	K11907	vasG	Bacterial secretion system;Biofilm formation - Pseudomonas aeruginosa
CU052_20565	CU052_20565	Hcp1 family type VI secretion system effector	K11903	hcp	Bacterial secretion system;Biofilm formation - Pseudomonas aeruginosa
CU052_20570	CU052_20570	type VI secretion system tip protein VgrG	K11904	vgrG	Bacterial secretion system
CU052_22640	CU052_22640	conjugal transfer protein TrbJ	K03200	virB5	Bacterial secretion system
Up_biofilm formation - Pseudomonas aeruginosa
CU052_12615	CU052_12615	anthranilate synthase component 1	K01657	trpE	Quorum sensing;Biofilm formation - Pseudomonas aeruginosa;Phenylalanine, tyrosine and tryptophan biosynthesis;Phenazine biosynthesis
CU052_15420	CU052_15420	type VI secretion protein	K11902	impA	Biofilm formation - Pseudomonas aeruginosa
CU052_20505	icmF	type VI secretion system membrane subunit TssM	K11891	impL	Bacterial secretion system;Biofilm formation - Pseudomonas aeruginosa
CU052_20510	tagF	type VI secretion system-associated protein TagF	K11890	impM	Biofilm formation - Pseudomonas aeruginosa
CU052_20520	tssA	type VI secretion system protein TssA	K11902	impA	Biofilm formation - Pseudomonas aeruginosa
CU052_20525	tssB	type VI secretion system contractile sheath small subunit	K11901	impB	Biofilm formation - Pseudomonas aeruginosa
CU052_20530	tssC	type VI secretion system contractile sheath large subunit	K11900	impC	Biofilm formation - Pseudomonas aeruginosa
CU052_20555	tssG	type VI secretion system baseplate subunit TssG	K11895	impH	Biofilm formation - Pseudomonas aeruginosa
CU052_20560	clpV	type VI secretion system ATPase TssH	K11907	vasG	Bacterial secretion system;Biofilm formation - Pseudomonas aeruginosa
CU052_20565	CU052_20565	Hcp1 family type VI secretion system effector	K11903	hcp	Bacterial secretion system;Biofilm formation - Pseudomonas aeruginosa
Up_biofilm formation - Vibrio cholerae
CU052_09275	CU052_09275	TetR/AcrR family transcriptional regulator	K10913	hapR	Quorum sensing;Two-component system;Biofilm formation - Vibrio cholerae
CU052_09515	CU052_09515	porin	K08720	ompU	beta-Lactam resistance;Biofilm formation - Vibrio cholerae
CU052_12070	CU052_12070	PTS glucose transporter subunit IIBC	K02779;K02778	ptsG;ptsGb	Amino sugar and nucleotide sugar metabolism;Phosphotransferase system ;Biofilm formation - Vibrio cholerae;Glycolysis / Gluconeogenesis
CU052_13850	CU052_13850	type II secretion system protein	K10924	mshA	Biofilm formation - Vibrio cholerae
CU052_15605	CU052_15605	DNA-binding response regulator	K20918	vpsT	Biofilm formation - Vibrio cholerae
CU052_18435	CU052_18435	helix-turn-helix transcriptional regulator	K20918	vpsT	Biofilm formation - Vibrio cholerae
CU052_21250	CU052_21250	GGDEF domain-containing protein	K20962	cdgC	Biofilm formation - Vibrio cholerae
CU052_22550	CU052_22550	RNA polymerase subunit sigma-70	K03087	rpoS	Biofilm formation - Escherichia coli;Biofilm formation - Vibrio cholerae
CU052_23750	CU052_23750	undecaprenyl-phosphate glucose phosphotransferase	K03606	wcaJ	Biofilm formation - Vibrio cholerae
CU052_23755	CU052_23755	capsular biosynthesis protein	K20920	vpsM	Biofilm formation - Vibrio cholerae
CU052_23760	CU052_23760	polysaccharide export protein	K20988	vpsN	Biofilm formation - Vibrio cholerae
CU052_23765	CU052_23765	capsular biosynthesis protein	K16554	exoP	Biofilm formation - Vibrio cholerae
CU052_23795	CU052_23795	antibiotic resistance protein VanZ	K20950	vpsQ	Biofilm formation - Vibrio cholerae
Down_shigellosis
Gene ID	Gene Name	Description	KO ID	KO Name	KO Description
CU052_10935	CU052_10935	flagellin	K02406	fliC	Flagellar assembly;Two-component system;Legionellosis;NOD-like receptor signaling pathway;Shigellosis;Salmonella infection;Plant-pathogen interaction
CU052_01775	CU052_01775	flagellin	K02406	fliC	Flagellar assembly;Two-component system;Legionellosis;NOD-like receptor signaling pathway;Shigellosis;Salmonella infection;Plant-pathogen interaction
CU052_10945	CU052_10945	flagellin	K02406	fliC	Flagellar assembly;Two-component system;Legionellosis;NOD-like receptor signaling pathway;Shigellosis;Salmonella infection;Plant-pathogen interaction
Down_NOD-like receptor signaling pathway
CU052_10935	CU052_10935	flagellin	K02406	fliC	Flagellar assembly;Two-component system;Legionellosis;NOD-like receptor signaling pathway;Shigellosis;Salmonella infection;Plant-pathogen interaction
CU052_01775	CU052_01775	flagellin	K02406	fliC	Flagellar assembly;Two-component system;Legionellosis;NOD-like receptor signaling pathway;Shigellosis;Salmonella infection;Plant-pathogen interaction
CU052_10945	CU052_10945	flagellin	K02406	fliC	Flagellar assembly;Two-component system;Legionellosis;NOD-like receptor signaling pathway;Shigellosis;Salmonella infection;Plant-pathogen interaction
Down_ Salmonella infection
CU052_10935	CU052_10935	flagellin	K02406	fliC	Flagellar assembly;Two-component system;Legionellosis;NOD-like receptor signaling pathway;Shigellosis;Salmonella infection;Plant-pathogen interaction
CU052_01775	CU052_01775	flagellin	K02406	fliC	Flagellar assembly;Two-component system;Legionellosis;NOD-like receptor signaling pathway;Shigellosis;Salmonella infection;Plant-pathogen interaction
CU052_10945	CU052_10945	flagellin	K02406	fliC	Flagellar assembly;Two-component system;Legionellosis;NOD-like receptor signaling pathway;Shigellosis;Salmonella infection;Plant-pathogen interaction
CU052_23320	CU052_23320	glyceraldehyde-3-phosphate dehydrogenase	K00134	gapA	Carbon fixation in photosynthetic organisms;Glycolysis / Gluconeogenesis;Alzheimer disease;Pathogenic Escherichia coli infection;Salmonella infection;HIF-1 signaling pathway
Down_legionellosis
CU052_10935	CU052_10935	flagellin	K02406	fliC	Flagellar assembly;Two-component system;Legionellosis;NOD-like receptor signaling pathway;Shigellosis;Salmonella infection;Plant-pathogen interaction
CU052_01775	CU052_01775	flagellin	K02406	fliC	Flagellar assembly;Two-component system;Legionellosis;NOD-like receptor signaling pathway;Shigellosis;Salmonella infection;Plant-pathogen interaction
CU052_10945	CU052_10945	flagellin	K02406	fliC	Flagellar assembly;Two-component system;Legionellosis;NOD-like receptor signaling pathway;Shigellosis;Salmonella infection;Plant-pathogen interaction
Down_plant-pathogen interaction
CU052_10935	CU052_10935	flagellin	K02406	fliC	Flagellar assembly;Two-component system;Legionellosis;NOD-like receptor signaling pathway;Shigellosis;Salmonella infection;Plant-pathogen interaction
CU052_01775	CU052_01775	flagellin	K02406	fliC	Flagellar assembly;Two-component system;Legionellosis;NOD-like receptor signaling pathway;Shigellosis;Salmonella infection;Plant-pathogen interaction
CU052_10945	CU052_10945	flagellin	K02406	fliC	Flagellar assembly;Two-component system;Legionellosis;NOD-like receptor signaling pathway;Shigellosis;Salmonella infection;Plant-pathogen interaction
Down_apoptosis
CU052_02340	CU052_02340	DNA/RNA non-specific endonuclease	K01173		Apoptosis
Down_flagellar assembly
CU052_10935	CU052_10935	flagellin	K02406	fliC	Flagellar assembly;Two-component system;Legionellosis;NOD-like receptor signaling pathway;Shigellosis;Salmonella infection;Plant-pathogen interaction
CU052_01775	CU052_01775	flagellin	K02406	fliC	Flagellar assembly;Two-component system;Legionellosis;NOD-like receptor signaling pathway;Shigellosis;Salmonella infection;Plant-pathogen interaction
CU052_10975	CU052_10975	flagella export chaperone FliS	K02422	fliS	Flagellar assembly
CU052_24510	CU052_24510	flagellar hook-associated protein	K02407	fliD	Flagellar assembly
CU052_10945	CU052_10945	flagellin	K02406	fliC	Flagellar assembly;Two-component system;Legionellosis;NOD-like receptor signaling pathway;Shigellosis;Salmonella infection;Plant-pathogen interaction
CU052_24455	CU052_24455	OmpA family protein	K21218	motY	Flagellar assembly
CU052_01800	CU052_01800	flagellar basal body P-ring protein FlgI	K02394	flgI	Flagellar assembly
Down_bacterial chemotaxis
CU052_25900	CU052_25900	maltose/maltodextrin ABC transporter substrate-binding protein MalE	K10108	malE	Bacterial chemotaxis;ABC transporters
CU052_11120	CU052_11120	chemotaxis protein CheW	K03408	cheW	Bacterial chemotaxis;Two-component system
CU052_18750	CU052_18750	chemotaxis protein CheV	K03415	cheV	Bacterial chemotaxis;Two-component system
CU052_12900	CU052_12900	methyl-accepting chemotaxis protein	K03406	mcp	Bacterial chemotaxis;Two-component system
CU052_22500	CU052_22500	methyl-accepting chemotaxis protein	K03406	mcp	Bacterial chemotaxis;Two-component system
Down_microRNAs in cancer
CU052_28940	CU052_28940	hypothetical protein	K00558	dcm	Cysteine and methionine metabolism;MicroRNAs in cancer
