# Supplementary material for: The Pleiotropic Phenotypes Caused by an hfq Null Mutation in Vibrio harveyi
Source: Microorganisms. 2023 Nov 9;11(11):2741. doi: 10.3390/microorganisms11112741 (PMC10672845; doi:10.3390/microorganisms11112741)
Supplement: Supplementary file 1 [file microorganisms-11-02741-s001.zip › Table S5.xls]

## Sheet: sran_detail
Table S5. The predicated sRNAs in V. harveyi 345
Location	Start	End	sRNA ID	Type	Strand	Antisense_Genes	length	Sequence
CP025540.1	299	230	sRNA0001	predicted_RNA	-	antisense: CU052_00010	70	TGAGAGCGTTACTGGCTCACGCTTTTCACCTTTTTGTTTAGGTCGTCCAACAGGGCGAGAAGAAACTGGA
CP025540.1	549	405	sRNA0002	predicted_RNA	-	antisense: CU052_00010	145	CGATAGGTTTGGCGATCGCATCGAGAGGGTTATTTTCATAAATAAGGTAATTATACGAAATAATATAAATATGTTATTTTGTATAATTAAACCATTTCAACAATTCATCATCTGTCATCTTTTCACATTGATCTGTCATCGCCCG
CP025540.1	1994	1957	sRNA0003	predicted_RNA	-	-	38	CATATAGAAAGCGTTATAACTCTCTAAAATTTGGAGAT
CP025540.1	6994	7028	sRNA0004	predicted_RNA	+	-	35	ACCGTGTGACATTTTAAAATTGTTGCAACAAGGAC
CP025540.1	4208	3820	sRNA0005	predicted_RNA	-	antisense: CU052_00030	389	ATTAAGTCAAAATGTAACATCTATAACTGGGAAATCAGCTACTCTGGCAAGCTTTGGGGCAAAAGCAAATTAAAGCCTTTACTCAAAATTGAATTGGTATGATTGACTTGCTGGATTGGTGGATAAACAACGAATGTTCACATAATCAAGAAGATGCGAGCACAACTACTGAACACACGGAAACACTACGTTTCGCTCATTTCGATTATCGTGCTCGTTTATAAAGTTACTATGAGCACCAATTAAGCCCCAGGATCTGGCATCGGCTTATTGCGAAGAAGGTTGTGACAGATGACCCAAAAATCCACCTTCTTTGGTCTACTTGGTCGAACATCTAACGGATATGCACTTTCAACATGGAAGCGCATCTTACCGCGCTCTTTCCAAAC
CP025540.1	7251	7094	sRNA0006	predicted_RNA	-	-	158	TTTTGAAGGTTACAGGTCGAGATCGAGCTGAAATGAAAGTGCGTCACAAACGTTTAACATTTGGAGAGAAACTGTAATTAACTTTCAGGAGGAAAATACAAGGAATGGAGGTGGAAGGTGGGTGATTTCTGCCATTCTGTAGCAATCAGAGAATGGAG
CP025540.1	11036	11118	sRNA0007	predicted_RNA	+	-	83	CGGCTTTTAAAATGCTCTGCTCAATAAGTACAAAGCCACCGATTTGCAGCCGTAAGCTGCTTCAATGTCAAACGGAGGGAAAA
CP025540.1	12750	12783	sRNA0008	predicted_RNA	+	-	34	CTGAGTGGCTCATTGAAAACGCCCATCGTTTCAC
CP025540.1	22013	22304	sRNA0009	predicted_RNA	+	-	292	CACTGCGCCTCGTCGTACCTCCTCGTTACCTTTCACTGCCTGACATTAAGTTCGAGTAAGGGCTGGTTTTTTTATGCGCCGATTTTCCTTTCTACTCGCATCACGTTACGGGCTCGCAAGCTGTTTAACCTTCTCTCTCCACAACCTGTTTTGCAAGGGAGGCTTCGCGCTGTATCCCTAGAGCAGCAAGCTGCTAAGGGCTACTCGCCCCTTGTCAAACCAGAACGATGGAGAGAGTACGGACAGCTAAGCGGCTCCGAAAAGTGATACTCAAACAAAAAGGAAACTCCTC
CP025540.1	15020	14705	sRNA0010	predicted_RNA	-	-	316	TCACTTTCCGGAGCCGCTTAGCTGTCCGTACTCTCTCCATCGTTCTGGTTTGACAAGGGGCGAGTAGCCCTTAGCAGCTTGCTGCTCTAGGGATACAGCGTGTACTACCCTTGCAAAACAGGTTGTGGAGAGAGAAGGTTAAACAGCTTGCGAGCCCGTAACGTGATGCGAGTAGAAAGGAAAATCGGCGCATAAAAAACCAGCCCTTACTCGAACTTAATGTCAGGCAGTGAAAGGTAACGAGGAGGTACGACGAGGCGCAGCTACGCAGTAGCGGAGGCGTTCAGGATTGCAGCGATATCCTTGCAGATAGGGG
CP025540.1	31335	31269	sRNA0011	predicted_RNA	-	-	67	TTCCTGGTCGCACTAAGATGAATGGTCATTCTGCTTAGTGTTGTTCGTTGATTCTCTCTGTTTTGGG
CP025540.1	35339	35274	sRNA0012	predicted_RNA	-	-	66	CACTAAAGTAACTTACCAGCAGCTACCTAATTTAAAACTCTCCGCATACTACGGAAAGACCACTTT
CP025540.1	26523	26668	sRNA0013	predicted_RNA	+	antisense: traI	146	GCTAAATAATCCCGGTCTGATTTGGATTGATTAGGCTTGCCTAATAATTGGGTAGCAAGGCTTTCAGTGTATTTGGGTAGTTGCGTATTGATGTGCTCCCTAAATTTGTTGTAGTCAAAGTCACCGCTTTTATTTTGGAACCGGAC
CP025540.1	28362	28701	sRNA0014	predicted_RNA	+	antisense: traI	340	GTTTCGATTTGGTCTTTGGTGATAGAGCCACCGGCTTCTTCAAAAGCGTAACGAACCGCTTCGACCACTAACGCTTTTTGGCTAAACGCGGCTTCTCGCTCTGAGAGGTGGTTTAGGGCAAAGCTGACCGCTTTCTCGATAAGTGGGGCGTTTTGTGCTTTTGCCAGTGCTGATAGTGCCTGACTGACATCTTGCTTTAACAAAGCTTGGGTGGTGTCGTTTAGGTAACGGTCGTTGATGTTTTGTGTCTGCAATACACGCTCAATCGCTGACGGGGAGACCTGCTCTTTTTCCAGTGCGCTTTGGGCTTTGTCGGGCTTGTCGGTGAAGATATCAAGGC
CP025540.1	29045	29232	sRNA0015	predicted_RNA	+	antisense: traI	188	GTCAAACATGACCGTTTCACCCTTGTTTTTGGAGAGTGCTGTCATGGTATTGCTCTCTTTATCGATACTGGCAATGACAAAGCTTTGAGGTTTGCCGTTATCCCAATGGGTGAGTGTCATGCCTGGTTTGTAGTGTTGAACAAGCGGCTGCTGCGCTTTAGAGAGGTAGTGGGGAACTTGAGTGAAGA
CP025540.1	32736	32876	sRNA0016	predicted_RNA	+	antisense: CU052_00215	141	TATTGGTCAGTCTCTTTGTTGCTTCTTTGTTAACGAGCTTCCAATACGGTTTGTTAACGCCATGGTCACGAGTAAAGTTCGCGACGGTCGTCTCTTCCCAGTATGGTCTATCGATAAAGTGGTGCTTTAACTCTTCTATAC
CP025540.1	44570	44404	sRNA0017	predicted_RNA	-	-	167	AAAGACGCTCTTATCGCCAAGCCATGGAAATCTGGCGATAAGAGCAATCCATTTAAGCCGTCGTTTTGTATTGCAGAAATAGCGCCTGTTGGCAAAGTGACTGCCATCATTCAACCCATAGGCTGATATCACTGCGATAACTCAAGTTAACATAAGGAAATTCGCCC
CP025540.1	49948	49866	sRNA0018	predicted_RNA	-	-	83	ACTTGGGACTGCGCACCTCCCTTGATCATGCTTCCAAGCAACGCCCCTTTCTTTAATCAAGCTCGCTTTTGACTGCTATAACG
CP025540.1	58860	58552	sRNA0019	predicted_RNA	-	-	309	GAAAAGCTTTATAGGAATGCAATTACCGCACTCTTGCTCTTTAAAAATTCCTGCCAACGGCAGAACGCTCCGCTTGACTGTTCATGTTGTGAAATATCATTCAGCGCTATAGGAGGTTCGACGTCGGATGCCCGTAATAATCCGGCAAACACAACCCAACGTATCAAAAATACGGGCGGGGACTGGGAAAAGCTCTGACCCAATGAAAGTGCAAGAGCATTCTATATCAAGCTCGCTTTTGGCTGCTATAACGAGGCGAAGCCTCTTGTAGAGCCAAAAGGAGTACCGCGCCAGCGGATTGAACTCACC
CP025540.1	37177	37208	sRNA0020	predicted_RNA	+	antisense: CU052_00240	32	CCATATCATCAGATGTCATTTCCAGTTCAACC
CP025540.1	37597	37666	sRNA0021	predicted_RNA	+	antisense: CU052_00245	70	ACAAAAAACTCAGGGTGACGGTCTGGATCAAGTGTCATGGTGTCACGCATACAGAACCAAAGTCCTCCCC
CP025540.1	38047	38432	sRNA0022	predicted_RNA	+	antisense: CU052_00250	386	TGTATCTTGGCGTAGCAGGGTACGCTTGATCGGAGGTGACGTATTCTGTCCTTTCCGGTCTGGTCACCTCACTCTCAACCTCTGGCTTGATGGTCATCTCAATGATGGGCTCTGGCTTGCTAATGGATTTTTGTGCCTGACTTTGCTGGTACTTAACGTTATCCGTTACCCCGTCAAAGCGATCTTCATTAAACAGTCCGCCAGTGCCCTTGTTGTGTAGTACATCGGTGCGTGTTTGCGCGACCGTGTCTTGCGTATCATTCCATGCTTGACTCATGGTATCAGACTGCGCGGAAGACAGGTGTGGTTGCCCTGTTGCTACGCTGGCTTGATGCTCTTGGTTCATCTTGCCAACGATGCGCGCCGTATCTCCGTCCAGTCCTGCC
CP025540.1	38610	39037	sRNA0023	predicted_RNA	+	antisense: CU052_00250	428	AAGCGGGTTAGGGTGTTCGATAGGGCATTTAAGTCTGACTGGCTTTGCATCACGCTGGCACCCAGAGACTTGGTGTTGCTGGCGTTAATCGCAAAATCATGCGCAAACTGTTCAACCGACGTGCGCGTGTCTTTGTTATCCACTTGCGTGCCAGCATTGGTGACGGCATTCGCCCCCTCAGAGTATTGTTTGGTCGCTTGCTCAAGCTGCTGCTTTTGCTCACTACTCATGTTGCTGTAAGCGGTGCGCTCTTCATCTGACCATTTCACGCCAGCGTTGGCATTGCCGCCCAATGGTCCAAGTTTGCCTCCTACGCTGACGTCCACTCCAGCATAAGCGCTTTGCAAGTAAGCTTGCGATTGGTCTTTCGTCCAGCCCGTTTGCTTACTGACATTGTCA…
CP025540.1	39497	39650	sRNA0024	predicted_RNA	+	antisense: CU052_00250	154	CATGCTTGACATGACCGATTGCCCGCCTTTGAGTATTCCCGTGGCGATTAACGGCACCCCTATCATCAAGATACCGGTCATCCATGCAAAGCGGCTGTGAAGTTCATCGGCTGCATTGGCATTGGAGAGCACCAGTCCACCAAATTTACCGGAG
CP025540.1	40306	40630	sRNA0025	predicted_RNA	+	antisense: CU052_00250	325	GGTTGATTCTGACATCCCCAATCATGCAGTTATGAAAGTAGTCTCGCCAAAGCTTTTGCAGCTCTAGTTCGTTGACTTTAGATTGTCTCGAGAGCTGATAGAGCTCAGAGCCAAACAGCATGCCAGTACGACCGTAGCGCTCATCATCTGAGGTGGTGAAAATCGCTTCCACGCCCTCAGCCATTCCCACCATGATAGAAGAGAAAAAATACGTCGGAACGGCGACAAGGTAGGGGACGTTATCGACTTTATACACTTTCCCCGGTTGGGTTTTATCAATGATGAGCATGTCGGCTTTCATGTTGATAAGAAACAGGGGCACGGC
CP025540.1	40921	41141	sRNA0026	predicted_RNA	+	antisense: CU052_00255	221	GATTGCGGTTATTGAGCGCTTCAATAGCTTTATCGGCAAGCCCTGCAGTAAAGCGTTTGGCGTTATCGATATCACGAGTGATGAGGGTGATATCATCTTGACTGTTGTTGGTATTGGCCAGTGATTGGCTGGCAATGCTCAACATGTTGGTGAGATATTGATTAAGCAGCTCTACCGCTATCATGCGTGAGTAACTGCTGGTATCCGGCGTTTGATTGGCG
CP025540.1	42561	42926	sRNA0027	predicted_RNA	+	antisense: traF trbB	366	CTAACAAATAGCGCAAAACTGAGCAAAAGGGTGCGAAGAGATGGCATGGTGCCTCCTTGCGTTTTAGGTTAAAAAGAAACAAGTAAAGTGTTGTCATCCAAGAGGGCGGTATGGACGAGATAAATAATGCGGTATCGAACTTTGAGCTAGGTTTGGGGTTTATGGCAGCGCTTGCGTTGTTTGCTTTGATATGGTGGCTGTTTATCGATTGAAAGCGGCGATTAAAAATCCGATTGCTTAAAGTCGGTCGCAACGTTGTAAAAACGCCCAAGCAAATCATTCTGGCTTATCCAGCCATACGCCAGTGGCTTCATCTCTCCGGTGCGGGGGTGCACCAAAATCAGCGCTGGCGTAAAAGGAACGGTG
CP025540.1	44597	44648	sRNA0028	predicted_RNA	+	antisense: CU052_00280	52	CTCCATTGTCTTATTGTTTTCATCCGTCTTAGTTTGGTGCGTTGATCCTTCG
CP025540.1	45406	45436	sRNA0029	predicted_RNA	+	antisense: CU052_00285	31	ATAAATTCAGACACGTCAGCGCAGGTTGGAC
CP025540.1	45503	45714	sRNA0030	predicted_RNA	+	antisense: CU052_00285 CU052_00290	212	TTGCAGGATAGGCAAGAGTTAAAGCGGTGAGGGCAATAAGTGCGATTTGTTTCATCATTAGTTTTCTCGTTATGCATCTAGCGGTCGTTATCTTGCTTTGAGCTGGCTGCTAGTTGATTGCGTGTGCCTCGCATTGTTTTTAATGCTTGGCTTCCAACACGTTCCTCCAAGGTGAGGTGAGCAGCTTTTACAGCAGCATAGATAAGTAGGGC
CP025540.1	47940	48153	sRNA0031	predicted_RNA	+	antisense: trbC	214	AGCGTTGGAGCAAGGCTGCTCTGGCAGACAACGCCCTGACTTGACCGATACAAAAGCCGGCACCTTTGTAATATCAAACTGCTTAAACCAATCAGGACTGATTGAAAATCCACTCTGTATTGGTGCTTGGTTTGGTGAACGTATTAATGACTCGATGCGCTTGGCAGTGGCTGGAAAACCTTCTGGCAAGACACCGCGGATCACAAGAGGGATG
CP025540.1	52941	53159	sRNA0032	predicted_RNA	+	antisense: traC	219	TTTATCTTGTTGTCATTATCTGCATTTTGTTTACCCGTTGGCTCATTACGGAAATTCAATGTTACGCGATGAGGGCAGGTGATATTACGTGAAACGTTGCGGATAGAGGAAAACGCCTCTGGCAATGCATAAAGGCGATAATCGCCAGGCAGCCTTGACAGTCCCATGTTGACAATACGAGTGTGAACCTCTTCCCCTTGGTCGTTGGTGTGACGGGTG
CP025540.1	54877	54954	sRNA0033	predicted_RNA	+	antisense: CU052_00340	78	CTTCTACAATCGGGTGGTAAAGCTCTGCCAACTTGATGTAGTAGTCAGCCAGTTTGCTGCCTACGCTTTCTGTTGCGC
CP025540.1	58224	58264	sRNA0034	predicted_RNA	+	-	41	GTGCTTTGGTTGGGCTGCTTGCTCTTTTTCAGCCTACTGCC
CP025538.1	35633	35600	sRNA0035	predicted_RNA	-	-	34	AAAACAATAATTAATGACAAGTAAAACAACAACG
CP025538.1	100283	100235	sRNA0036	predicted_RNA	-	-	49	AACAAGTTCAACAGAATTGGTAATAGCATTCTATAATTGATGCGTTTTA
CP025538.1	117664	117812	sRNA0037	predicted_RNA	+	antisense: CU052_18400	149	TGCTGTTGCTGTTGCTGTTGCTGTTGCTGTTGCTGTTGCTGTTGCTGTTGCTGTTGCTGTTGCTGTTGCTGTTGCTGTTGCTGTTGCTGTTGCTGTTGCTGTTGCTGTTGCTGTTGCTGTTGCTGTTGCTGTTGCTGTTGCTGTTGCTG
CP025538.1	193204	193486	sRNA0038	predicted_RNA	+	-	283	AAATCACACTTTACCTAATTAAATGATACTCAAGTAACCTCGAGATGCTTGGTTCAGCGAGAATGACTTGGTTTGAAGGCGAGGCAACAATTTGAAGATCTAGTGGTTCTAAATCGAAGATTGTTAACGAAGCATGCGAACCAAGGCAACTCGCCCTTCGGGAGCGTGTCACTGAAGCAACTTCATCGTCAAACAACTTGGAAATAGCTTGCTATTCCGCTTCGTTGTTTTCCTTGAACTTGAATCAGTGACGACGCTCTGAATCTAGCATCTTGAAGTCACT
CP025538.1	204835	205010	sRNA0039	predicted_RNA	+	antisense: CU052_18695	176	CGAGACGGCGATCGGGTTTTCTCTGAAGCGATAAAAGAAACAGAGCCCAATGAATGAACATTGGGCTTTGGATATGCGAGTAAAGGTAGGCTAGAAGCCTTTAATGATTGGCTAAGCCGTTTTAAATTGACTTACAATTTCTTGTAGACCAACAGCCAGCTCACTTAAGTCACGAC
CP025538.1	236137	236238	sRNA0040	predicted_RNA	+	antisense: CU052_18865	102	TCACTTGAACCCTTGTTGCGGTGGGAGCGGGGTTAAATCGGTTGTAGCGAGTTCTGTTAAGAGTTGCTGAAGTAACTGTGCTGCGTGAACGTTCGCCCTGAC
CP025538.1	237122	237158	sRNA0041	predicted_RNA	+	antisense: arsB	37	GTATTCTTTGTTACCGCCGCCAATGTCGTTCCACACC
CP025538.1	240393	240193	sRNA0042	predicted_RNA	-	-	201	AGGAAATGTCATGCGATGTAGAAGCACAACTCAATCGACTGAAACGTTGCCTACCATGGCAGCTTATTTCCAAAAGCGCGTAGCGCAATCAGAAAACAAACTTGAAGTTTTAGCTCTGACTTACATGATCGAATTGTTTAATTGGTCATAACGGAAAGAACAACACCAAGCAGAACTTAGCTCCTGATACCACACCCCCAC
CP025538.1	318919	319067	sRNA0043	predicted_RNA	+	-	149	TGACTGCTTCAGAAGGAGGGATGTGAGGTTTTACACACAATTTGGATGGATTCAAACCCTACAGAAATTCCTCGTTATTTGTTCGGGATGCATCAATAGACTTCCCGATTCGCATACTCACGATTGAGTCACGAGGCAGAGGCGCACGC
CP025538.1	325308	325136	sRNA0044	predicted_RNA	-	antisense: CU052_19275	173	GGCTCTTAAGGGTAGAACGTTTCGGGCGAAACAGTACATCTTTAAAACCTAACTTAAGTTCTTGTTCGATACGCATTGTGTAATTCCTTGATTCATAAGTATATGTGTCATCTCAGAGTGCGTAGTGAAATCGTTGGCAGACGAGTTCACTGTTCTTCGGACACAAAAAAACC
CP025538.1	359532	359816	sRNA0045	predicted_RNA	+	antisense: CU052_19445	285	AGTCAGTAGGGTCTGTTTACCTTTCGAGCTGATTTTTGCAGCGAATTGTTGGGTATTTATACAAGGCAGAGACTTTGCTATGTAGCTAGCCTACATGAGAAGTCGATAACGCAGTAGAAATGACCAACAAACGCTGCCCAAAGGGTTCGGTTAAAATCGTTTTATGCTTTGTTAAGGCGTATTTGCTTACAGTGACTAGGCGACACACTCCTTGCCTCGCCTAAAACGATTTTATCTCGAACAAAAATTAACCGCGCAAGGTCAACAGACCCTGATCATTACAAG
CP025538.1	381940	381971	sRNA0046	predicted_RNA	+	-	32	ATTGAAGGTTAAATCATCGCCTAATCGCGCCA
CP025538.1	408147	408188	sRNA0047	predicted_RNA	+	antisense: CU052_19680	42	ATCAACCACTTAAGAAATTAGCTTATGTGTCCAACCACTGGG
CP025538.1	425989	426063	sRNA0048	predicted_RNA	+	-	75	CTCAAAAGTAGATGCGTATTATTAGTCTTGTTGAGTATTGAGTCTGACAATTCCTTACCCGCACTTACACACCCC
CP025538.1	430125	430157	sRNA0049	predicted_RNA	+	-	33	ATCAACCACTTAAGAAATTAGCTTATGTGTCCA
CP025538.1	441071	441108	sRNA0050	predicted_RNA	+	-	38	GCGGGATCAACCACTTAAGAAATTAGCTTATGTGTCCA
CP025538.1	512651	512727	sRNA0051	predicted_RNA	+	-	77	AAGTTGATGAGTGCGATGCTCAAGTACCTCTCAGTTACTTGGATAAATAGCACCATCGCATTATGTCATGGATGAGA
CP025538.1	529094	529136	sRNA0052	predicted_RNA	+	-	43	CACCACCTTGCTCCGTATCAGAGAGGTGAAACTGCAGTTTTGA
CP025538.1	587705	587667	sRNA0053	predicted_RNA	-	-	39	CAACACTATAAAAAATATACGTTAATTGGAATGCTAGGC
CP025538.1	680465	680703	sRNA0054	predicted_RNA	+	antisense: CU052_20900	239	GGGTAACGTATGATTGTTTACTTTCGAGTTCAGGACGTAGAAGTGCTGTGTGATGAGATAGACATCGCAACACTGATGCAAGCCAAGCTCAAGCAATTACCAAGTACCAAGCCTCAAATGGACTGAGCAGTATAACGTCACGAAGTGCTGGATGCGTTCAGCGCAATAGACTGTTTATACACTTTAGGAGATAACCCGGACACTCTTTTAAAGGCGCGCGAGAAGTGCGAAATACTGGT
CP025538.1	710007	709951	sRNA0055	predicted_RNA	-	-	57	AATTTGGGCAATAAAACATTGATCATGCGCACTTTGTCCTAGTGCATAGGGTGACGG
CP025538.1	732214	732283	sRNA0056	predicted_RNA	+	antisense: CU052_21145	70	TTGAGATCTTGGTTTCCAAATTAAATCGGCGATCATCCAATTGCGCAGTGTCTCTAAGCCTACTGGGAGG
CP025538.1	777374	777306	sRNA0057	predicted_RNA	-	-	69	TCTGAATGGAAAGCGAATTCGAAATGCCGGCTTAATCGCCGGCATTTTTGTATCTGAAATCGCTACACC
CP025538.1	783298	783514	sRNA0058	predicted_RNA	+	antisense: CU052_21360	217	CAAGCGTATAAATAAAAAAAAGCACACCAACCTGGTGTGCTTGTATCAAGAATCAGTAATTTTGATTAACTGTATTGAGCGGGATAAGTCTCAACACACAGCGGATACAAATAAGATCGGGGGTTCACTACTGTACTTGCTCAGCGAGCGAAGAAGTAGCGGCTGATTTCGCATGTAACCAAAGTCCTGTTGCTTTCATTAAGTAGCCAAACACGCC
CP025538.1	813670	813453	sRNA0059	predicted_RNA	-	antisense: CU052_21505	218	GTTTGACCTGCCAAAGCGGGCGTAATAGCTTTGAGCACTTGTGGGGCAATGATAAAGCGATATTTGACCCAACGAGATAAACCGAGAGAATCTGCGGCTTCCCACTGTCCTTTATCGACACTTTGTAAACCAGCACGAACCACCTCAGCAATGTAAGCGGAAGAGAGCAAGCCTACGCAAAGAACTCCTGACGCTAGGTTCTCCCACAAATTCGCCGG
CP025538.1	832736	832671	sRNA0060	predicted_RNA	-	-	66	TCTTGTTCGTGCAAAATTGAATCAAGCGTGTTTATTATTGGAAACACATTGAATGCCGACAGCATT
CP025538.1	856264	856570	sRNA0061	predicted_RNA	+	antisense: CU052_21685	307	TTAATTGGCAATGGTGTGGATTTAACCAGCGAGAGTTTTCGCTGGGCTCGGTCTAACGACCGAGCACTCTGGCCAAAAAATCATTTTCCATGGTCAACTGACCGATCTTGGCATGAAGCCTGTCCACTTCTTCGGTGTTATCTTTGCTCAACTGACTTTCAGAAGCAAAAATCATAGCTGCATTTTCTAGCAGCTCCTTTTTCCATGTAGAGATTTGGTTCGCGTGAAGGTTGTATTTTTGAGCCAATTCAGCGACCGTTTTGTCACCTTTAGCAGCCGCTAATGCCACCTTAGCTTTAAATTCAGG
CP025538.1	856672	856634	sRNA0062	predicted_RNA	-	-	39	GTGGCCCCCAAATTTCGGACATGACTTTAAGTGATTGAT
CP025538.1	863561	863412	sRNA0063	predicted_RNA	-	-	150	CTGACTTGGTTTGTAGACGCGGCGGCGATTTAAAGGTTTAGTGGGTCTAAATCAAGAATCGGCAACAAAGTATACAAGCCAAGGCAGCTCGCCCTTTGGGAGCGTGTCATTGACCCGATTGCTGCGTCAAACAACTTGGAAAGAGCTGGC
CP025538.1	906293	906214	sRNA0064	predicted_RNA	-	antisense: CU052_21960	80	TTTGATTATTTACAAATTCTGTCTCAACGACTACAAAAGGACTCTTGGATTTTTTCGCCTGTGAAGTGATTCTCTGTGGC
CP025538.1	947558	947502	sRNA0065	predicted_RNA	-	-	57	CCCAAATTTCGGACATGACTTTAAGTGATTGATCTGTTTTGATAGTACCCAGAAACA
CP025538.1	947058	947462	sRNA0066	predicted_RNA	+	antisense: CU052_22095	405	CGTCGATGATACGGCGTAATTCAATTTCCTCAACGGAGAGTCCGATAGGCTGATAGTAAGCCGTTGAACGAGCAATATTGAGCAGTTCACATTGGCGTTTAATTGGCAATGGTGTGGATTTAACCAGCGAGAGTTTTCGCTGGGCTCGGTCTAACGACCGAGCACTCTGGCCAAAAAATCATTTTCCATGGTCAACTGACCGATCTTGGCATGAAGCCTGTCCACTTCTTCGGTGTTATCTTTGCTCAACTGACTTTCAGAAGCAAAAATCATAGCTGCATTTTCTAGCAGCTCCTTTTTCCATGTAGAGATTTGGTTCGCGTGAAGGTTGTATTTTTGAGCCAATTCAGCGACCGTTTTGTCACCTTTAGCAGCCGCTAATGCCACCTTAGCTTTAAA…
CP025538.1	964535	964629	sRNA0067	predicted_RNA	+	-	95	CCCTCCTTTTGAATCAAGTTATTACAAGCAGTTAACATTCTCTAATTTATAAACCCTTTAGATCCTGCACTTACAGAAAACAGTCTCTATTTTGC
CP025538.1	971613	971715	sRNA0068	predicted_RNA	+	-	103	ACGTGACTGCCCCTTTGCCGCATTCTTACCAATTAAGACGTCTCTTGGTTAGGGAAATGGTTAGGGGAAAGAGGCTAAATCTACGTTGCTCTCATTTAACCTC
CP025538.1	1048706	1048735	sRNA0069	predicted_RNA	+	-	30	GATTATTAAAAATAACGACGGAGCAATGTT
CP025538.1	1074601	1074814	sRNA0070	predicted_RNA	+	antisense: CU052_22510	214	GGTTGTCTTCCATCGCCTGATTGGCTTCGTCTGCTGCATCGGTATTTTCAGCACCCGTCGCTACGGTCGAAGCAATCGTATTCTGTTGATTTTGCTGATTCTGCTGCTGGGAGGGCGTACCCGCGTCATTGGTTTCCGTTTGTTCTACCGCGTCATTTAGGTCTTTGTTTTGGTTATTTTGGTTGTTGTCACCTGCCATTACAGCCTCCGTTGC
CP025538.1	1213392	1213356	sRNA0071	predicted_RNA	-	-	37	TACGTCCGCTTGCGCCGCCCGCTTTTTGGGCGGCGTT
CP025538.1	1213770	1213741	sRNA0072	predicted_RNA	-	-	30	ATTTTTAATTCTTTCTCTAGGAGATAAACC
CP025538.1	1220481	1220452	sRNA0073	predicted_RNA	-	-	30	ATCACTCTGCACATTTTGTGCATTTCTAAC
CP025538.1	1234746	1234485	sRNA0074	predicted_RNA	-	-	262	GCAAAGCTGATTACCAATTTAAATTAATACAGGATGTTCGCTGAAAGTTTGCCAAGGTGCATCAAAAAGTAATGACAAACTGGTAAGACCAAGCCTTATAAAACCTGAATGTTACTCAGAGCAATAAGCTCGCAGAGGAAATGAGGAATAAGGCTGCGGAAATCATTAGGGTCGGCAGAAGTCTGCCAATGTAGACCGAATATAAAATTGCCACCTAACCTGTTTGAAATAACTTGATGATGCTCTAGCAAATGGGGAAGCG
CP025538.1	1235869	1235835	sRNA0075	predicted_RNA	-	-	35	ATGATATGAACGCTTCCCCAACCTACGGAGATTGA
CP025538.1	1267475	1267596	sRNA0076	predicted_RNA	+	-	122	GTTCTTTGTTGATGAACACTGGTGCACTTCTTTTTGGATCGCATTTTTATTGCGTGGGTTTGTGCCAACTTACCGTTGGCGGCTCAGCGCATGCATAAAATGTGACGATCCCGCATACCGCC
CP025538.1	1293727	1293670	sRNA0077	predicted_RNA	-	-	58	CCTTGCTATTGTCCATTGCGCGAAGTAGCAATGGACATTCAATTGCGAGGAACGGGAC
CP025538.1	1315186	1315056	sRNA0078	predicted_RNA	-	-	131	CCCTTATATTTAGCATCGATATTACGCTTTTGGTTTGGCCGCCGATCAGTAATATCAGGCTTTATTGGCGTTACGCATAGCTGGCTGTTAGCTTAGTTCCTTACGCTTTAATCACTAACAGTTTCTTGTAA
CP025538.1	1321113	1321178	sRNA0079	predicted_RNA	+	-	66	GTTAACGACACGGATATTGGGAAACGACACCCAATGGCGGTAGCGTGTCTTAAGGGAAATTAGGTT
CP025538.1	1329661	1330033	sRNA0080	predicted_RNA	+	-	373	GGATAAATGAAATATTCAATCTCTCGACAATTTGAGAAAAACCGAGAACTTCAAGCAGACAATTTCGTGCTGGTTTACCAAATGGGTAAAGTCGGTTCGTCGTCTATTGAGCATACTTTGGGTGAGCGTAAAATTCCGAGCTACCACATCCACACGTTTGATGATCACGAAGAGTTCCAGATGTACCACAATAAAAAAGATGTGAGTAAATTCTTCGACTTTAAAAACCGCACCATGTATCGCCTTGTTCTCAACAAAAGAAAACGCATCTTACAAAAGCGCGACAACATCAAGATTGTGACTCTGGTACGTGACCCAATTGCAACGGTTTTCTCCCGCTTTTTCCAAGACCTGCATATTCAATTCATCGAAG
CP025538.1	1345971	1346038	sRNA0081	predicted_RNA	+	-	68	CCCCCAAATGGCTCCTATGGCTTGGGCAATGTCGCCCAAGCCATGATTTTCTCTCATGGTGACACTCT
CP025538.1	1427681	1427999	sRNA0082	predicted_RNA	+	-	319	GAACAATTGAGAATGCGATATGTTGACTTTTATATAACTAATTCAAATGACAGGTACCGTGTTTATGATAAGTTTTATTATCAAAAACGACATTTAGCACAGTAAAAACACACGCAGACAACACATTCACAATTTGAACTAACGATAATGAAATCATTGATTGAAGAATTAACATTTTAACAATGATTACAACAATGTTAACTTTAGCCCCGTTGGTCGCACTGGTGGTAAGCCTCTCACCAAGCCTATTGTCAGTATGATATGGACGTTCGACCATCTCCAAAATGAATAGACACCCAAATTGGTGCCCTTTTTTCGC
CP025538.1	1435794	1435853	sRNA0083	predicted_RNA	+	antisense: CU052_24255	60	AGCTAGCCTACATGAGAAGGCGATAACGCAGTAGAAATGACCAACAAACGCTGCCCGGAG
CP025538.1	1444850	1444736	sRNA0084	predicted_RNA	-	-	115	GCTTTCCCAACTCTTTTGAGTCGGCTCATGGGTAAAGCCTTTACCTCTTCTTTAATGACGGTAGATGAAAGAATTTTTTGCCACGCATAGAGCGGGGCAATATTGGGTGAATATT
CP025538.1	1509042	1508996	sRNA0085	predicted_RNA	-	-	47	AGTATGCAATGCTGCAACTTGTAGTCTACGTTTTAACAACCACTGGC
CP025538.1	1534999	1535207	sRNA0086	predicted_RNA	+	-	209	GAGCAGTGGTTTGCTGATAATTCACCAATTTGTGCTTGTGTATTGAGTAGAGATGCATCACATTACGGGTGCAAATTCAGTGAAATGCAATGGTTAGACCTATTAATTATTTACACAACAAATATAAAACCGCTATTGTTTTTACAGATTGAAACAAAATACAGAATATCGAGATGACGCTTCGCTTGCGCGTCTGGAATAAGTCCGGG
CP025538.1	1550631	1550583	sRNA0087	predicted_RNA	-	-	49	GTTAGAGGCACCTCTTCCCTTTGTGTTAGCCTCAGTCTTTCAAGCTCAG
CP025538.1	1634309	1634569	sRNA0088	predicted_RNA	+	-	261	CAGGATGTTGGCGGGAACAGGAAAAAAGCCTAAAGGATTGGGTATCTTCAGGATGAAGATTTGGTAGCTTAGGATGAGTTATCAGCAAGGATGTAGTTAAGCTCTAGGATAGAGTTCGCCCGTCAGGATGATAGGCAAGAATGGACACCGCTAGGAAGGCGATGAACAAGGAACTCGGTTAAAGGACTTAGCCACAATCAAGGATAGATGCAGGGAGCACCTATTAGTAGCCGGATTGCTGCGAAAAAGAATAAGCCCCGT
CP025538.1	1634542	1634319	sRNA0089	predicted_RNA	-	-	224	CCGGCTACTAATAGGTGCTCCCTGCATCTATCCTTGATTGTGGCTAAGTCCTTTAACCGAGTTCCTTGTTCATCGCCTTCCTAGCGGTGTCCATTCTTGCCTATCATCCTGACGGGCGAACTCTATCCTAGAGCTTAACTACATCCTTGCTGATAACTCATCCTAAGCTACCAAATCTTCATCCTGAAGATACCCAATCCTTTAGGCTTTTTTCCTGTTCCCGC
CP025538.1	1636038	1635951	sRNA0090	predicted_RNA	-	-	88	TTGCCGAGCTAAACAGCTAAACAGCTAAACAGTTGAATAGTTAAGCCACTTATTAGTAGTTACTTGGTAGTAGTTACGTGGTCAGGGA
CP025538.1	1672547	1672618	sRNA0091	predicted_RNA	+	antisense: CU052_25455	72	GGCGGTCTGGGTTGTTTCCCTCTCCACGACGGACGTTAGCACCCGCCGTGTGTCTCCCGGATAGTACTTACT
CP025538.1	1673301	1673334	sRNA0092	predicted_RNA	+	antisense: CU052_25455	34	TTGATTTCTTTTCCTCGGGGTACTTAGATGTTTC
CP025538.1	1674280	1674410	sRNA0093	predicted_RNA	+	antisense: CU052_25470	131	CCAGTCATGAACCACAAAGTGGTAAGCGTCCTCCCGAAGGTTAAACTACCTACTTCTTTTGCAGCCCACTCCCATGGTGTGACGGGCGGTGTGTACAAGGCCCGGGAACGTATTCACCGTGGCATTCTGAT
CP025538.1	1722535	1722444	sRNA0094	predicted_RNA	-	-	92	GATTTACCATCAATGAAAGTGATGGAGTAAAAGTTATCTGTTTTCTTCTCTGTAGCATCTTAGTAAAATCTGCGGGCAACTTGGGAGTATTA
CP025538.1	1804993	1805207	sRNA0095	predicted_RNA	+	-	215	CGAAATTTTCAATCGTTAGTTGTGGGAGGTTGCTATGGAAAAGTACTGTCCAATATGTCAAACAGAGCTCATTGGTCGAAGCCAATATTCTGTGTGTCCGAGAAACAGTATCGGTGAATGCGCTTATGATGGTTATGAGGAACACCACACCCATTGCTGTCATGATCAACGAAATAGTGCACATGATGCCGAGGCAGTCACACTGGAATAAGTAC
CP025538.1	1834296	1834172	sRNA0096	predicted_RNA	-	-	125	TTGTGATACCAATCTGAACCAAAAGAGCCTGAGAGCTTACTCGGGTTGGTATCTCTTACTTTGATGTATTGCTGCGATGGCAAAATATCAAAGCAGGCAAGGAAGGAAATAATTATAACGAGGAC
CP025538.1	1839760	1839885	sRNA0097	predicted_RNA	+	-	126	GGATGCATACGACCCTGAGCTCATCGGTATCTACTTGATACCTCTAACTTACTTAGCAGACCCTCGCTATGTAATTTAGAACCTCTTCTACACGTCGACAAGATTATATCTTGTGTTGCCAGCCCG
CP025538.1	1844857	1844902	sRNA0098	predicted_RNA	+	-	46	ATGAGGGGGGACTTACCCCTTTCACACATTTTTATTAGCTGAGTAT
CP025538.1	1854674	1854643	sRNA0099	predicted_RNA	-	-	32	CTTAAAGTTCGTCAATGCTTGTATTATCAATT
CP025538.1	1856321	1856289	sRNA0100	predicted_RNA	-	-	33	ATCAACCACTTAAGAAATTAGCTTATGTGTCCA
CP025538.1	1857493	1857463	sRNA0101	predicted_RNA	-	-	31	GATTGATCTGTTTTGATAGTACCCAGAAACA
CP025538.1	1883102	1883027	sRNA0102	predicted_RNA	-	antisense: CU052_26445	76	CTTCGGCAGACTTCACGGTTTTCTCAGGTCTCACAACGGCTTCTTCTTCTGGGAGTTCCCATTTGTGAGCGATGTT
CP025538.1	1887545	1887669	sRNA0103	predicted_RNA	+	-	125	AGCGAACCGTGGCTCTGGTGTAAACCACAGCGGCGAATGAGGTTTCCTCCCCATTCCTTTGCAAGGTGAAAGGTAAAACTGTTCACTCTTTGCTAAAATCCTTCGCATTAAATTTGAATTTAGAG
CP025538.1	2001334	2001271	sRNA0104	predicted_RNA	-	-	64	CGTAGACTTGTTTATATTCCTATGAAAAAAGTTACATTTAAAGCGCTCAAATATCAAAGTCCAC
CP025538.1	2004582	2004634	sRNA0105	predicted_RNA	+	-	53	AGTAGCAAAAGAACAATAAGATTATTGGCATGACTTTTAGGGGCAGTTGCGGG
CP025538.1	2003912	2003847	sRNA0106	predicted_RNA	-	-	66	AGGGCTTTGTTTCTTTTGTACTCCGCTATGCTCTTCCTTTTCGGACGGTTCTGTTATCAATCCAAA
CP025538.1	2004587	2004523	sRNA0107	predicted_RNA	-	antisense: CU052_27060	65	GCTACTGCTTTTTCTTAGAACTTGTAACCACCGCTGATCATGAATACCCAAGGGTTGATCTTTAC
CP025538.1	2014456	2014819	sRNA0108	predicted_RNA	+	-	364	GCGGCGACGATTTAAAGATCTAGTCACTCTAAATCAAGAATCGGCAACAAAGTATACAAGCCAAGACAACTCGCCCTTCGGGAGCGTGTCATTGCCTCGATTTCTGCGTCAAACAACTTGGAAAGAGCTGGCTATTACGCGGTGTTGTTTTCCTTGAACTCGAATCAATGACAACGCTCTGAATCCTGCATCTTGAAGTCACTTGGGTATATTTAAATAGGTCAAACGAAGAAGAGACAAATCAGCCGATCTCTTCTCAAATCACAAAAGTGAAATAAATAAGGCTGAATCTTCATCATCGAAACTCGGCAGGGCATGTCTCGACCTTTTTTCGCCTGATCAGGACCAAAAGCCAATAAATGAG
CP025538.1	2035497	2035531	sRNA0109	predicted_RNA	+	-	35	GGATCAACCACTTAAGAAATTAGCTTATGTGTCCA
CP025538.1	2036566	2036353	sRNA0110	predicted_RNA	-	antisense: CU052_27190	214	GAGGGTTCTATGGAGTTTGCTTAGCTTTACCATGCCTTTAAAAATTAGATGTCATTACCTTTGGTTTGCTCTAAGTTTAGGACTAACAGTAGTAATTACGTTGTTTCAAAATGAGCATAAACTTAGACAAATGGCTCTTAAGCCCCCGATGCCACAGGGTTTTCTAAGTTCTAAATCTAACTTTTAGTTACATGTACTTTCTTTTCAACTCACC
CP025538.1	2103245	2103608	sRNA0111	predicted_RNA	+	antisense: CU052_27475	364	AAGTAACCCCAGGATGCTTTGTTCAGCGAGATTGACTTGGTTTTCAGGCAAGGCAACGATTTGAAGATATAGTGGTTCTATATCAAAAATTGTTAACGAAGCATGTAAGACAAGGCAACTCGCCCTCTGGGAGCGTGTCATTGACCCGATTTCGGTGTCAAACAACTAGGAAAGAGGCTGCTATTCCACGGCGTTGTTTTCCTTGAACTCGAATCAATGACAACGCTCTGAACTGTGCATCTTGAGGTCACTTGGGTATAAGACCAAGGTAGCCGAGCGCTACCTTTGGTCATTTTCAAGAATTAGTTATTGATAACAATAAAACCCTACATGGAAGGTGTTGGTATTACCTTCGGAGAAAGCG
CP025538.1	2105912	2105968	sRNA0112	predicted_RNA	+	-	57	AATAGCGGGCATTTTTGTTTTTTGACGCTATTTTATTCATCTCTTGGATAGAGTGCG
CP025538.1	2144460	2144140	sRNA0113	predicted_RNA	-	antisense: CU052_27675	321	GTCGATGTCTAGGTTGGTAAACCTTTGGTTTACGTTGAGATCTTGGTTTCCAAATTAAATCGGCGATCATCCAATTGCGCAGTGTCTCTAAGCCTACTGGGAGGTTGTGACACTCAAGCAGCTTTTCTCTAGCGAAGGTAGGTGGGAAGTCAGGATAGTGCTCTCTTATCGTTTGTAAGACAGTTAGCCGGTATTCTGGTGAGTGACCTCGGTTGCTAGGCTTGCCTCTAGCTTTATGAGCTAGCGACGATGGTCCATCTTGCTCTAGTTGTTTGATTAATCGACGCACTTGCCGAGGTGAGATATTTAATCGTTTAGCAG
CP025538.1	2168543	2168496	sRNA0114	predicted_RNA	-	-	48	CAATGAACAATGCAATCTCGATGACCACTAATGACAGTGCTTAGGATA
CP025538.1	2204742	2204815	sRNA0115	predicted_RNA	+	-	74	ATACAACAGATTATTCGCAATAGTGATTTAATCTAAACCTAATAGAGGTAAGGTGGTGAGTACAACGCTCGCCA
CP025537.1	32884	33268	sRNA0116	predicted_RNA	+	antisense: CU052_00545	385	CGTTTTTCCTATCGCTCTCAGCACATCGCGTCTTGTAATCACACCGACGAGTTTCTCTTTATCATCTACCACAGGGTACATTTTTGGCTTGCCTATCTTCATCATGTCGGCCAACTCAATGATCGACATATCCGGCGATACAGACAAAACATCATCATGCATACACTCTTCTACTGTGTGCGTGTCCTGACAGTGATAACTGGCTTTAACGAGTTTGTCCAAAAGGTCTTGTTCAGAAAGGAATCCAATGACTTTCTCGTTTTCGTCGATAACAGGTCCACCTAGAGTAACACTTTGCATCACCTTGTCCAAAGCCGCCGTCAACGACATGTTCTTGGTGAAAGTCACTGCCTGTAACGTCATGTAATCTTTAACTTTTAGTGAG
CP025537.1	33330	33457	sRNA0117	predicted_RNA	+	-	128	CTTGATTTTACTAAATGGAAATTAGCAATTTTATCCATAGATTTAGTCTATCGATCTCTAATCGAATCAATACATAAGACAAAACAATAGATGCTCAGTTGCATATTTATATACCATCAACACCGCCC
CP025537.1	70173	70435	sRNA0118	predicted_RNA	+	antisense: CU052_00705	263	CATCCAGTATCGGCTTGGCATGCAGTTGACGTTCTGCTTTTCGTGTTTCGACAGTCGCACCTTTTAAGCGCGATTCTATCCCATAGAGCTTCTGGATTTTGGCTAGCGCTTTATCTGCTTTGCCTGACTTACCTTTACCTTGAAGCTTCTTAGCATCCATGAACTTACGCCGTGCATGTGCCAAGCAACCAACATTGGTTACGTGATGAAGACCATCATAGGCACCATAGCCATCGGTTTGCAGATAACCACTGTAATCCCCC
CP025537.1	70697	70829	sRNA0119	predicted_RNA	+	antisense: CU052_00705	133	CGCGATAGCTCAATACCCGACTGAGTAAACAGCGACTCTTGGCGGTAAAGTGGCATTGCGTATTGATATTTACCAAGGATGATATTGGCCAGCAAGCTTTCTGTCGCGAAGCTTTTAGGGATGATGCTCTGGG
CP025537.1	98960	98912	sRNA0120	predicted_RNA	-	antisense: CU052_00860	49	GCTTAGGAGGTCGAGTTTTATCGAGAAATTTGAGATAACTGTAAAGGGG
CP025537.1	100443	100280	sRNA0121	predicted_RNA	-	antisense: CU052_00865	164	CTGAGTTATTTCGATTTCATTGAACACATAGGTTAGAAGCTGATAATACTCATCAATAAATGGAGTAGCATTTTGAACTAACTGGCTTACAACCGCTAGATCCAAGGGAGGGTATGATTTTACGGATGTATTCAAGCCGTGTGTTTGTCTTAGCTTTTTTACCC
CP025537.1	100869	100746	sRNA0122	predicted_RNA	-	antisense: CU052_00865	124	ATTTGACATGGAAGAAGTACAAGTGAATAGATAGCGACTTTTTTTCGATGGAGCAAGTCGTTTACACTGTTCAAGAAGCATTACTGCTTTATGCGTTTGAGGTGGAACTGGTAGAATATAGCGA
CP025537.1	108216	108092	sRNA0123	predicted_RNA	-	-	125	AGACTAGGGCAGATCACTTCACCTTTTAAAGCTAAAGATATACGAGAGAAGTGGTCCCCAATTTTCGGATATGACTTTAAGTGATTGATCTGTTTTGATAGTACCCATAAATACTGTTGCAGATT
CP025537.1	105841	105973	sRNA0124	predicted_RNA	+	antisense: CU052_00885	133	CGCGATAGCTCAATACCCGACTGAGTAAACAGCGACTCTTGGCGGTAAAGTGGCATTGCGTATTGATATTTACCAAGGATGATATTGGCCAGCAAGCTTTCTGTCGCGAAGCTTTTAGGGATGATGCTCTGGG
CP025537.1	121588	121625	sRNA0125	predicted_RNA	+	antisense: CU052_00950	38	GGAAAGTCGTGGTTAAGTGGCACAAAACTGGCGCCGAC
CP025537.1	147364	147561	sRNA0126	predicted_RNA	+	antisense: CU052_00990	198	TATCTTCTGACGTATCAATAAGTCGTGTAGTTGCACTGGAAATCACAGGGATAGAAGGCTTATAGAATGTTGCAGAATGAAGAACTTCTCGTAGCGCCGGGACGTATGGTGTCATCAAACTGCTGTGATATGGTGCACCACCAATAATCGGGATAACTTCTGCACCAGCATCTTGCTGTAATAGGGTTTGTTCAGCCG
CP025537.1	160237	160458	sRNA0127	predicted_RNA	+	antisense: CU052_01015	222	CTTCAATAAAACGGTTACGATCATATTCATCGTGATTTATATAGCCAAGAGCAACTCCAACACCACCAGTGGCCAGTTGCCCTAATGCGCCATGAGGCAATAGATTGTTGTCCAAATCCAGTACTTGTAGACTCGTACCATGAATTGCATACCCTATCGGAACAGGCTCACCGATAGGGGCGCTCAGCGGCATGTAAGTTGTCAATATGGTATTTTCTGTCG
CP025537.1	171574	171537	sRNA0128	predicted_RNA	-	-	38	TTTTTTGTGTCGAAGACACAAGAGCTGGTTCAGCTAAC
CP025537.1	171941	171894	sRNA0129	predicted_RNA	-	-	48	GCCCTTGAAGGATAAGGGTTGAAGCATATTTTTTTAATTATGGAACGA
CP025537.1	175857	175802	sRNA0130	predicted_RNA	-	-	56	TTGGCTAAATTTGATATACACTCATTCATAAAGAGTAAAGGCTAAGAGGTTAGCGA
CP025537.1	171806	171884	sRNA0131	predicted_RNA	+	antisense: CU052_01065	79	TGCGTTTTCTGCGATTTGTTCTACTAGTTGAGTTTTATTCACTGTGATTTCCCCTTTGTGTCATCTGTGATTATTTTTG
CP025537.1	236942	236911	sRNA0132	predicted_RNA	-	-	32	CTGGGAATTCTGCCTCGCTCAAGGAGGGCGAT
CP025537.1	263331	263140	sRNA0133	predicted_RNA	-	-	192	TATCGCTAAAACGTCGAGTTGTCCCTGATAGCTCGACGCCTACAGCATCCAAGGCTAGACTGGCTCAGCGTCTGGCCTTCACTTGAACTGCCCCCGATATAATCTATAAGCAGTTGATTTGAGAAGACCCTACAGACGCACCGCATGAAGTGGTGTTATGGAAATAATAAATCCCTTAAGGGATAAACAAAC
CP025537.1	278149	278180	sRNA0134	predicted_RNA	+	-	32	CCAGTAACAAACAATGTAAAGGTATAGACTCT
CP025537.1	280365	280296	sRNA0135	predicted_RNA	-	antisense: CU052_01555	70	AGTAAAGCTTGCCACACGGCAATACAACCAGCATTCCCTTGTCCTATGTTATACGGGTTGCCAATCACGC
CP025537.1	292869	292528	sRNA0136	predicted_RNA	-	antisense: CU052_01600	342	ATTTTGTGGGGTTTTAATCGGCGAATCGTTCGTGTTACAAACTTACTTTCCATTTTTGCCTATAGACTTATTTTCTTAATGCTTCGAAAATGTCAATCCCCGATAGAAATGTCCTCTTTTCTCCCCATTAGAAATGTCCGCTTTGGGGAGAAAAGAAATTCAGTTAACGTGAGTGACTGGCGGTGAATTGGTCTGGTTCAAGAAGGACTGGATTTAATGCTCTTAGCTGCTCATTCATTGCTTGTCTCTGACCTATAACGCTAACGACTCTCGACTGTCTCTTACGCTTATTTTTTGCTTCAAACTCATCTTGTTTCTCTTTGGCAAACTGCAATACCTGGC
CP025537.1	296357	296270	sRNA0137	predicted_RNA	-	-	88	TAAGGCGTGTATTTTGGCTCGCCTAAACGTTATACCGAAACTTATCGTTGCCAGTGCTTTGAGGGTGATTCCTAGAAGTCCAGCTATT
CP025537.1	311508	311475	sRNA0138	predicted_RNA	-	-	34	GATCAACCACTTAAGAAATTAGCTTATGTGTCCA
CP025537.1	312687	312657	sRNA0139	predicted_RNA	-	-	31	CTTTAAGTGATTGATCTGTTTTGATAGTACC
CP025537.1	325945	325886	sRNA0140	predicted_RNA	-	-	60	CATATAGGCAGATTTAGCAAGTAATTTTTACGGTCAGTGCTTATCCAAATGAGAGTAAAG
CP025537.1	340192	340285	sRNA0141	predicted_RNA	+	-	94	CTGGTGTACGGCAAATCGATCAATAAAAATGCAAAAAATCTCTAAAGTTATTTTGCGCTTGGTCGATAGTCTGGATACCAGTATTACGATACGA
CP025537.1	341141	341563	sRNA0142	predicted_RNA	+	antisense: CU052_01870	423	AAAAAGTATCACGCATAAAAAAGCGACCAATTGTTGCCAATCAGCCGCTCAAAAAGATCATCTGTTTAGTGAAGATTGAATTAGAACAAGGTCTGCTGACGCTTCTCAGGCACCTGCTGCACTTCACCGTAGTCGCGCAATTTATCCATCTTACGGATATCCAAACGCAACTCTGTCACATAGCTGTCTTCAACTAAGTAACTACGTACCACTTCTGCACCACGAATCACACCGTCTACAGCACCGCTTGTGCTTTCAATGCCTAAACGTTGGTCTTCCAACTGCGCACGACCACTTACACGCATGCCATATACTTGCTCGGCAAGTTCGCGGTACGCATCGATCTTAGATGCACGCATTGCACGAACGCGCTTCTCTTCCATTGTGCGACCGTTTTGT…
CP025537.1	361408	361491	sRNA0143	predicted_RNA	+	-	84	CGAATCTCGGTGCTAGAATGCCCGACCTTATCTTGTCTTGCTGCAATTAACTGCGGCAAGACAACCTTTATTAACCGCCGTTGT
CP025537.1	402837	402868	sRNA0144	predicted_RNA	+	-	32	GCTCGATTTATCAGCCTTCTAAAATTAGGAAT
CP025537.1	428541	428719	sRNA0145	predicted_RNA	+	-	179	GCCTGAACGGCTTGATTCCTTTTGTGAATCAATTGGCTTCGTTGTTGCGATGTTGTGTTTGCAAACTCGTATTTCGAGTTAGGTAGATTTCTACCATATGTTTTGTCCACACTCCCTGTGACAAAACAGATACTTCCTGTATTTATTTTGACCTGTCTGTCAAATTTCTTGCACCGCCT
CP025537.1	439685	439544	sRNA0146	predicted_RNA	-	-	142	CCGACAATAATCACAGAACGTTATCAGGTTAATTGACTTAATAAGGGTTGGCTGCAAACTGCGCTAAAGCCAGTAGACATGGCTAACCGAAACGTTAAACGTATTGCTGCTGCAATAATAAATTTATGAATAACGGGAAACA
CP025537.1	444821	444996	sRNA0147	predicted_RNA	+	antisense: CU052_02445	176	CCAAAATTCACGTTTCTCAGGTGACTTTTTGTCGTCTACACAGACAGATAGACAGTCAAAATAGTAGTGCCCTTCTTGTGATTGTGGTTCGCGCAGGTACGGACCTATCGCCTTCAACTTTGACATCAAGCGAAAGTGAGTCGGCCCTTGTGTCGTCTCTGACATAAGAATCTCCG
CP025537.1	449238	448938	sRNA0148	predicted_RNA	-	-	301	GAAGAATGAAATGCTCAAAGGATGAGTCCGTTTATCGCCTCCAAGGAACTGAGAAATCAACCAAATTAACAGTATTAACAGTATTAACAGTATTAACAGTATTAATTGATTTAGAAGGTGATATTTATGAAAGGTTTACCAAGTGCAATGTTCTGGAACAGCAAATCTGTTTACACCGGTAACTTTGTATACCCAACAAGCTTTGGTTACTAATTGAAGCCAACGCATGTGACTCGAACAAGTTTGTTCACCCCTATAAATTGGAATTTTTTTTCAGTGCATAGTGCTGACATGATTCACC
CP025537.1	456602	456545	sRNA0149	predicted_RNA	-	-	58	AAACAGCTCAGCTTAGATGGAGTTATCAAGTTGACCGAATCCCTGATTAATCCCTTAG
CP025537.1	481086	481127	sRNA0150	predicted_RNA	+	-	42	GCATATCAACCAGTTCAGTGGCTCTCTCCCATTTCAACTGCC
CP025537.1	483631	483283	sRNA0151	predicted_RNA	-	antisense: ssrA	349	GCGGGAGTTGAACCCGCGTCCGAAAACCTTTCATCATTGGTACTACATGCTTAGTCGATCTTTAAATTCACCACCCACCTGCGAACCGACACGCTAATGAATGACTATCCTGAATTAAAATTCGCCGTTCATCTCTCAGGCGGGAGAATCCGGGCTAGCGCGTTTGGGTTTGATCCCTCGTTGGTCCCCGTCTTACGTGCGGAAGCTAGGGCGAGAGAGCTCTGAGCAGGTTATTAAGCTGCTAGTGCGTAGTTTTCGTCGTTTGCGACTATTTTTTTGCGGTTTGTTAACGAGGCCTACCGCACCTCGGCATGCACCTCAGACTTCTGAATTCCCGTCGAATCCTAAA
CP025537.1	493306	493511	sRNA0152	predicted_RNA	+	antisense: CU052_02675	206	CAAAATCTCATTAATTCTGATCATAGATGAGTTTTGATATTGAAAAGTTGGCAATTATCGCAAGAGCCAAATCACTCCCTTTTTTTGTTATCTGTATATCAAGCAATACCTAGTTATTGCTTCGCTCTAAAACGCTTGGGAGTTGTGCCTATATGCTTTTTAAAGGTGAGCGTAAAAGCGCGCTCCGATTCATAACCAACTTGCTC
CP025537.1	544865	544817	sRNA0153	predicted_RNA	-	-	49	GGAACAATGGCAGCCTCGCTGTCATTTACATGTTTTAAGAGGACAGGAA
CP025537.1	555543	555486	sRNA0154	predicted_RNA	-	-	58	TTATTCCGTATATAATGGGAGCCCTTGAAATGCTCCCATTCCAAAACGTAATTTAGAC
CP025537.1	563764	563713	sRNA0155	predicted_RNA	-	-	52	CGTACGTTATTTTTGAGAAGGTGATCTCTATTACTTAATCTCAAACTTGAAT
CP025537.1	565122	565088	sRNA0156	predicted_RNA	-	-	35	GAGAAAGTTAACGATTTACGAGTGCTAGCAGTAAG
CP025537.1	569770	569888	sRNA0157	predicted_RNA	+	antisense: CU052_03030	119	CTTCGTCTTCTGGTGACTTACCTGCAGACCACTGAATTTGGTCTGCACGACGGAATGAGTTATTGATGCGTTTTACTACCGACGGTACAGAATCTACTGGGTACAGAGATTGGTCTGGG
CP025537.1	570420	570634	sRNA0158	predicted_RNA	+	antisense: CU052_03035	215	GGTGAGCCTAGCCATCAAATCTGCCGCTTCTTCAAATCGACCTGCTTGGTAGCGCTGCTCGCCAATTTCTTGCTTCACGACTTCAATCTCTTCTTTCAGATAGAGTTCGAACAGCTCTTTAGTGACCTTCAATCCGTTGTCGAGCGACTTACCGTGTTGAATCCATTGCCAAATAGAAGCACGGGAGATTTCTGCCGTTGCAGCGTCTTCCATCA
CP025537.1	594209	594059	sRNA0159	predicted_RNA	-	-	151	AATTAAACAAAGGGTTATGTGATTTTTCTTGTGGTTATAACTCTGGTTTTACAAAGATCTTTTCGTCGCGATTCTCTGGTTTCTTAGCAATATGTCTGTTGGTTGGTGAAAGACAAATGGCAACGCAGACAAGTGTATTGAGGTGGGTATG
CP025537.1	596718	597000	sRNA0160	predicted_RNA	+	antisense: CU052_03170	283	TCAATCTTCCAACGCCCACGGCAGATAGGGACCGAACTGTCTCACGACGTTCTAAACCCAGCTCGCGTACCACTTTAAATGGCGAACAGCCATACCCTTGGGACCGACTTCAGCCCCAGGATGTGATGAGCCGACATCGAGGTGCCAAACACCGCCGTCGATATGAACTCTTGGGCGGTATCAGCCTGTTATCCCCGGAGTACCTTTTATCCGTTGAGCGATGGCCCTTCCATTCAGAACCACCGGATCACTATGACCTGCTTTCGCACCTGCTCGAACCGTC
CP025537.1	597308	597388	sRNA0161	predicted_RNA	+	antisense: CU052_03170	81	CCGCGGGTACACTGCATCTTCACAGCGATTTCAATTTCACTGAGTCTCGGGTGGAGACAGCGTGGCCATCATTACGCCATT
CP025537.1	598221	598440	sRNA0162	predicted_RNA	+	antisense: CU052_03170	220	GTTACATCTTCCGCGCAGGCCGACTCGACCAGTGAGCTATTACGCTTTCTTTAAATGATGGCTGCTTCTAAGCCAACATCCTGGCTGTCTGAGCCTTCCCACATCGTTTCCCACTTAGTAGTAATTTGGGACCTTAGCTGGCGGTCTGGGTTGTTTCCCTCTCCACGACGGACGTTAGCACCCGCCGTGTGTCTCCCGGATAGTACTTACTGGTATTCGG
CP025537.1	599115	599170	sRNA0163	predicted_RNA	+	antisense: CU052_03170	56	GTTGATTTCTTTTCCTCGGGGTACTTAGATGTTTCAGTTCCCCCGGTTCGCCTCGC
CP025537.1	599944	600139	sRNA0164	predicted_RNA	+	antisense: CU052_03190	196	CCAGTCATGAACCACAAAGTGGTAAGCGTCCTCCCGAAGGTTAAACTACCTACTTCTTTTGCAGCCCACTCCCATGGTGTGACGGGCGGTGTGTACAAGGCCCGGGAACGTATTCACCGTGGCATTCTGATCCACGATTACTAGCGATTCCGACTTCACGGAGTCGAGTTGCAGACTCCGATCCGGACTACGACGC
CP025537.1	600394	600575	sRNA0165	predicted_RNA	+	antisense: CU052_03190	182	GTTCCCGAAGGCACCAATCCATCTCTGGAAAGTTCTCTGGATGTCAAGAGTAGGTAAGGTTCTTCGCGTTGCATCGAATTAAACCACATGCTCCACCGCTTGTGCGGGCCCCCGTCAATTCATTTGAGTTTTAATCTTGCGACCGTACTCCCCAGGCGGTCTACTTAACGCGTTAGCTCCGA
CP025537.1	608998	608901	sRNA0166	predicted_RNA	-	-	98	AACTAACCCGTTTTTAGGGGAGTTATACGGCCTGTAATTCTAGTTAGTTAAAAATTAACCAGATCAAAGATGTGAATCAGATCACTCTTAAAGTGCAC
CP025537.1	609540	609185	sRNA0167	predicted_RNA	-	antisense: raiA	356	CTGGACGTTTTACTCTTCTTCTTCCACTAGCTCAGGCTTATTCGCACGTCGAGCTTCAGGTTTGTGGGTCAGCTTATTCAGTTGTCGTTCTAGTTTTTGCTCCACTTCATTAATAGCTGCGTAAAGATCTTCGTGAGTTGCTGAGGCGATTAGCTGGCCTTTAGGAACTTTAATAACGGCTTCGAATTTCTTCTGTTTGTTTGGTTCCTCGCTGAATGTTGCTTGGCATCCAATGATGTCTACTTGCCATTTCTCCAGCTTTTTAAATTTGCTCTCAATATGAGCGCGGATTGCAGAGGTGATTTCGATGTTTTTACCAGTAATGTTCATTGTCATAAATGTTTTTCCTCTGTTTC
CP025537.1	622272	622223	sRNA0168	predicted_RNA	-	antisense: CU052_03280	50	GCGGGATCAACCACTTAAGAAATTAGCTTATGTGTCCAACCACTGGGGTC
CP025537.1	623370	623452	sRNA0169	predicted_RNA	+	antisense: CU052_03285	83	AGAGTGGTTTCTACGTTTTCTAGTCATAATCTGTTCCAGTGTTTCTGGGTACTATCAAAACAGATCAATCACTTAAAGTCATG
CP025537.1	625009	624978	sRNA0170	predicted_RNA	-	-	32	TGATTAGATTCAATCAGAAGTGAAATAGAAGC
CP025537.1	631413	631378	sRNA0171	predicted_RNA	-	-	36	CAATAAAAGTAATCACGGTGAGTGATCATATAGAGC
CP025537.1	649098	649021	sRNA0172	predicted_RNA	-	antisense: CU052_03410	78	GTTGAGTTGACCAAAGCAGTTGGTTTGGCGTTGTGGCCAGTGCAATTGGTATAGATCGACATAATCGGTTTGTAGACG
CP025537.1	667301	667242	sRNA0173	predicted_RNA	-	-	60	GGAAATTCTCAATAGATAAGAATGGGCGTCATGCCAATAAAATCAGCATGAAAATCACCC
CP025537.1	678561	678643	sRNA0174	predicted_RNA	+	-	83	GTTTCAGGCTCCGTAATTACAGGGAATTGAAAGGTAAACAAGCCCTATAGAATAAACGTCGCCATCGGATACTGGTGAGTTGG
CP025537.1	693539	693590	sRNA0175	predicted_RNA	+	-	52	CATCAGTAGTATCGATGGCTGGTAGCAAAGAAAGAAAACAGTTCCTTCCAAC
CP025537.1	711742	711676	sRNA0176	predicted_RNA	-	-	67	AAATTATCAAGGTAAAGGAAGGCAAATTTGCAGCTTAATTTATTTTTTATGCATTTTTATTCTGGAG
CP025537.1	721789	721681	sRNA0177	predicted_RNA	-	-	109	GTTGTGATTTATCACTATCAGTGTTTGATAGTTTACAAGAGCTCAGTATAATCCCAAGGTTAAAGTCAATGCTTTTGCCAATGTGTACTAACACGGTGAAAAGTACAGG
CP025537.1	734212	734577	sRNA0178	predicted_RNA	+	antisense: rnpB	366	GGGTTCTGTTCCGCTTGCGCGGCGGTAGCCATTCGTCTAGGCCAGCAATCACTCACTGGCTCGAGCAACCTACCCGCCTCCTTACGCGAGCTACGCAATGTGGAGGCCTATTTGGTCTTGCTTCAGGTGGAGTTTACCCTGCTACGAACTATTACTAGTCGTCCGGTGCGCTCTTACCGCACCCTTTCACCCTTACCTGTGCCCTAAGGCCATCGGCGGTCTTCTCTCTGCTGCACTTGTCGTAGGCTTGCGCCCCCCAGGCGTTACCTGGCACCTTGCTCTATGAAGCCCGGACTTTCCTCCCCTTTGTCAGTCTCCCGAAGGACGTCAACGTCAGTCTCCCAAAGGGACTTCGACGTCAGTCTC
CP025537.1	753779	753723	sRNA0179	predicted_RNA	-	-	57	CTTTATCTTTAGATAAATGTGCAGACGGGGTAGCTTTTTCGTTTCTCGAGTACAGCT
CP025537.1	755430	755386	sRNA0180	predicted_RNA	-	-	45	TTGTCACGTCACTAAGGAAAAATAACAAAAAACTATATAGTGGAC
CP025537.1	764216	764024	sRNA0181	predicted_RNA	-	antisense: CU052_03915	193	GATCAAGTGGGAAAAACAACAGGCCTGAGATCACAAATAGCGCCATAAAGGACAATATTAGTGATAGCAACCCCATCGGTTTGGTGCTGTCTTTGATATCATAGTTTTTCATACGAAGCTCGAAATAAATCGCGCAACCAGAGCCAATCGCGCGCATAACTATAAGTAATACAAAGACTATATAAGACTCGGT
CP025537.1	768713	768755	sRNA0182	predicted_RNA	+	-	43	CACTGCTTTAGCGCGAAGCGCTGGGTCAATACAATGTAAACGC
CP025537.1	787295	787193	sRNA0183	predicted_RNA	-	-	103	CTGATGAATATTGTTGTAGTAAACGGTTCGCCAAAACCGCTTGTTTGATTGCTTAGTACCCAATCAATTTACCACACATTTTCCAATTGGAACTGACAACGGG
CP025537.1	808091	808018	sRNA0184	predicted_RNA	-	-	74	GCTGAATTTTTAGCCTGATCAACTGGTCAGACTGGACTTGTAATCATCAATTTTTACAATTCCTTGCCCCTGAG
CP025537.1	815469	815562	sRNA0185	predicted_RNA	+	-	94	ATAAATACTAAATCCTCTATCCACCAATGGCTTACCTCTCAGTCATTGGTGCTAAAACAAAGCGACAAGGATAACGAGGAAAGGAAGCAAACCA
CP025537.1	830053	829935	sRNA0186	predicted_RNA	-	-	119	TTTTACCTTTTTGGTTAATTACTAAAGCTTTATAGCTGAATTCAAAAGCCCTGCCGATTCGGCGGGGTTTTTTATTTGTAGCAGTCGGCATATTCAAGTTTCTCGTTTTAGCCCATCAC
CP025537.1	834303	834357	sRNA0187	predicted_RNA	+	antisense: CU052_04250	55	ATGATTCGCTCGCTTTTTCAAACGATTGGATTGGAAAAGATGCCGTTTCCAAATA
CP025537.1	846880	846786	sRNA0188	predicted_RNA	-	-	95	TTTGTAGTGAAAGTGTATGACTGTCGAATGAGTACTCGATAAAGGGGTATGAAAGTGAGTTTCCGACGGTCTTTGTATAAGCCTAAGGAGAACTT
CP025537.1	887900	887841	sRNA0189	predicted_RNA	-	-	60	AGCCAGTTGTGAACCAATGAGCAATGAGGAGCGAGTAAATCTTCGGATTTACGAGGTAAT
CP025537.1	890934	890972	sRNA0190	predicted_RNA	+	-	39	TAGGCTTCAATTAGAACAATGACTCACGTCATCTTGGCG
CP025537.1	894948	895111	sRNA0191	predicted_RNA	+	-	164	ATAGTGAGATTCAATAGCAGACGAAGTTAGCCGAGTGTAAGTGTTCACATTGGAAAAAATTGTTTGACTAATTTAACTTCATTTAAGCCATTACCCATTACTATCACGTAACTTTTAGCAGGAGTGACATTGGATAATGGCTTTCTTATCTAAGCGAAGACGGT
CP025537.1	895305	895478	sRNA0192	predicted_RNA	+	antisense: CU052_04610	174	AAAACGTACTCAGATATGGACTCTAGAGTCTAAACCCTAAAGGCAAACAAAGTTAAGGTTTTATAATCTTATAGCTCGTCACAATATTCGTTCGATGTGACTGTCGGACATTGCGAATGAGTGGATTGCAACGCTTTATCTATCAATGCTGCTGACGCTCCAACAAAAACAGAC
CP025537.1	919316	918949	sRNA0193	predicted_RNA	-	antisense: CU052_04750	368	GGAATATGTCGATGCATCATCCGTTCTAGCGCATCACCTATATTTTTCAAAAGATGCCATCGATCTGCTACTTGCCTAGCTTGAGGAGCACCCTCACGGGCCGCAACAGCATATATACCCCCGCGATCTCTGGAGACTACCTGTATTTCAGGATATTTCTTAAACCAGGTAGTTAAGGCTCGTTTTTCTCGACCAGGAAGTAAAACTAATGGTCGATGAGTGTTAAGGTCAACGATCAACGTCCCATATGTATGACCGCGTTGCCAAGCCCATTCATCAATGCCTATGTGTGGAGTTTTGGGCTGAAGTGTCTCTGGTGCTTGCACTACTCTGCGAAGCAAAGTGTCAGCACTTGTTTTAATACCAAC
CP025537.1	953318	953351	sRNA0194	predicted_RNA	+	antisense: CU052_04935	34	GCCGCTGTGCCTGCTGTACCAGCTTCAGTCGCTG
CP025537.1	958547	958620	sRNA0195	predicted_RNA	+	-	74	AGCCTAGGAGGCGTTAGCTATTTGGGTGAGTTTGGGAAACTAGGTGAAAACAAGTAATTACAATGAGATAGTGA
CP025537.1	957637	957490	sRNA0196	predicted_RNA	-	antisense: CU052_04950	148	GGTGGATTGGGATTGAGGTGGGTATGGTAGATAATTTGGATTGGGTTCTTTTTGTGGTTCCATTAGTCTTTAATCCTAAGCTCTGAGGTTCGTTATATTGGACTCAGAGATTGGTGAAATTTGGTAGATTATTCTCCGACGTTCAAAA
CP025537.1	963709	963631	sRNA0197	predicted_RNA	-	antisense: CU052_04975	79	GTAGAGTCATCCAGATGGGAGCTATTTAGACAAAAGCATCGTACTCCTTTTAGACCCATCATATTTAACTGCGTTGAAC
CP025537.1	964486	964238	sRNA0198	predicted_RNA	-	antisense: CU052_04980	249	CACGATTGAACCCAAAAAAGAAAGTGTAAAAAGATGCTTCTTTGGCATTTTAGTTAAGTAATAAACCAACCCTAAAGCGAGTCCAAGAAAACCACTTCTTCCAGCAAAAAAATTTCCGCATACCAATAGGATAAAAATAAGAAACTTATTGACAGCAGTCCAACTATTCAAGTTCTTAAAGAACAGTATAAATGCAATCCCGTAACCAATGGTAAGACCCCACGATGGGGACCCAGACAACGATAGCCC
CP025537.1	965069	964729	sRNA0199	predicted_RNA	-	antisense: CU052_04980 CU052_04985	341	TTCGAAATCGATATCGTAAGACTCAAGAAGACTAGATATAGTCTCCCGTTTATTAACATCACTTTCTAGTGAAACTACATAAACGTTAATCACGACGGTCCTCTATAATACTAGTCTTTTCAAAAGATGAAAGCATAAATGTTACGAAGGTGAATATATATACATACTTATTAAACATCACAGTCATTGCTTTAGCCTCAAAGATCATGAGCATGATATAAATCATAACATAATAAGGTCTCTGGAACTTCGATTTGAAAGACAGCAATAAAACTCCTTGTATACAAATCACTAACAACCCAAAAAATACACCACCAAACAGTATCGTTCTTAAATACCCG
CP025537.1	970752	970781	sRNA0200	predicted_RNA	+	-	30	TTTAAGTGATTGATCTGTTTTGATAGTACC
CP025537.1	1015666	1015744	sRNA0201	predicted_RNA	+	-	79	ATCGCTTCGCCATGTCTTAGCATCAAAAAGACTAGACCGAGGCGTCAACAGGAGTAGAATAGCAGCAATAGCCTACAAA
CP025537.1	1033116	1033162	sRNA0202	predicted_RNA	+	-	47	CACTCGCTAACTCTTCGTGACTTAGCTACAAAAATAATCGTCAAGCC
CP025537.1	1031796	1031718	sRNA0203	predicted_RNA	-	antisense: pckA	79	GTCCCATACTTCTTTGTTGATTGGTTTGTTGTCGTTTTTCACTGCGTCAGAAGTCCACCACATGTGTTTTTCTGTCGTT
CP025537.1	1041142	1041100	sRNA0204	predicted_RNA	-	-	43	AGAGCACCCGTTCTCAGCATGAGGGCATTTCATCTATCTAAGT
CP025537.1	1054046	1053721	sRNA0205	predicted_RNA	-	-	326	CAAGGAGTGAATGACAGGAATTTAGACCATGGATATAAGGTCTCCAAGGACGCAAACGAAGGACGTTTGATAGTCGGAAAAGGGACTTAGGTAGGCAAGGAGCTTATCAGATATGGATGGTCATCTAGTCTAACGGTTAAGACAGCGAAACGGATCAAGCTCAGGAAGTAGCTCAGTAGACAGGAAGTAAACGGATAGCCAAAACTCATCAGGAAGATGAAGAACAACACTTTTTGGCAAGGAAAGCTCGAAAAACAAAAGGATTCTTGGTGCACCAAATGAGTGCAACACAGTTTCGCCACTATTGGTGGTATTCAGAAAGCGAC
CP025537.1	1053797	1054032	sRNA0206	predicted_RNA	+	-	236	CGAGCTTTCCTTGCCAAAAAGTGTTGTTCTTCATCTTCCTGATGAGTTTTGGCTATCCGTTTACTTCCTGTCTACTGAGCTACTTCCTGAGCTTGATCCGTTTCGCTGTCTTAACCGTTAGACTAGATGACCATCCATATCTGATAAGCTCCTTGCCTACCTAAGTCCCTTTTCCGACTATCAAACGTCCTTCGTTTGCGTCCTTGGAGACCTTATATCCATGGTCTAAATTCCTG
CP025537.1	1055686	1055655	sRNA0207	predicted_RNA	-	antisense: CU052_05410	32	TCCAGTTTGGCACGTAGCTGATCGACACCTAG
CP025537.1	1076867	1076800	sRNA0208	predicted_RNA	-	-	68	GCCAGCAAGCAGTGCTTGGAATTTAAGCGCTTTTCCCGCTCGACTTTTGTCGTTAGAATAGCGCCCGC
CP025537.1	1092559	1092191	sRNA0209	predicted_RNA	-	antisense: CU052_05570 CU052_05575	369	TATATACGTGGGACATCGAAGTCTTTTGAATGAACAACAGTAACCATACTAGCCTCGTCAAGAAATAAGCTCTTTTGAGGCTAGTATGTTTTCCAGACTTTACAAATCTAAAGAGTGGATTTTCCAGACCGCGATCTACATAGTAACAAACTCTTCAGAGCCTGTTGGGTGGATAGCCACAACAGAGTCGAAGTCTGCTTTGGTTGCGCCCATCTTCATTGCTACGCCGAAGCCTTGAATCATTTCATCAACGGTGAAGCCGATGCCGTGAAGACCAACAACCGTTTCTTCTTCGCCAGCACATACTAGCTTCATCTTACATGGTTGACGGTGCTTAGTAACCGCTGTGTACATCGCAGTGAAGCCAGA
CP025537.1	1092973	1092872	sRNA0210	predicted_RNA	-	antisense: CU052_05575	102	CCATCACCTAATCCTGCTTCTTCCTCTACGGCTTTGACAGAAATTTTTCTATTTGGATCTATACGTTCGTGAGCTGTCCATTCATAAAACTTAATAACGTGC
CP025537.1	1119507	1119373	sRNA0211	predicted_RNA	-	-	135	TCACGGTTAGTCGATGTTGAGGAGGGATGGATGTCCCTCCTCAACTCTACGTACTCGGCTCAGTTTTGTTTCAGTCGGACTGAGTTGTTTTTAGACTGAATTTTCTCTCTGAATAGAGATCTATGGATAGTTAAG
CP025537.1	1119292	1119357	sRNA0212	predicted_RNA	+	antisense: CU052_05685	66	AAACGCCACCAAACTGATCACAAACATCACTATCAGTGCCTGAAACAGGCGCTTGACCAGAAACGA
CP025537.1	1137563	1137845	sRNA0213	predicted_RNA	+	antisense: CU052_05790	283	TCAATCTTCCAACGCCCACGGCAGATAGGGACCGAACTGTCTCACGACGTTCTAAACCCAGCTCGCGTACCACTTTAAATGGCGAACAGCCATACCCTTGGGACCGACTTCAGCCCCAGGATGTGATGAGCCGACATCGAGGTGCCAAACACCGCCGTCGATATGAACTCTTGGGCGGTATCAGCCTGTTATCCCCGGAGTACCTTTTATCCGTTGAGCGATGGCCCTTCCATTCAGAACCACCGGATCACTATGACCTGCTTTCGCACCTGCTCGAACCGTC
CP025537.1	1138153	1138230	sRNA0214	predicted_RNA	+	antisense: CU052_05790	78	CCGCGGGTACACTGCATCTTCACAGCGATTTCAATTTCACTGAGTCTCGGGTGGAGACAGCGTGGCCATCATTACGCC
CP025537.1	1139210	1139276	sRNA0215	predicted_RNA	+	antisense: CU052_05790	67	CTGGGTTGTTTCCCTCTCCACGACGGACGTTAGCACCCGCCGTGTGTCTCCCGGATAGTACTTACTG
CP025537.1	1139958	1140076	sRNA0216	predicted_RNA	+	antisense: CU052_05790	119	GGTTGATTTCTTTTCCTCGGGGTACTTAGATGTTTCAGTTCCCCCGGTTCGCCTCGCTGCGCTATGTATTCACGCAGCGATACTAGCTTGTGCTAGTGGGTTTCCCCATTCGGAAATCC
CP025537.1	1142732	1142636	sRNA0217	predicted_RNA	-	-	97	AAGAAACGAAGTCAAGTTAGCAAGCCAATTAGCCAAGCGGAAACGCTTGATAAAAAGTTTGAAAAAAGTGATTGACACTAAACTTTAACTCGCTAAA
CP025537.1	1140894	1141103	sRNA0218	predicted_RNA	+	antisense: CU052_05815	210	GTTACGACTTCACCCCAGTCATGAACCACAAAGTGGTAAGCGTCCTCCCGAAGGTTAAACTACCTACTTCTTTTGCAGCCCACTCCCATGGTGTGACGGGCGGTGTGTACAAGGCCCGGGAACGTATTCACCGTGGCATTCTGATCCACGATTACTAGCGATTCCGACTTCACGGAGTCGAGTTGCAGACTCCGATCCGGACTACGACGC
CP025537.1	1141277	1141512	sRNA0219	predicted_RNA	+	antisense: CU052_05815	236	ATAAGGGTTGCGCTCGTTGCGGGACTTAACCCAACATTTCACAACACGAGCTGACGACAGCCATGCAGCACCTGTCTCAGAGTTCCCGAAGGCACCAATCCATCTCTGGAAAGTTCTCTGGATGTCAAGAGTAGGTAAGGTTCTTCGCGTTGCATCGAATTAAACCACATGCTCCACCGCTTGTGCGGGCCCCCGTCAATTCATTTGAGTTTTAATCTTGCGACCGTACTCCCCAG
CP025537.1	1170555	1170597	sRNA0220	predicted_RNA	+	-	43	GACACATTATGTGAGTGTGATTACAATTCCGCCTCTTTGTTGA
CP025537.1	1179849	1179939	sRNA0221	predicted_RNA	+	-	91	ATTGTAAACAAAACTGTAAGTTTTTGATGCAATATAATTGCATTCAATTGTTCTCACCGTATAATTTTCGCCAATTTCCCTGCACAGAGAG
CP025537.1	1189751	1189680	sRNA0222	predicted_RNA	-	antisense: CU052_06050	72	AACGCAAGGTAGAAATACGGTTGACTATAACCCGCAACTTTCGCTCGTGACATATTCAATGATGCACTACCC
CP025537.1	1190117	1190015	sRNA0223	predicted_RNA	-	antisense: CU052_06050	103	GTTTTCTTTAACTCAACCCAATGATTGATGTAATTAATCCATACTTGATCATCTTGAGGTAGCAGCATCGCAATAGGGGTAGGCTTACGAGGCTCCTTCACCG
CP025537.1	1199157	1199004	sRNA0224	predicted_RNA	-	-	154	GTAGAACATTACACACTACTTTTTAACGAAAAAAGAACGACAGACAGATGAACTTATTCGCTCACAACAACTCACTGCTAGCCCTGATTATCGTGGTCATTATTGGCACCGCGCGGGGTATTGTGGGCGAAAGATAACCACAAATTACGAAAAC
CP025537.1	1215399	1215491	sRNA0225	predicted_RNA	+	-	93	TCGATTCGTTCCTTGTTAGTTTGTTTTTGCATCGATACACAATATCGATTGCTTAATGGTTCTAATATCGATATAAGGTGCTTAGTTTACTAA
CP025537.1	1226026	1226166	sRNA0226	predicted_RNA	+	antisense: CU052_06190	141	GACGATGCGTCATCACAGTCTATAGCCTTCTTAAAACGACCTAAATCCTTAAACCCAAATTGAGGATCTTCTAACTCAGCCCGGATCGCATTTGCCAAGGCTGGGTAAGTTTCAGACTCATGCCCCCAAGGTAAGCCAAGC
CP025537.1	1229391	1228950	sRNA0227	predicted_RNA	-	-	442	ATCTTTTTTACTCTCTTACAAATAGGCAAAATTTGATTACTTTGACACAGAAATGTGTCGCGGCTTGCTAGTCGCCTACATACTTTTTCCCATTAGTGGCAAGCTTGTTTTGCTACACTGGAACTAATCCAAGCATCGTATTACGGTATATGTTACAGGCGAGAAATGGTTCATGGAAAACAGCTACAACTGATGAACTGATAAGGTTGTTCGCTAGTACTGACTAGCACGTCTACATAAATCATGAAGGGGACTAGGATGTTGTTTATCAAAATAATATTTGCATTGAGTTTAGCTATTGGGGTTTTTACTATCTATGCACAAAAAGTTCACATTTGGCTCTCGAAACATATGGATGAATACGAAAATAAGCTAGAGAAAAGCAATCCAGAAGAGCTA…
CP025537.1	1233682	1233651	sRNA0228	predicted_RNA	-	-	32	CTATCTTTTGGCCTGCTTGTGCATTCAGTGGG
CP025537.1	1233406	1233597	sRNA0229	predicted_RNA	+	-	192	CCTGCTTTTTCTTGGAGTTACTATTTACTGTCTGGCCAGAAGTAATTGTATCGAATTGAACTTGGCTTAATTGCAAAGCAGACCACCGAGGACATACGATAAGTCTAGGTGCTTTCCTTTCTATATACTTTGGTGATAAAACACCCGACGCTGCACACAAAATGTGTTCCTTCTTCGATTTGAATGACAAAC
CP025537.1	1243022	1242993	sRNA0230	predicted_RNA	-	-	30	GTCAGGCCGAACAATTCAAAATGGAGATAT
CP025537.1	1246380	1246453	sRNA0231	predicted_RNA	+	-	74	CCGATGTAATGGCCTGATTCATTATGAGTTGAGCTTCAACTGCTTGAAGGGTGGCTCTTCTGGCTCTCGCCAAT
CP025537.1	1249001	1249082	sRNA0232	predicted_RNA	+	antisense: CU052_06290	82	ATGATGTCACCCATCCCCGGTCCCACGTTTGCAACTGCGGTAATCGACCCCGAAATACTGGTGACTGGATCAAGACCGAGAG
CP025537.1	1264759	1264578	sRNA0233	predicted_RNA	-	antisense: CU052_06370	182	GTTCCCGAAGGCACCAATCCATCTCTGGAAAGTTCTCTGGATGTCAAGAGTAGGTAAGGTTCTTCGCGTTGCATCGAATTAAACCACATGCTCCACCGCTTGTGCGGGCCCCCGTCAATTCATTTGAGTTTTAATCTTGCGACCGTACTCCCCAGGCGGTCTACTTAACGCGTTAGCTCCGA
CP025537.1	1265223	1265014	sRNA0234	predicted_RNA	-	antisense: CU052_06370	210	GTTACGACTTCACCCCAGTCATGAACCACAAAGTGGTAAGCGTCCTCCCGAAGGTTAAACTACCTACTTCTTTTGCAGCCCACTCCCATGGTGTGACGGGCGGTGTGTACAAGGCCCGGGAACGTATTCACCGTGGCATTCTGATCCACGATTACTAGCGATTCCGACTTCACGGAGTCGAGTTGCAGACTCCGATCCGGACTACGACGC
CP025537.1	1267115	1266895	sRNA0235	predicted_RNA	-	antisense: CU052_06400	221	GTTACATCTTCCGCGCAGGCCGACTCGACCAGTGAGCTATTACGCTTTCTTTAAATGATGGCTGCTTCTAAGCCAACATCCTGGCTGTCTGAGCCTTCCCACATCGTTTCCCACTTAGTAGTAATTTGGGACCTTAGCTGGCGGTCTGGGTTGTTTCCCTCTCCACGACGGACGTTAGCACCCGCCGTGTGTCTCCCGGATAGTACTTACTGGTATTCGGA
CP025537.1	1268028	1267951	sRNA0236	predicted_RNA	-	antisense: CU052_06400	78	CCGCGGGTACACTGCATCTTCACAGCGATTTCAATTTCACTGAGTCTCGGGTGGAGACAGCGTGGCCATCATTACGCC
CP025537.1	1268618	1268336	sRNA0237	predicted_RNA	-	antisense: CU052_06400	283	TCAATCTTCCAACGCCCACGGCAGATAGGGACCGAACTGTCTCACGACGTTCTAAACCCAGCTCGCGTACCACTTTAAATGGCGAACAGCCATACCCTTGGGACCGACTTCAGCCCCAGGATGTGATGAGCCGACATCGAGGTGCCAAACACCGCCGTCGATATGAACTCTTGGGCGGTATCAGCCTGTTATCCCCGGAGTACCTTTTATCCGTTGAGCGATGGCCCTTCCATTCAGAACCACCGGATCACTATGACCTGCTTTCGCACCTGCTCGAACCGTC
CP025537.1	1288405	1288009	sRNA0238	predicted_RNA	-	antisense: CU052_06500	397	CGGAAGGATGCTGACACGGAACAGGAAACACCACGGACTTGGTGAACTTCAGGAAGAAGAAACGGTTATTCAGGATGAATAGTCGGGCATGGATTGCAAAATTGGACATTGAACGGAATCAATAGTGACTAGGATGGTTGCTACTAAGGACGGGAAATGGACACCTCTGGACGAGGCAAGGATTTGAACATCAGGATGATGTCAGGGACACCGCTCAGGGAACAAGTGATGAGAGCTAACGGGGATGGTTAGCAGACCAGGATAAGGTCATTAAGGACACCGCTAGGAAGGCGACGTAAGGATTAAGCTGACGGATTCAGCACACTATCATGGATTAGATGCATGGAGCACTCTTAGTAGCCGGATTGCTGCGAGTAAGACTATAACCCCGATGGGC
CP025537.1	1302282	1302345	sRNA0239	predicted_RNA	+	-	64	TGACACTTTAAAAGACCGTTTCTTCGCATTGTTATCATTGAAGTAACCTAGCTCACATACCCAC
CP025537.1	1306573	1306473	sRNA0240	predicted_RNA	-	antisense: CU052_06590	101	GCTCCCCACGCTTTCGCATCTGAGTGTCAGTATCTGTCCAGGGGGCCGCCTTCGCCACCGGTATTCCTTCAGATCTCTACGCATTTCACCGCTACACCTGA
CP025537.1	1306831	1306630	sRNA0241	predicted_RNA	-	antisense: CU052_06590	202	GTTCCCGAAGGCACCAATCCATCTCTGGAAAGTTCTCTGGATGTCAAGAGTAGGTAAGGTTCTTCGCGTTGCATCGAATTAAACCACATGCTCCACCGCTTGTGCGGGCCCCCGTCAATTCATTTGAGTTTTAATCTTGCGACCGTACTCCCCAGGCGGTCTACTTAACGCGTTAGCTCCGAAAGCCACGGCTCAAGGCCAC
CP025537.1	1307295	1307086	sRNA0242	predicted_RNA	-	antisense: CU052_06590	210	GTTACGACTTCACCCCAGTCATGAACCACAAAGTGGTAAGCGTCCTCCCGAAGGTTAAACTACCTACTTCTTTTGCAGCCCACTCCCATGGTGTGACGGGCGGTGTGTACAAGGCCCGGGAACGTATTCACCGTGGCATTCTGATCCACGATTACTAGCGATTCCGACTTCACGGAGTCGAGTTGCAGACTCCGATCCGGACTACGACGC
CP025537.1	1308883	1308671	sRNA0243	predicted_RNA	-	antisense: CU052_06600	213	GTTACATCTTCCGCGCAGGCCGACTCGACCAGTGAGCTATTACGCTTTCTTTAAATGATGGCTGCTTCTAAGCCAACATCCTGGCTGTCTGAGCCTTCCCACATCGTTTCCCACTTAGTAGTAATTTGGGACCTTAGCTGGCGGTCTGGGTTGTTTCCCTCTCCACGACGGACGTTAGCACCCGCCGTGTGTCTCCCGGATAGTACTTACTGG
CP025537.1	1309796	1309719	sRNA0244	predicted_RNA	-	antisense: CU052_06600	78	CCGCGGGTACACTGCATCTTCACAGCGATTTCAATTTCACTGAGTCTCGGGTGGAGACAGCGTGGCCATCATTACGCC
CP025537.1	1310386	1310104	sRNA0245	predicted_RNA	-	antisense: CU052_06600	283	TCAATCTTCCAACGCCCACGGCAGATAGGGACCGAACTGTCTCACGACGTTCTAAACCCAGCTCGCGTACCACTTTAAATGGCGAACAGCCATACCCTTGGGACCGACTTCAGCCCCAGGATGTGATGAGCCGACATCGAGGTGCCAAACACCGCCGTCGATATGAACTCTTGGGCGGTATCAGCCTGTTATCCCCGGAGTACCTTTTATCCGTTGAGCGATGGCCCTTCCATTCAGAACCACCGGATCACTATGACCTGCTTTCGCACCTGCTCGAACCGTC
CP025537.1	1341032	1341090	sRNA0246	predicted_RNA	+	-	59	CTCAGGTCAAAGTACCTCGTCTTTTTTTCAGTAAACTGGACGAATTCAACTTGATGACC
CP025537.1	1346187	1346263	sRNA0247	predicted_RNA	+	-	77	ATTTGTTTATGGATAATTACTCGCCCTTCTTGAAACTTGTTCATTTTAAGTTCAAGATGGCCAAGCTAAATTGCAAT
CP025537.1	1343506	1343404	sRNA0248	predicted_RNA	-	antisense: CU052_06785	103	CTTGTGGCTCTTCTGCTTCTGCTTCTGCTTCTGCTTCTGCTTCTGCTTCTGCTTCTGCTTCTGCTTCTGCTTCTGCTTCTGCTTCTGCTTCTGCTTCTGCTGG
CP025537.1	1366330	1366230	sRNA0249	predicted_RNA	-	antisense: CU052_06895	101	GCTCCCCACGCTTTCGCATCTGAGTGTCAGTATCTGTCCAGGGGGCCGCCTTCGCCACCGGTATTCCTTCAGATCTCTACGCATTTCACCGCTACACCTGA
CP025537.1	1366588	1366387	sRNA0250	predicted_RNA	-	antisense: CU052_06895	202	GTTCCCGAAGGCACCAATCCATCTCTGGAAAGTTCTCTGGATGTCAAGAGTAGGTAAGGTTCTTCGCGTTGCATCGAATTAAACCACATGCTCCACCGCTTGTGCGGGCCCCCGTCAATTCATTTGAGTTTTAATCTTGCGACCGTACTCCCCAGGCGGTCTACTTAACGCGTTAGCTCCGAAAGCCACGGCTCAAGGCCAC
CP025537.1	1367052	1366843	sRNA0251	predicted_RNA	-	antisense: CU052_06895	210	GTTACGACTTCACCCCAGTCATGAACCACAAAGTGGTAAGCGTCCTCCCGAAGGTTAAACTACCTACTTCTTTTGCAGCCCACTCCCATGGTGTGACGGGCGGTGTGTACAAGGCCCGGGAACGTATTCACCGTGGCATTCTGATCCACGATTACTAGCGATTCCGACTTCACGGAGTCGAGTTGCAGACTCCGATCCGGACTACGACGC
CP025537.1	1367840	1367704	sRNA0252	predicted_RNA	-	antisense: CU052_06910	137	TCGGTTGATTTCTTTTCCTCGGGGTACTTAGATGTTTCAGTTCCCCCGGTTCGCCTCGCTGCGCTATGTATTCACGCAGCGATACTAGCTTGTGCTAGTGGGTTTCCCCATTCGGAAATCCCAGACTCAAATGGTTT
CP025537.1	1368730	1368518	sRNA0253	predicted_RNA	-	antisense: CU052_06910	213	GTTACATCTTCCGCGCAGGCCGACTCGACCAGTGAGCTATTACGCTTTCTTTAAATGATGGCTGCTTCTAAGCCAACATCCTGGCTGTCTGAGCCTTCCCACATCGTTTCCCACTTAGTAGTAATTTGGGACCTTAGCTGGCGGTCTGGGTTGTTTCCCTCTCCACGACGGACGTTAGCACCCGCCGTGTGTCTCCCGGATAGTACTTACTGG
CP025537.1	1369643	1369563	sRNA0254	predicted_RNA	-	antisense: CU052_06910	81	CCGCGGGTACACTGCATCTTCACAGCGATTTCAATTTCACTGAGTCTCGGGTGGAGACAGCGTGGCCATCATTACGCCATT
CP025537.1	1370233	1369951	sRNA0255	predicted_RNA	-	antisense: CU052_06910	283	TCAATCTTCCAACGCCCACGGCAGATAGGGACCGAACTGTCTCACGACGTTCTAAACCCAGCTCGCGTACCACTTTAAATGGCGAACAGCCATACCCTTGGGACCGACTTCAGCCCCAGGATGTGATGAGCCGACATCGAGGTGCCAAACACCGCCGTCGATATGAACTCTTGGGCGGTATCAGCCTGTTATCCCCGGAGTACCTTTTATCCGTTGAGCGATGGCCCTTCCATTCAGAACCACCGGATCACTATGACCTGCTTTCGCACCTGCTCGAACCGTC
CP025537.1	1372067	1371923	sRNA0256	predicted_RNA	-	antisense: CU052_06920	145	GTTCCCGAAGGCACCAATCCATCTCTGGAAAGTTCTCTGGATGTCAAGAGTAGGTAAGGTTCTTCGCGTTGCATCGAATTAAACCACATGCTCCACCGCTTGTGCGGGCCCCCGTCAATTCATTTGAGTTTTAATCTTGCGACCG
CP025537.1	1372531	1372323	sRNA0257	predicted_RNA	-	antisense: CU052_06920	209	GTTACGACTTCACCCCAGTCATGAACCACAAAGTGGTAAGCGTCCTCCCGAAGGTTAAACTACCTACTTCTTTTGCAGCCCACTCCCATGGTGTGACGGGCGGTGTGTACAAGGCCCGGGAACGTATTCACCGTGGCATTCTGATCCACGATTACTAGCGATTCCGACTTCACGGAGTCGAGTTGCAGACTCCGATCCGGACTACGACG
CP025537.1	1374360	1374148	sRNA0258	predicted_RNA	-	antisense: CU052_06945	213	GTTACATCTTCCGCGCAGGCCGACTCGACCAGTGAGCTATTACGCTTTCTTTAAATGATGGCTGCTTCTAAGCCAACATCCTGGCTGTCTGAGCCTTCCCACATCGTTTCCCACTTAGTAGTAATTTGGGACCTTAGCTGGCGGTCTGGGTTGTTTCCCTCTCCACGACGGACGTTAGCACCCGCCGTGTGTCTCCCGGATAGTACTTACTGG
CP025537.1	1375273	1375193	sRNA0259	predicted_RNA	-	antisense: CU052_06945	81	CCGCGGGTACACTGCATCTTCACAGCGATTTCAATTTCACTGAGTCTCGGGTGGAGACAGCGTGGCCATCATTACGCCATT
CP025537.1	1375783	1375581	sRNA0260	predicted_RNA	-	antisense: CU052_06945	203	GGCGAACAGCCATACCCTTGGGACCGACTTCAGCCCCAGGATGTGATGAGCCGACATCGAGGTGCCAAACACCGCCGTCGATATGAACTCTTGGGCGGTATCAGCCTGTTATCCCCGGAGTACCTTTTATCCGTTGAGCGATGGCCCTTCCATTCAGAACCACCGGATCACTATGACCTGCTTTCGCACCTGCTCGAACCGTC
CP025537.1	1386753	1386975	sRNA0261	predicted_RNA	+	-	223	GCTGAACATTGGTTCTTTGAACTGTCTCCTAGTTCGAAATGAATTAAGACCCAGTCTCCGTCCAAGACCGTAGGTGTTTGTTCTCAAAACAAACTTAATCATCCTACGTAGATGGTGCCCGAACTGACAGAAAGCTCTATGTAAATAGTTAACTTTCTTCTGGGAATGCACCTCAATAGCTCTCACTGTCGTGATGATAGTGAGTGGTGTAACGACAACCAGG
CP025537.1	1387484	1387529	sRNA0262	predicted_RNA	+	-	46	CCTTGCTTTTTACTGGTTGCAAAATAAACTTATTGTTGACTTAAAA
CP025537.1	1396746	1396816	sRNA0263	predicted_RNA	+	-	71	GCTTCTCGCTTCTCGCTTCTCGCTTCTCGCTTCTCGCTTCTCGCTTCTCGCTTCTCGCTTCTCGCTTCTCG
CP025537.1	1399727	1399766	sRNA0264	predicted_RNA	+	-	40	GTCGTTATGAGATGCTGAGTACCGGGTACTCAGTTTATAA
CP025537.1	1399776	1399713	sRNA0265	predicted_RNA	-	-	64	AAAACTACAATTATAAACTGAGTACCCGGTACTCAGCATCTCATAACGACATCTTACTTACCCC
CP025537.1	1418820	1418639	sRNA0266	predicted_RNA	-	antisense: CU052_07170	182	GTTCCCGAAGGCACCAATCCATCTCTGGAAAGTTCTCTGGATGTCAAGAGTAGGTAAGGTTCTTCGCGTTGCATCGAATTAAACCACATGCTCCACCGCTTGTGCGGGCCCCCGTCAATTCATTTGAGTTTTAATCTTGCGACCGTACTCCCCAGGCGGTCTACTTAACGCGTTAGCTCCGA
CP025537.1	1419284	1419075	sRNA0267	predicted_RNA	-	antisense: CU052_07170	210	GTTACGACTTCACCCCAGTCATGAACCACAAAGTGGTAAGCGTCCTCCCGAAGGTTAAACTACCTACTTCTTTTGCAGCCCACTCCCATGGTGTGACGGGCGGTGTGTACAAGGCCCGGGAACGTATTCACCGTGGCATTCTGATCCACGATTACTAGCGATTCCGACTTCACGGAGTCGAGTTGCAGACTCCGATCCGGACTACGACGC
CP025537.1	1420827	1420744	sRNA0268	predicted_RNA	-	antisense: CU052_07185	84	CTGGCGGTCTGGGTTGTTTCCCTCTCCACGACGGACGTTAGCACCCGCCGTGTGTCTCCCGGATAGTACTTACTGGTATTCGGA
CP025537.1	1421876	1421799	sRNA0269	predicted_RNA	-	antisense: CU052_07185	78	CCGCGGGTACACTGCATCTTCACAGCGATTTCAATTTCACTGAGTCTCGGGTGGAGACAGCGTGGCCATCATTACGCC
CP025537.1	1422371	1422184	sRNA0270	predicted_RNA	-	antisense: CU052_07185	188	CCTTGGGACCGACTTCAGCCCCAGGATGTGATGAGCCGACATCGAGGTGCCAAACACCGCCGTCGATATGAACTCTTGGGCGGTATCAGCCTGTTATCCCCGGAGTACCTTTTATCCGTTGAGCGATGGCCCTTCCATTCAGAACCACCGGATCACTATGACCTGCTTTCGCACCTGCTCGAACCGTC
CP025537.1	1431641	1431588	sRNA0271	predicted_RNA	-	-	54	GACAGTTATATGCACAGCAACGTTCTTGATGAATCACAGACGAAAGAACGGAAA
CP025537.1	1429244	1429438	sRNA0272	predicted_RNA	+	antisense: aroQ	195	GTTTAGAACTAGAATCCGTGACTTTGCAGACATTATGTTGCTATCTTCCTTTATCGTGAGTGGAACGTTTATATTCCCAAATATACGATAATTCAGCACGATTTTTTTGTTAAAACCGAGAAAATTTTAAAAAATCGACCAAGATTATAGCTAATTCACAGCAATTAGCAGCAATTTACTGGTCTAATCTCCCAA
CP025537.1	1431524	1431595	sRNA0273	predicted_RNA	+	antisense: acs	72	GGGCTTCGCTCATGGCTTCTCTCCTTGTGCCTTTAATTCTCGACCTTCGTCTTTTGTAGGGCTGTTTCCGTT
CP025537.1	1445040	1444993	sRNA0274	predicted_RNA	-	-	48	TGTGTTAGTAAATATATCTAATTCACATTTATATGACGCAAAAAGAAC
CP025537.1	1457112	1457209	sRNA0275	predicted_RNA	+	-	98	CTGTAGAGGAAATGTAACATAACGCACAGTTCTGGATTATGCAGGTTGCTTGGTAACAAGGGGCCTAAAAGAAAATTAAATAATTGATTGCCAAAGAT
CP025537.1	1460204	1460249	sRNA0276	predicted_RNA	+	-	46	GTTGAGTAATTTTTTGCTCTGATTCAAAAACGAAATCGAAAACAGA
CP025537.1	1469482	1469552	sRNA0277	predicted_RNA	+	antisense: frdA	71	GCTCCTCTGCCTTCTTCGCTTCTGCTTCAGCGGCTTTTTCAGCTGCTGCTGCTTTCTCTGCTGCTTCACCG
CP025537.1	1497851	1497929	sRNA0278	predicted_RNA	+	-	79	GATCGTTTTTGCGTGAACGCACTCTCAAAGGATCTGTTATTGGCGGTTTTTATACTATGCTGCTAATTACTTAGGGTGC
CP025537.1	1507018	1507292	sRNA0279	predicted_RNA	+	-	275	GCAAAGCTGATTACCAATTTAAATTAATACAGGATGTTCGCTGAAAGTTTGCCAAGGTGCATCAAAAAGTAATGACAAACTGGTAAGACCAAGCCTTATAAAACCTGAATGTTACTCAGAGCAATAAGCTCGCAGAGGAAATGAGGAATAAGGCTGCGGAAATCATTAGGGTCGGCAGAAGTCTGCCAATGTAGACCGAATATAAAATTGCCACCTAACCTGTTTGAAATAACTTGATGATGCTCTAGCAAATGGGGAAGCGTTCATATAATAGC
CP025537.1	1510278	1510124	sRNA0280	predicted_RNA	-	antisense: CU052_07635	155	GTGGCTTTTTCTTGCGTGCTTTCTTCGGCTTTTTCGTACCTTCTGCGTCACCGCGTTTCGCGCTACCTTTGCGAGCACTGCCTGCTTCCGCAGGTTCTGGGTGCTTGGTAGGTTCAATCATCGGCTTCGCGCGAGTTCCGCCTTTGGTTGCCGCA
CP025537.1	1523428	1523571	sRNA0281	predicted_RNA	+	-	144	GTGGTGACAAAGTATCGCCGCTTCTCTCTGCCGGAGCTATTTACCAAGTTAGGATTCTGGTAAGCGCGCTGGCAAACGCCAAAGGCGAGCTTAAGACTCTCCAGAGCGTGTTGACTGACTGGCACTTATGCCACACATACCGTC
CP025537.1	1525425	1525340	sRNA0282	predicted_RNA	-	-	86	AAAAAGGATACTATTTCTAACCGAAACACAAGAGAGCTTGCAGCATATAAAAAGTGCTCTTATTCTAGTAAGCCAATTCAGGCTTA
CP025537.1	1573817	1573850	sRNA0283	predicted_RNA	+	-	34	TGGTGCCACAAGCCTTGTAGAACAGCAGTTTGGC
CP025537.1	1579670	1579717	sRNA0284	predicted_RNA	+	-	48	GTGTTATCGCCGACAACATTACTCAAATTTAAGATCAGGAGATAGCCC
CP025537.1	1590396	1590486	sRNA0285	predicted_RNA	+	-	91	CGGATAGTAGAGATTTAGTTGATGGTGGGCTGTGAGAGTATGTTAGTATTTCTCACATGCCCCTCAATGTTGAAATCAGCTATCTCGGAGT
CP025537.1	1597743	1597590	sRNA0286	predicted_RNA	-	antisense: CU052_08060	154	GTTCCCGAAGGCACCAATCCATCTCTGGAAAGTTCTCTGGATGTCAAGAGTAGGTAAGGTTCTTCGCGTTGCATCGAATTAAACCACATGCTCCACCGCTTGTGCGGGCCCCCGTCAATTCATTTGAGTTTTAATCTTGCGACCGTACTCCCCA
CP025537.1	1598206	1597998	sRNA0287	predicted_RNA	-	antisense: CU052_08060	209	TTACGACTTCACCCCAGTCATGAACCACAAAGTGGTAAGCGTCCTCCCGAAGGTTAAACTACCTACTTCTTTTGCAGCCCACTCCCATGGTGTGACGGGCGGTGTGTACAAGGCCCGGGAACGTATTCACCGTGGCATTCTGATCCACGATTACTAGCGATTCCGACTTCACGGAGTCGAGTTGCAGACTCCGATCCGGACTACGACGC
CP025537.1	1598782	1598710	sRNA0288	predicted_RNA	-	antisense: CU052_08065	73	GGTTGATTTCTTTTCCTCGGGGTACTTAGATGTTTCAGTTCCCCCGGTTCGCCTCGCTGCGCTATGTATTCAC
CP025537.1	1599675	1599454	sRNA0289	predicted_RNA	-	antisense: CU052_08065	222	GTTACATCTTCCGCGCAGGCCGACTCGACCAGTGAGCTATTACGCTTTCTTTAAATGATGGCTGCTTCTAAGCCAACATCCTGGCTGTCTGAGCCTTCCCACATCGTTTCCCACTTAGTAGTAATTTGGGACCTTAGCTGGCGGTCTGGGTTGTTTCCCTCTCCACGACGGACGTTAGCACCCGCCGTGTGTCTCCCGGATAGTACTTACTGGTATTCGGAG
CP025537.1	1600587	1600507	sRNA0290	predicted_RNA	-	antisense: CU052_08065	81	CCGCGGGTACACTGCATCTTCACAGCGATTTCAATTTCACTGAGTCTCGGGTGGAGACAGCGTGGCCATCATTACGCCATT
CP025537.1	1601177	1600895	sRNA0291	predicted_RNA	-	antisense: CU052_08065	283	TCAATCTTCCAACGCCCACGGCAGATAGGGACCGAACTGTCTCACGACGTTCTAAACCCAGCTCGCGTACCACTTTAAATGGCGAACAGCCATACCCTTGGGACCGACTTCAGCCCCAGGATGTGATGAGCCGACATCGAGGTGCCAAACACCGCCGTCGATATGAACTCTTGGGCGGTATCAGCCTGTTATCCCCGGAGTACCTTTTATCCGTTGAGCGATGGCCCTTCCATTCAGAACCACCGGATCACTATGACCTGCTTTCGCACCTGCTCGAACCGTC
CP025537.1	1631742	1631801	sRNA0292	predicted_RNA	+	-	60	TTGAAAGTAAACCATTTGGTTATTCACTTTTTAGCGCAGCTTTTACTTAACAATGGCGAA
CP025537.1	1665880	1665845	sRNA0293	predicted_RNA	-	-	36	TTACATTAGGAACGGTAAGATTCTGAGCATTACAAG
CP025537.1	1686832	1686798	sRNA0294	predicted_RNA	-	-	35	GAGAGTTCACTTATAAAGATTGACTTAGATTCAAC
CP025537.1	1704432	1704326	sRNA0295	predicted_RNA	-	antisense: CU052_08545	107	GGTGTGTACAAGGCCCGGGAACGTATTCACCGTGGCATTCTGATCCACGATTACTAGCGATTCCGACTTCACGGAGTCGAGTTGCAGACTCCGATCCGGACTACGAC
CP025537.1	1705346	1705228	sRNA0296	predicted_RNA	-	antisense: CU052_08560	119	GGTTGATTTCTTTTCCTCGGGGTACTTAGATGTTTCAGTTCCCCCGGTTCGCCTCGCTGCGCTATGTATTCACGCAGCGATACTAGCTTGTGCTAGTGGGTTTCCCCATTCGGAAATCC
CP025537.1	1706242	1706019	sRNA0297	predicted_RNA	-	antisense: CU052_08560	224	CCGTTACATCTTCCGCGCAGGCCGACTCGACCAGTGAGCTATTACGCTTTCTTTAAATGATGGCTGCTTCTAAGCCAACATCCTGGCTGTCTGAGCCTTCCCACATCGTTTCCCACTTAGTAGTAATTTGGGACCTTAGCTGGCGGTCTGGGTTGTTTCCCTCTCCACGACGGACGTTAGCACCCGCCGTGTGTCTCCCGGATAGTACTTACTGGTATTCGGAG
CP025537.1	1707153	1707073	sRNA0298	predicted_RNA	-	antisense: CU052_08560	81	CCGCGGGTACACTGCATCTTCACAGCGATTTCAATTTCACTGAGTCTCGGGTGGAGACAGCGTGGCCATCATTACGCCATT
CP025537.1	1707736	1707674	sRNA0299	predicted_RNA	-	antisense: CU052_08560	63	TTCCAACGCCCACGGCAGATAGGGACCGAACTGTCTCACGACGTTCTAAACCCAGCTCGCGTA
CP025537.1	1722091	1722016	sRNA0300	predicted_RNA	-	-	76	AAAAGCTTTTAGAACATCATAGCCTTAGAACCAATTTAATCAGGGAGAACACTGCATTCTCCCTTTATCGCTACAG
CP025537.1	1723486	1723448	sRNA0301	predicted_RNA	-	-	39	CCCACTCTGTGTCACTCACTTACTTGTTAAGGGTACCTT
CP025537.1	1759901	1759946	sRNA0302	predicted_RNA	+	-	46	AGACGGCTTTCTTACTGTCCCTATTTGTAAAGAGTTAGTCACCCTA
CP025537.1	1774216	1774247	sRNA0303	predicted_RNA	+	-	32	GCTTCTGGTATATTTACGTCCCGTCCAGAAGC
CP025537.1	1775944	1775997	sRNA0304	predicted_RNA	+	-	54	GAAGGTTGTGCTGCTGCCCTTTAAAATTGACATTTATATTTGAACGAGAGGAAA
CP025537.1	1782665	1782503	sRNA0305	predicted_RNA	-	antisense: CU052_09030	163	GCCGGCTGCGGTTGAAACGATTGGCTGACCACGCTGTCCTGCGATGTCTATGCCTTTATTTCCTTGTTCTCCCGCTGAGAAGTTCTTGATTACTCTCCCTTTTGTTGGCCATAACCACTTCGATACTTTATCGTTTTTCGCGGTAGTTACTGGCGGTTTCGGT
CP025537.1	1787325	1787369	sRNA0306	predicted_RNA	+	-	45	GTTCTTCTGCTTAAGAAAAATGAATTACTATTCGTCGCCCAAAAC
CP025537.1	1791938	1791987	sRNA0307	predicted_RNA	+	-	50	TTACGCTGCTTGGTTTTTGTTGTAACTACCGCTTATATAATTTATCTCAA
CP025537.1	1803387	1803422	sRNA0308	predicted_RNA	+	-	36	CTTGCCACGCTTGGCGAGTGTCCTGCTCCCAATATA
CP025537.1	1805630	1805660	sRNA0309	predicted_RNA	+	-	31	TCTCCCCCCTAATAGTCAGAGGGGAAATGAA
CP025537.1	1811953	1811989	sRNA0310	predicted_RNA	+	-	37	CCTAATTTATTTAGTATCAGTTTATTCTAGGAATTTA
CP025537.1	1828904	1828949	sRNA0311	predicted_RNA	+	antisense: CU052_09275	46	CTAGTACGAGGTCTCTTTGCAATTGAGTCCATAATCCATTTTCCTT
CP025537.1	1879519	1879626	sRNA0312	predicted_RNA	+	-	108	TTGTTGTAACAGCGATAAGAAATGCCAGAGCGAAAAGAAGGCCAGACGCATTCCTTGGTTTGGGATTGTTCTTGGGATTCTTGCCATCTTAGTCATCTTTAATTGGCA
CP025537.1	1879693	1879827	sRNA0313	predicted_RNA	+	antisense: hemL	135	AACGCTTATTTTGATTCTTCTGCCAGAATTGCGAAGCAACGATCCGCAGCTTCTAGTGTTGCGTCGATTTCTTTTGAACCGTGAGCAAGAGAAGTAAAGCTTGCTTCGAATGCTGATGGTGCAAGGTATACACCG
CP025537.1	1888745	1888855	sRNA0314	predicted_RNA	+	-	111	ATACCGACCATCCTCCCAGTTGTTGGGTGAGTAAGATTAAGGGAGCGAAATAACCCGCTTCGGTATTGGCGATCTCCGCCTTACCTTAGTGGTGAGGCATCTTTTCTTCTA
CP025537.1	1890019	1890231	sRNA0315	predicted_RNA	+	antisense: CU052_09510	213	ATATTGTACGTGCCGTACAAGGACCCGCTTTTTGCAATCAACTGTCCTTTGATAGGAGCTTTACGCATACTCTGGCGGTACTGCAATGTTCCTGATTCACCGGACTTTGGCATAATTGCTATCAAGTTGAGTTCTTGTTCGTGTTGCCAAATGTAGCGCAAGATAGCAGCCATCGACTTCGCTGAAATGCGGTTATTGCGTGATAAACCTGAC
CP025537.1	1891595	1891673	sRNA0316	predicted_RNA	+	antisense: CU052_09515	79	GTACGTCGTTGTGAACACTGTTTGACCTAGAGTGTAAGCACCTGCTAGTTCGTAACCAGTGTAATCTACAGTTTTCTTG
CP025537.1	1892415	1892509	sRNA0317	predicted_RNA	+	-	95	GTCCTAGTTAGCTGTCCATAATCATTGTTTTATGGGGGAGAGGTTATCTCTCACAAGCTATTGTTGTTCGTATAGTTTCATTCGCGGCAAATGCC
CP025537.1	1894575	1894667	sRNA0318	predicted_RNA	+	-	93	CTATTTCGCTCGTTTAGAGCATGGTTAACACTATAGCTACAGCTAATAAACTGTAGTACCCTACCTTTAATTACAATTAGTTATCGAGAGGCT
CP025537.1	1904640	1904696	sRNA0319	predicted_RNA	+	-	57	TTGACTAAAATTACTAACCGTCTGAAAGACAAATAGTAATTGGTTGTTGAATACACC
CP025537.1	1924686	1924738	sRNA0320	predicted_RNA	+	-	53	GTGGTTATGATAACCACTTAATCATAGAGTGAATATTACATACTCGATGGGCA
CP025537.1	1925808	1925901	sRNA0321	predicted_RNA	+	-	94	TTCCAACAATACGTCTGAACGGTAGCACCAACTTTGGTGCTACCAAACCTCTTCTATCCTACTTATACCATGGCTCAAAATGAGCTTGGGAGGC
CP025537.1	1927256	1927302	sRNA0322	predicted_RNA	+	-	47	GCCTACTCAACCATAATAAGAAGCCGAGTGGGCCTAAGGAACGAGCA
CP025537.1	1928524	1928589	sRNA0323	predicted_RNA	+	-	66	TTAGGTAGGTTTTGAAAACTAGGAGCTTGATTGCTCCTAGTTTTATGTTGGCAGCATGAAAATGTT
CP025537.1	1982677	1982629	sRNA0324	predicted_RNA	-	-	49	CCCCCAAATTTCGGACATGACTTTAAGTGATTGATCTGTTTTGATAGTA
CP025537.1	1984385	1984354	sRNA0325	predicted_RNA	-	-	32	ATTGGACTCTCCTAATACAAAGCCTGCACCCC
CP025537.1	1988679	1988631	sRNA0326	predicted_RNA	-	-	49	CTACCAATTCGAACATTTACTAAAATATAAATAACGAAACAAAAGGATT
CP025537.1	1984379	1984518	sRNA0327	predicted_RNA	+	antisense: CU052_09920	140	GTCCAATTTAACTTACTTGTGAGAGGCTAACGACCTTTTGTTGCAGCTTCTCTTTTAGATATTCTGCCAGTGCGATTTTCTCCTCTTCGTTCATATATAAGCCAAGTTTTGTACGACGCCATAAGATGTCTTCATCGGTT
CP025537.1	1985867	1985943	sRNA0328	predicted_RNA	+	antisense: CU052_09920	77	CGTTAATGCCGCCACCGATCACGATCAGGTCTAAAGTAGGGGATGCGTTAGTCGTGGAAGCATTTTGTTGGATACTC
CP025537.1	2011384	2011350	sRNA0329	predicted_RNA	-	-	35	GAATTCCAACACTTCAATTTTGAAAAAGAATTGCA
CP025537.1	2024320	2024350	sRNA0330	predicted_RNA	+	-	31	GGGCAACTCCTCCCAACAATTAAGGCTGATT
CP025537.1	2030230	2030268	sRNA0331	predicted_RNA	+	-	39	CTCGCCTAATATTTGTGACGAGATAATTAATAGGATGTT
CP025537.1	2063217	2063330	sRNA0332	predicted_RNA	+	-	114	CACCGCTAGGACGGCGACGTAAGGACTAAGCTGACGGAATCAGCCACTATTATGGATGATGCATGGAGCACTAATTAGTAGCCGGACTGCTGCGAGTAAGACTATGACCCCGAT
CP025537.1	2063301	2062955	sRNA0333	predicted_RNA	-	antisense: CU052_10285	347	CCGGCTACTAATTAGTGCTCCATGCATCATCCATAATAGTGGCTGATTCCGTCAGCTTAGTCCTTACGTCGCCGTCCTAGCGGTGTCCTTATCATCCTGATAGCTAACATTCCCCGTTAGCGCACATCACTTGTTCCTTGAGCGGTGTCCCTTGCATCATCCTGATGCTGTCCCTACCTCAATCCTATGAGGGGTCCATTGTCTATCCTTAGTCATCAACATCCTATTGATGATTGTGTCCTTACAATGTCCTACGCTCCTTGCTTGATCATTCATCCTGAATAACCAAATCGTCTTCCTGACGATAACCAAATCCTTGGTGCTTTCCTGTTCCATGTCTGCTTCCT
CP025537.1	2066889	2066657	sRNA0334	predicted_RNA	-	-	233	AAGAATAAAAAAGGGGGTGATACATATACCCAAGTGACTTCAAGATGCAGGATTCAGAGTGTTGTCATTGATTCGAGAGCAAGGAAAACAATGCAGTGTAATAGCCAGCTCTTTCCAAGTTGTTTGACGCAGCAATCGGGTCAATGACACGCTCCCAAAGGGCGAGCTGCCTTGGCTTGTATACTTTGTTGTCGATTCTTGATTTAGACCCACTAAACCTTTAAATCGCCGCC
CP025537.1	2089961	2089990	sRNA0335	predicted_RNA	+	-	30	GTAAGACGCTGAGTCAAAAAGGATTCATAG
CP025537.1	2118057	2117960	sRNA0336	predicted_RNA	-	-	98	AAAAGCGCCAAAATCAGCCCGATTTACAAAAAATCATGACAACTGCTATAATTGAGGTTCAAAAAGAGAAATTATTAACCTAACCCACTGTTAAAGAT
CP025537.1	2131913	2131960	sRNA0337	predicted_RNA	+	-	48	GCGGGATCAACCACTTAAGAAATTAGCTTATGTGTCCAACCACTGGGG
CP025537.1	2133558	2133496	sRNA0338	predicted_RNA	-	antisense: CU052_10620	63	GCAGGAATTGACGAGTCGATAGAACCCAGATTCTAGCTTAGCAAATTCAACATTAAATTCTTT
CP025537.1	2175945	2176381	sRNA0339	predicted_RNA	+	antisense: CU052_10710	437	GAACCCACGGGGCGATGTTGTTAATGTTTGAAGTTCCAAGGTAGGAGCGCATCGATATCAGGCTCAGCTTTCGCTAGCTCTTTCATGCACTTGACCATGTAGTCGTAGAGGATAAGGCCGTTGGCTTTCGCAGTCTCGACGATGCTGTAAAGCATCGCACTCGCGTCAGCGCCATTTTCAGTGGTCGAGAACAACCAGTTCTTCCTGCCAATGACCAGCGGTTTAATTGCGCGTTCAGCACGATTATTATCGATAGATAAATGACCGTCATCGATATAACGGATAAGTTTCGGCCATTGGCCGAGCGTGTATTTTATCGCCTTGCCCAGCGAACTAGACGCTAGCACTTGTTGAGTCTTCATCCACTCGTACAGCTCATCCAGTATCGGCTTGGCATGC…
CP025537.1	2176846	2176976	sRNA0340	predicted_RNA	+	antisense: CU052_10710	131	CGATAGCTCAATACCCGACTGAGTAAACAGCGACTCTTGGCGGTAAAGTGGCATTGCGTATTGATATTTACCAAGGATGATATTGGCCAGCAAGCTTTCTGTCGCGAAGCTTTTAGGGATGATGCTCTGGG
CP025537.1	2205517	2205712	sRNA0341	predicted_RNA	+	antisense: CU052_10835	196	AACAGGTGTAGTTGGTTAACGAGTTTTTTATTTATTTCTATCAAACTAAAGGTATGATTCACATCGGCGTTGTTATTGAGGGTGAATATTAACTCTGAGCCATCTTCACTATTGCCATATAGCTTAGATAGCCGTTCGAGTAATCGAATAAACTTCACACCATCACGCTTATCAACGTCAAATTGCTCACCTACCA
CP025537.1	2208206	2207812	sRNA0342	predicted_RNA	-	antisense: CU052_10845	395	CACCATGACCAGTTAATTTCTGTGTGAACTCAGAGCTAGTAAACTGACTGCCTTGATCTGAGTTGAAGATATCTGGCGGTCCATAGTGCTTAAGCGCTTCCTCAAGAGCTTCGATACAAAAGCTCGTATCCATAGTGTTAGAGAGCCGCCAGGACAATACTTTACGGCTATACCAGTCAATAATGGCAACTAAGTACAGGAACCCTTTAGCCATTGGTATATAGGTGATATCAATCGCCCAAGCTTGGTTCGGGTAAGTGACTTCAACATTACGCAACAGATAGGGATAAACCTTGTGTGCTTTGTTTGCCAGTGTCGTTTTGGGTTTAGGGTAAATCGCTCCAATGCCCATATCACGCATGATACGAATGACGCGCTTGCGATTAACATTATGC
CP025537.1	2234470	2234512	sRNA0343	predicted_RNA	+	-	43	AATCACATAAATAGCCATAAGACGAAAGTGTGGGTAAACTACG
CP025537.1	2274982	2275109	sRNA0344	predicted_RNA	+	-	128	GTCATTGACGACTAACATGTTGAGCAAGATGACACTTCCTTTTGAAGGCTGACTTTACTTTCTCCTAATCAGGAAACTGATTAATTTTACAATTGGCGTATGTTAATTGTTTTATAGATATTCCGACC
CP025537.1	2299787	2299850	sRNA0345	predicted_RNA	+	antisense: CU052_11295	64	GTTTTAATCCATCCGCAATATTCCCGAATTTATATCTTTCGCAATGAAGCGGAAGAGTTGAGAG
CP025537.1	2310870	2310907	sRNA0346	predicted_RNA	+	-	38	CCATTAACAGATGCAACACCTAATTAAACCAGAGAGAT
CP025537.1	2327757	2327818	sRNA0347	predicted_RNA	+	-	62	GTGGCCCCCAAATTTCGGACATGACTTTAAGTGATTGATCTGTTTTGATAGTACCCAGAAAC
CP025537.1	2338237	2338407	sRNA0348	predicted_RNA	+	-	171	TTAGTAAGGCGGATTTCAGGTCTGAATTAGTACAGACGTTCTTGGACTATATTCTCTAAGACATGAAATAGCAGAAGAAACGAGAAAGCCACTTACCGAGGTTTAACTCGAAAAATTTACGATATAGAGTCTTGGTTTCCTATACAAACAGAAACTAAAACTCGCTGGGGA
CP025537.1	2338496	2338754	sRNA0349	predicted_RNA	+	-	259	ATCAAGTATGTTAATTGTTAACCTGAGATAATGGGATACTTGAAGTTATCCGTTGTTAGCTAATTTAGCAAAGTAACTAAAACGGATTTGTCCAAAAGTTTTTTAAGCGGAGTTCTGCCTGTGTGATGCACAAGAGGAATGCTCGCTTGCATCGCAGAGCGCTGACTAGCAACAAAATGTCGAGTATTGCTTTGATCGACTTGATGGGAAAGTTGAGAATTTCGGGGTGATTTTCTCAGGTTTTGGTTAGAGAAAGGGC
CP025537.1	2354419	2354375	sRNA0350	predicted_RNA	-	-	45	TTAGACAGTTAGCAATTAGCGAATAACTTCGTTAAAGAAAAGGCG
CP025537.1	2384224	2384194	sRNA0351	predicted_RNA	-	-	31	GTATTGTTTAACACAAGAAATTACAGTGAAG
CP025537.1	2411746	2412123	sRNA0352	predicted_RNA	+	antisense: CU052_11825	378	TACACCATGACCAGTTAATTTCTGTGTGAACTCAGAGCTAGTAAACTGACTGCCTTGATCTGAGTTGAAGATATCTGGCGGTCCATAGTGCTTAAGCGCTTCCTCAAGAGCTTCGATACAAAAGCTCGTATCCATAGTGTTAGAGAGCCGCCAGGACAATACTTTACGGCTATACCAGTCAATAATGGCAACTAAGTACAGGAACCCTTTAGCCATTGGTATATAGGTGATATCAATCGCCCAAGCTTGGTTCGGGTAAGTGACTTCAACATTACGCAACAGATAGGGATAAACCTTGTGTGCTTTGTTTGCCAGTGTCGTTTTGGGTTTAGGGTAAATCGCTCCAATGCCCATATCACGCATGATACGAATGACGCG
CP025537.1	2459138	2459240	sRNA0353	predicted_RNA	+	-	103	ATTCGGTTAAATTCGCTAATTTTGTGGTTTGACCAGCAAGGACCCCCTTGCAAACTTCAATAGTTCGAATAAACTACGGAATCATCGCATTAGGCGAAATCTG
CP025537.1	2500565	2500661	sRNA0354	predicted_RNA	+	antisense: CU052_12215	97	GGTTGTTGAGGTTGCTGTGGGTGTTGCATCATCCCCGCATGCGGCCAGTGTGGGGGCGGTGGCATCATTCCCGGGTGGAATTGTGCGCCCATGCCCG
CP025537.1	2588893	2588941	sRNA0355	predicted_RNA	+	-	49	AATAGGTTGGGTAACTTGCACAATGAAGACCAATTCTGGTCTCGACGTC
CP025537.1	2616912	2617078	sRNA0356	predicted_RNA	+	-	167	CAGCGAATTGTTGGGCCTTTACACAAAGCAGAGGTTTTGATGTGCAGTTCGTCTTTATGAGAAGCCAAAAACGCAGTAGAAGTGACCAATAAACGCTACCCCAAAGGGGCGTCTAAAATTAACCGCGAAAGATAAACAGCCTCTGGAGCAGTAAAAGGAAAGTGGGT
CP025537.1	2624783	2624827	sRNA0357	predicted_RNA	+	-	45	CGAATAGCAAACGATATAAATTGAGCTGGAGGAGTAATAAAGAAT
CP025537.1	2688129	2688445	sRNA0358	predicted_RNA	+	antisense: CU052_13170	317	CAAAAAATCATTTTCCATGGTCAACTGACCGATCTTGGCATGAAGCCTGTCCACTTCTTCGGTGTTATCTTTGCTCAACTGACTTTCAGAAGCAAAAATCATAGCTGCATTTTCTAGCAGCTCCTTTTTCCATGTAGAGATTTGGTTCGCGTGAAGGTTGTATTTTTGAGCCAATTCAGCGACCGTTTTGTCACCTTTAGCAGCCGCTAATGCCACCTTAGCTTTAAATTCAGGAGAGTGGTTTCTACGTTTTCTAGTCATAATCTGTTCCAGTGTTTCTGGGTACTATCAAAACAGATCAATCACTTAAAGTCATG
CP025537.1	2711872	2711986	sRNA0359	predicted_RNA	+	-	115	TCATCAAGTAATTAAGACCTAGCCGCCTTTCCTTCTAATAAAAGGTATAGCGGCTGGGTTTTGTTCGCCCTAATTACGTTGTTTATTAAACCTACTCAATGCGGAGTTATTCATC
CP025537.1	2723428	2723209	sRNA0360	predicted_RNA	-	antisense: CU052_13360	220	AGTGACTTTAACCATTGAACACACAAATCATTTAAGCACCATGACGACCAATTACCTTGCAGTCTCGCAATTACTAAGACGTCATTGGAATCAACGAATTGTTTTAGCTCATCCCTGAGCTGACCTGCGGTCAAGCCTACATCAATCAAAAAGCATGATTTAGCCGCTTTGCAGTGCGTATATTTTTCAATGTTATGTATCAAGTCTTGATAATTCTGAC
CP025537.1	2725907	2725943	sRNA0361	predicted_RNA	+	-	37	TGCGAAAAACTGAACCGATTCAGCAGAGGGGTAAACA
CP025537.1	2782253	2782218	sRNA0362	predicted_RNA	-	-	36	GTGGCCCCCAAATTTCGGACATGACTTTAAGTGATT
CP025537.1	2792049	2792165	sRNA0363	predicted_RNA	+	-	117	GAAAAGGTATGGGATTTTAAATAAATTTGGCGGCTTCTACTCATAAGTGGGATCGCAACAACAAAAATCCTTTGTACAATTTATTAACATACCCGCCGTGCTATTAAGGAGTAACGC
CP025537.1	2858036	2857919	sRNA0364	predicted_RNA	-	-	118	CGTTTCTGAAACCAAGCCAATTTGGCGAATACTACTCATCCTAAGTTCAATCGTTCTATTGCTCGTTTTGTTGTTTGGATAAAAGGCGGGATGGCATGTGAAAGTTGCGTACGTCAGG
CP025537.1	2860492	2860638	sRNA0365	predicted_RNA	+	antisense: CU052_14085 CU052_14090	147	CCAGTGGTTGGACACATAAGCTAATTTCTTAAGTGGTTGATCCCGCTTATGCCGCGTATCTTTGCCTGCCGAAGTAGGCTTCATCAGGAGTGAGGTCATTGAGTCCTTGATGGTTACGCTCTTCATTATAAAACACCATGTAGTTAC
CP025537.1	2870284	2870402	sRNA0366	predicted_RNA	+	antisense: dpiA	119	AACGTCTTGCTGTTGTTTTGCTGATGCCGACTTCATTGCCTAGAGACTCCGCCGTGTAAATAACTTCGCCATCATCAAAGGCATTCGTGACTTTATCGAGCGTGAGCTCATCGATCCCC
CP025537.1	2885362	2885291	sRNA0367	predicted_RNA	-	antisense: CU052_14205	72	CTTCACTAACTCGTAGATGTCACCTGCCAATGGTTCAACATTACCGTCATCACCATCAATCACTGAAATCAC
CP025537.1	2889337	2889591	sRNA0368	predicted_RNA	+	-	255	TGATGGTCAAACATCCTCTATTTTTTGAAACCTACAACAAGGATCCGGCATAAGTTGTTTTTGCTGGTGTTGTTTACATTTACCAAGAAGGTGATTTAACACTAATAATTGAGGTTCTTACGATGACTCTTAACAAGTACTTTGTTTTCATTCCGACTGATATGGATCAGGAAACGCACAAGGAACAGAAAGTGATATCTGAAACGGAAACTCAGCGTCAGGCTTTAGTAAAACAGGCGCAGCAAGAAGGCGGAC
CP025537.1	2895743	2895772	sRNA0369	predicted_RNA	+	-	30	CAAACCGGTAGAGTCCTTGGAGTAAGATAC
CP025537.1	2903664	2903619	sRNA0370	predicted_RNA	-	-	46	TACTGTTCCGTGGATAATTTTTTCTACAATTTGAGCAACCCCACCC
CP025537.1	2903294	2903482	sRNA0371	predicted_RNA	+	antisense: CU052_14275	189	CAAGTTAGAAATGTCACATAGCTATGTGACCATTTCTTCTTTCATTGAGTTTAAAACAGCTAAGTTCATACGCATTTGCCTTTGTTGCTCTTGCCTTCTTGGAGAATCTGATTTACGTCGTTCTCTTAGACCTTCATTCTCTAAACGTTCTTGCTCTGTCATGGCGAATTTCAACACTTCCCGTAGCCG
CP025537.1	2915318	2915348	sRNA0372	predicted_RNA	+	-	31	CTTTAAGTGATTGATCTGTTTTGATAGTACC
CP025537.1	2952953	2952985	sRNA0373	predicted_RNA	+	-	33	GCTGGTCGAATAAAAGACAATTGGAGAGAAACA
CP025537.1	2955375	2955264	sRNA0374	predicted_RNA	-	-	112	GAACTGGTGGCCTAAGAAGGATATTAGAGAGTAATCGATCCCTGCCAGCCCTTATAAATAAAGGGCTGTAGGCTCACGTTGGACTTTTCGCTGAAATGGGCGCAAACCCCCT
CP025537.1	2988828	2988865	sRNA0375	predicted_RNA	+	-	38	GCGGGATCAACCACTTAAGAAATTAGCTTATGTGTCCA
CP025537.1	3006052	3005973	sRNA0376	predicted_RNA	-	-	80	CCGACAATATGTGTTGGTCAAAAAGTTTAGCGCAGGCTCTATAAAGGAGCCGTTTCCCCTAGACCCAAAATAAGGACGAG
CP025537.1	3041507	3041279	sRNA0377	predicted_RNA	-	antisense: CU052_14875	229	CTCTTTTCTCCCCATTAGAAATGTCCGCTTTGGGGAGAAAAGAAATTCAGTTAACGTGAGTGACTGGCGGTGAATTGGTCTGGTTCAAGAAGGACTGGATTTAATGCTCTTAGCTGCTCATTCATTGCTTGTCTCTGACCTATAACGCTAACGACTCTCGACTGTCTCTTACGCTTATTTTTTGCTTCAAACTCATCTTGTTTCTCTTTGGCAAACTGCAATACCTGGC
CP025537.1	3054852	3054914	sRNA0378	predicted_RNA	+	-	63	CTCCAATATACTGATTTACCTTATATTCAGTATTTGGTTTTACAATAATAAGTGGGCTTAGAT
CP025537.1	3094229	3094193	sRNA0379	predicted_RNA	-	antisense: CU052_15140	37	TCATCTTGTTTCTCTTTGGCAAACTGCAATACCTGGC
CP025537.1	3112315	3112397	sRNA0380	predicted_RNA	+	-	83	CGAAAAGAAGCCATCAGCTTGAGGTAAGAAAAACAAATTCATCATTACTGCATGAACCTCAAGCCGACTTAACGCATTAAAAC
CP025537.1	3220715	3220560	sRNA0381	predicted_RNA	-	-	156	AGGTGGCACCGGAAAACTATCGTATTTATTAGGTTTAGTCGCAGCACTGTTTGTTGTGATCTTATTGTTGGCTGCGGTATTTGGCTAACATAAAAAGACACCGAACGTACGTTGTTGAACCAAGTCGTGCTCTTTAAATAAGCACTTCGAGGGGCT
CP025537.1	3273281	3273234	sRNA0382	predicted_RNA	-	-	48	CTGGTTCAACAACGCTGCGGCTCTCATCCAACTTTTCTTATCGTCGCA
CP025537.1	3273588	3273508	sRNA0383	predicted_RNA	-	-	81	GAGCAAACCATGAAGGGAATCAAAATATTGACTAGGAGGTCGGAATAAATAATACTGTATATGTATACAGTAACTCGTTTG
CP025537.1	3284730	3284691	sRNA0384	predicted_RNA	-	antisense: CU052_15905	40	AGCCATCTTAAAGCGGGATCGTTGAGGCTCGCTTTGTTCC
CP025537.1	3290941	3290887	sRNA0385	predicted_RNA	-	antisense: CU052_15930	55	AAAATTTCTTCAGCAGAGTGTTCCGGATCGATGGAAGGGTATAAACCGATACTGA
CP025537.1	3291337	3291156	sRNA0386	predicted_RNA	-	antisense: CU052_15930	182	AGCTGTAATACTGATACGTTTACGTTCACCCTTACTTGGTTTTGATAGCGCTCACGATAGCTCTTTATGAACTGACACGCTTTCTCGAATACTTGATAGCCAAGCTCAACGATCAAGCCTTTGTTTTCTGCGACGGGAATGAACTCGTCTGGATAGATCTCACCGAACTCTTTACTGCGCCA
CP025537.1	3291880	3291646	sRNA0387	predicted_RNA	-	antisense: CU052_15930	235	AAACAAAATGAAAAGCCTGAGCTGGAGTGTCTCCAGCTCAGGGAAGTTCAATGATGAGGACCGATTCTTAGTGAGCGCCTTTATTGACTTAAGGTATATCGGCTTGCGCTCGCCACTGAAAGCGGTTTCGAGAACCAATAGCCTTGTAGGTAGTCCACGCCCATACTGGTAAAGAAGTCGCGCATTTTTGCGTCTTCAATCCCTTCGATAACCACTTCTATATTTTGTTCGCGAC
CP025537.1	3339674	3339754	sRNA0388	predicted_RNA	+	-	81	CGCCCCTCTAGACCGAGAAGCCTTTGGGTTTCCATTCGTTAACAGAGCCAGCGAGTTGTTCTCTATACCCTCGTGAACACT
CP025537.1	3469901	3470032	sRNA0389	predicted_RNA	+	-	132	GCGGCGACGATTTAAAGATCTAGTCACTCTAAATCAAGAATCGGCAACAAAGTATACAAGCCAAGACAACTCGCCCTTCGGGAGCGTGTCATTGCCTCGATTTCTGCGTCAAACAACTTGGAAAGAGCTGGC
CP025537.1	3485006	3484891	sRNA0390	predicted_RNA	-	-	116	ATTAACTGTTTGTAGGGTGTTATTGTCGAATTAATATCTAGTATAGATGTTGATTTGTAATATTTGGCACCAAATATTAAAAAGTTGTAGTATATTTTTTTGCAAGGAAGTAATAA
CP025537.1	3485349	3485193	sRNA0391	predicted_RNA	-	antisense: ald	157	CTTCAGTTTGTGGAAAATCTGGTGCTAGGTGTAAATAAGTAAATAAAATCTGCCCTTCGCGGAGCATTGCTCTCTCGACAGCTTGGGGTTCTTTTACTTTTACAATCATATCTGCTTTCGCAAACAGGTCTGTAGCAGTAGGAAGAATGGATGCGCC
CP025537.1	3494678	3494494	sRNA0392	predicted_RNA	-	-	185	GTTATTGGCAGGACTGCCAATTCCAGTATGAAGAGATCACAACAGATACTAACAGATTGGTTTCTTACACAGTCAAAAGGATTGAAGACTTAAAATTTGTTGGTAAAACAGATAAAAACCAAGAAACTATAATAGCGAGTGGTGACAACACTTGTTTCTTGCCAGTGGAGATTGTTGATTATCAG
CP025537.1	3531809	3532065	sRNA0393	predicted_RNA	+	antisense: CU052_17010	257	ATACATTTGGCGCTTTAACATCTTCAAACGATTTACGTGCCCTTCAACGACACCATTGCTCCAATGACTAATGACAGCTTCATTAACCGCAGGTAAGTCTGCCTCCATCCCTTTAGCAACTCGTTGAAGGTCGATCAGTCCACTATCGCTAACACTTTCGAACCATCGGTGTAATGACCTTTTGTTCTTTGTTTTGAGTATCTTGTAGAACTCTAAAGCTAGTTTCTGCGCTAATTTGAGCTGAGGCTCTTTGTCAC
CP025537.1	3532611	3532978	sRNA0394	predicted_RNA	+	antisense: CU052_17010	368	GGAATATGTCGATGCATCATCCGTTCTAGCGCATCACCTATATTTTTCAAAAGATGCCATCGATCTGCTACTTGCCTAGCTTGAGGAGCACCCTCACGGGCCGCAACAGCATATATACCCCCGCGATCTCTGGAGACTACCTGTATTTCAGGATATTTCTTAAACCAGGTAGTTAAGGCTCGTTTTTCTCGACCAGGAAGTAAAACTAATGGTCGATGAGTGTTAAGGTCAACGATCAACGTCCCATATGTATGACCGCGTTGCCAAGCCCATTCATCAATGCCTATGTGTGGAGTTTTGGGCTGAAGTGTCTCTGGTGCTTGCACTACTCTGCGAAGCAAAGTGTCAGCACTTGTTTTAATACCAAC
CP025537.1	3573128	3573060	sRNA0395	predicted_RNA	-	antisense: CU052_17240	69	GGGCTGAAGTGTCTCTGGTGCTTGCACTACTCTGCGAAGCAAAGTGTCAGCACTTGTTTTAATACCAAC
CP025537.1	3573852	3573788	sRNA0396	predicted_RNA	-	antisense: CU052_17240	65	ACCTTGCCTTTTCTGAGCCTGGTTACTTCATACCTCACTGTACTAACACTGCCTGTAAACCCAGC
CP025537.1	3574455	3573972	sRNA0397	predicted_RNA	-	antisense: CU052_17240	484	AAAGCTATAGCGATTCATAACATGAAATTTCAGATTTAGGGTCGAGTAACCAGGCTTAAAGTAATGGAAGGGCACTTAATCGATACCTTTCTATTCAATGGATTTTATTAAGTAATACCTGTAGTGTCAGCGCCGATGTAAAAATGGGTCTTCCGCAACTAAGGTGCATAAAATCACGCCAGAGGACTCATTACTCTACATCTCAATAGTTCGAAACCCGCGCGGCCATACATTTGGCGCTTTAACATCTTCAAACGATTTACGTGCCCTTCAACGACACCATTGCTCCAATGACTAATGACAGCTTCATTAACCGCAGGTAAGTCTGCCTCCATCCCTTTAGCAACTCGTTGAAGGTCGATCAGTCCACTATCGCTAACACTTTCGAACCATCGGTGT…
CP025537.1	3631064	3631007	sRNA0398	predicted_RNA	-	antisense: CU052_17495	58	CAACAAATGGTCTTCGTACTGCGGTAACCCGGATACGGAAATACTACCAACAACACCG
CP025537.1	3631612	3631203	sRNA0399	predicted_RNA	-	antisense: CU052_17500	410	CTAAGGTGATATCGCATTCTTTCGCTAAAAAACTATTGAGATTTGCGGTGACGCCAATAGTGGTAATTTTTTGGCGCTTTAGAAGCGGTACCATCATTTTAAATTCATTGGCTTCACCGGAGTTAGAAATCAGAATAACTACGTCGCCTTGGCGAGCCATCCCTAGGTCACCGTGTAGTGCTTCTGCTGGGTGAACAAAGAAAGCCGGTGAGCCCGTTGAAGCAAAGGTCGCTGCGATTTTTTTGCCGATATGACCAGACTTACCGATGCCCGTAATGATGACCTTACCTTCGCAATTGAGAATAGCTTTGCAAGCCTCTGCGAATGAAGTGGTCAGAGAGTCGAGTAGCAACCGAGCTTGGTCTAGCTCTTGTTCAATAACGCCGCGTCCTAATTGGC…
CP025537.1	3641016	3640980	sRNA0400	predicted_RNA	-	-	37	TAACTAACCAATGAAGCACATTTTTGCAACAAAGCGT
CP025537.1	3664201	3664299	sRNA0401	predicted_RNA	+	-	99	CGCTGAAATAAAGCGGTTTTTGTGTTTTCTTAACAGGATTGCTGACCAATTCCTCACTTATATAAGAAAGGAATATGAGACTCAGCGATAAATGTTGCT
CP025537.1	3679309	3679128	sRNA0402	predicted_RNA	-	-	182	CTTGATTTGAAGGCAGGCAACTATTTGAAACGCTGGCTATTTCGCTTCATTGTCTTCCTTGCTTACTTTCGGTAAACAGAGAATCAATGATAACGCTTTGAATCCTGTAACTTGAAGTCACTTGAGTATAGCTTGTAGCGTGAATTGAATTCCCAAAGCCAGACTGGTTTCTAAAACAAATG
CP025537.1	3698113	3698078	sRNA0403	predicted_RNA	-	-	36	CAACAATCAAAACCAAATAAAAGCAATCACAGGAGT
CP025537.1	3708195	3708232	sRNA0404	predicted_RNA	+	-	38	GCACATTAAAAATGTATTAGATTATTTAGTGAGGTCAC
CP025539.1	1450	1235	sRNA0405	predicted_RNA	-	-	216	GTGCGCCCATGCCGCATTGCGAAGCAAAAGATAATCGGATAAAATGTAGCAATTCATATTCGTAAGCGTGGAGTAATCAGATGGGAAATTCCAAGTCAGCAGACAAGTAAGCCGCAACAACCAGTATTGTTGTTGCGGCGCTCTGTAAGGCTAGTCTCATCTGATTGCTGACGAGCAGACGTCGCCCGGTATTCCTTAATCGAGGGTTGATTCGTC
CP025539.1	1060	1094	sRNA0406	predicted_RNA	+	antisense: floR	35	TATAGAGGCTCAACGTGAGTTGGATCATAGCGGGC
CP025539.1	2159	2399	sRNA0407	predicted_RNA	+	antisense: CU052_28070 CU052_28075	241	CCCAAGTCCAACAGCTTTGGACCGCAGTTGACTCTTTCGACACCCCTGCGATGCAACCCAATCCGGCTGACGGGGAGCCAGCAACGCTGAAAATTTACCCTCCTCTTTCCCACTAGCGGCTCCTTTTCCGACAACCAGCACGGCGGATCCCTGCCGCGGCGCTGTGAACGCAGCATTTTGATTGGTATCGTTGGCCTTCAGGCTCGTCAGTCAAACAGACCCAGGAGCAGCTCAGCCGGTG
CP025539.1	2675	2828	sRNA0408	predicted_RNA	+	antisense: CU052_28075	154	CTGTTGGGTGCGAACACCCCGTGGAAGCGGGTTAGGTTGACTCTGGGCTTCGGTACCAGGGCGGCCAGCCTTGCAATGAAATCCAATGGTTCGAAAATGACGTGCGTGGTGCCGTCCCGGTACGGCGTCTTGAGCTGGTAGCGCACGTTGCCGC
CP025539.1	2903	3020	sRNA0409	predicted_RNA	+	antisense: CU052_28075	118	GTTCATCGGCCCTGGCCGCCACGCCGGCGTGCAGGCTGGACCCGGCTACCTTGCCAATCCCGTCACCGAACGGATCACCACTGGTCGGCAGAGTTTGCAAAGTGAACACCTTTCGCCC
CP025539.1	3076	3299	sRNA0410	predicted_RNA	+	antisense: CU052_28075	224	TCGGTCGTCATCCACCGCATCCGAGGCCAGATAGCTGTTTTCGACATCCCGTTCCAGCAGGCCTTGCCGTTCCAGATAGGGGTTCTAGGGATTTTCCCCTCTAAAGTAACATAAATCGCCATACTCACCATATTTAAAGGCATACAAAGGTGGGTTACTTCTCCAAAGTATGGCAAATTATGAGGTTAACAACCCCTTAAACTTAATTTAATTAAAAACGAACT
CP025539.1	25744	25866	sRNA0411	predicted_RNA	+	-	123	AGCAAGGCTATTTGACCAGCCCAATTTAACCAACCCAAATTGGCTAGGTTAGGCTGTTTTCTAGCAGCTAAAAGGAATAAAGCTATTGGATTTCCTTCCTGGCGTAATTTTCATCGAGTATAG
CP025539.1	38780	38370	sRNA0412	predicted_RNA	-	antisense: CU052_28255	411	GAGGTTTGCATCATGTTCGCCAGTTACCGGAGTAACAGGAGGTGTTGGTGGCGTTTCTGTTACCGGAGCTGTGCCAGACGTACTGATTGTGTTCTCCCTAAAATTGGAAGGTAAAACAGGACCGCTTCCAACGTTGCTGCCAACTGTCTGCCCTAAATTCTCTGGCACAGTCGGAGGAGTGAGGCCGCTGTACTGTAGAGGGTCGCTTTCAAATCCGCTATTTCTCCCGGTAGCTAAGTTGATTGCACTAACAGCAGCTTGGAAGCCTCCAACTTGTTGCCCTGGCTGATAGTTGTTGGTATTTGTCATAGCTGTCAGTCTAGCTGCCGCTTTAGCTACACCTGGGTCCATGCCATAACCACGATATCTTTGTTCGAGATTTGCCGCTTCTTTTCGAAC…
CP025539.1	40298	40587	sRNA0413	predicted_RNA	+	-	290	GTTGATTATAATTTTATTAGTGGTTAAAATGCACCCTATTCGGTCAAATGTAATGGTTGCAATTGCATCTGATCCCATCTGCAAGTCAGAGTATTAATAAGAATCACCCTTAGGGTTAGTTGTGAATTTATTAGGAACCAGCGCCCGCTCGGTTCCTAAACCTTATTTAGCTTACTACACACACGTAGAGTACATTCCTTTTTGGTACTCTGCCTCTTCGTACCACTCCCCCGAATGGTACGCCTATAGCCCATGACTCCAACCCAACTGGGCATAAAATTCTAGCAGGT
CP025539.1	72112	72146	sRNA0414	predicted_RNA	+	-	35	CAGTCGAGTAAATAATGCCACTTTGAACAATGTAA
CP025539.1	62466	62330	sRNA0415	predicted_RNA	-	antisense: CU052_28415	137	AATGAGGAAACGCCTTAATCCGTATATATAGCTTAATTTTAGGAAAAAGGCGTTAAGCAATAGCTTAATTTAAGGAATTGGATTACTTGGAGGACTTACCAGTACGAAGTTCGGAGAGCTCTGATGCCATGCCACCA
CP025539.1	135269	135395	sRNA0416	predicted_RNA	+	-	127	GACTTGACTGATGAGATGTACAACACGTACATCTCATCTTTCATCTCTAAAAATAAAAACCCTGACGGGGGCAACTACCCCGTAGGGGTGAGTTTGTCTCTGTCGTTTAAAAACGTTCAAAAAGGAG
CP025539.1	135625	135680	sRNA0417	predicted_RNA	+	-	56	ATAGGCTCAATTTTGAGCTTAATTTTCGTTAGGATCTGAATGACACTTTGAGGACA
CP025539.1	136285	136740	sRNA0418	predicted_RNA	+	-	456	TAGGAGTCATGTATGGTAAAAAACATGCCAGTATCAGGTATTGCTTTTAGCGGTACTCAGGTATTTGGCGTTTCAAATTCAAAGCCTCCATAACCTGGCTCTTTGTTACACAATGAAGGACACAGGCTAAGGAGGACAGTTCATGCCAAGTAAGATCCAATACAAATTACGTCCCTTTTTATACAGCAATAGTTCACTGTCTCTGAGTAGCGTGTGTTTCGTTTTCCATTATGTAAATGTTCATTCAAAGCAAATTGGGTCAGGAGAATTATTGCATTGGGGATAAGATAGTATGAGAGTTCACTTGTATGATGATTGCGCGGGTGTGTTGTAATTAGCCAGTGGCCGAACGATATCTATCAATCCACGACAATTTTGTAGTGTTATTGAAGCTCAAGA…
CP025539.1	141302	141595	sRNA0419	predicted_RNA	+	-	294	AAGACGCGATAGCTGGTCGCTAAAAACAAACAGCATCAAACTCATTTCAATTTAACCCAACAGGGGAGCTTCTCCTGTTCGGAGTTAGCCTCCTGTCTATTGCACTAGGAGGCAACCATGAAAAACTACAAGCTATGTTATAAAAAGAAAGGTTCTCCGAACTGGATGACCCGAGTATTTAATGACACCTTGTACGACAATGTTCAACGTGTTGGAAATTCATTTCCATCCACCTTTACCTGGATGATTATTCCTGCGTAACTCACTTTAACTTTATAGCCCAACCGGGCACAT
CP025539.1	149833	149929	sRNA0420	predicted_RNA	+	-	97	CCCAACCCTGAGGAGCTTTAACCTACGGGTTGGGCTCCTCTTTACAAAGAGGAAATATGTATGACCAATCAATACCATCACGATTTTTACCGCAATA
CP025539.1	153452	153515	sRNA0421	predicted_RNA	+	-	64	ACTAGCCCACGGGCGCACTTGTGCCCGTAGGGTACAGGTGTGCTCTTTATCTAAGGAGACACCT
CP025539.1	153696	153731	sRNA0422	predicted_RNA	+	-	36	GCCGAAGCTGCTGGCAGCTGGCGGACAAGACTCCGG
CP025539.1	153996	154245	sRNA0423	predicted_RNA	+	-	250	AATAGCTGAGGTGATTCCCAGAAGGGGTTCCTCAGCCTTACCAGGAGAAATCTATGTGTAAATTATCTATTTATCGTGCTGAACACGGTTCGTATACGGAAGCTCTAAAATGTGCAGCTGTTTACCACTCAACAGGGGATGAGCTTGAACCTGAATTTGTAGATGGTCCAGCTGGTAGAGTGACATATTTAAGTGATATGTATTCTGTCATACAAACAGTTTGCAACGCAGCTGGCCGAGACGATTTGGT
CP025539.1	156207	156266	sRNA0424	predicted_RNA	+	-	60	CCCAGGGGGAACAAGCGCCCTCTGGGTACTTGTTTTCCCACAACTAAAAGGTGAAGGAAA
CP025539.1	156834	156909	sRNA0425	predicted_RNA	+	-	76	CCAAAAACAAACAGTACTTATTGTAACCCGCGTGGGGATAGTCCCTGCCGGGGGCTATCTCCATTCAACATGGAGA
CP025539.1	157666	157790	sRNA0426	predicted_RNA	+	-	125	TATTTCAATATCAAACCCACGGGGGTGTATGTCCCTGTGGGGGCGTGCGCCCTCCATACTTTTTACGGAGGATACTATGCAACATCAACTTGACATGCTTGCGTCAGTTTGTGCTGATGAAACAC
CP025539.1	158075	158337	sRNA0427	predicted_RNA	+	-	263	GGCAAATAGACGTTTCGTGAACCATTTGGATTGGCGATAGACTAAAAAAAATGTCGGCTTTGCTGACGTTGAAAGGTAGCTGGCCTACAAGCAGCAACTACATTCTGAATGGAATACATTCCATCAGAAATCTGATTAAATATTTCGGTGTCAGGCCGAAAATACACCTCAAGAACAGTCCACAAGGACTCTCACAACTTAACCCACATGGGTACACGGGACCTATGTGGTAACTGTGTACCCTTCAAACTTCATTGGAGGAT
CP025539.1	159427	159493	sRNA0428	predicted_RNA	+	-	67	ACCCTAACGGGGCATCAAAGCCCCTTTGGGGCCTTGGTGTCCCTCAATGACATATTTGGAGGATTCC
CP025539.1	159894	159966	sRNA0429	predicted_RNA	+	-	73	AATCATTAAAACCCTAGGGGGGCACCAATCCCTTAGGGGGAGGTGTCTCCTCAAAAAAAACAAGGAGATAGCT
CP025539.1	168714	168810	sRNA0430	predicted_RNA	+	antisense: CU052_29045	97	ACCACGCTGTCAATGTGAGCAAATTCAACCTTAGCGTTGTTATCAATGCATTCGCCAGTAAATTCGCACTGTGTGATTTTATAGTGTTCAATTCGGG
CP025539.1	169908	169993	sRNA0431	predicted_RNA	+	-	86	GTCTAAATCTACAGATTATGTGCTTGTCAAAATACTGTCTATAGCGTCAGAATGGTTGAATATAAACTACAAGCATATCTGTCTAA
CP025539.1	171994	172180	sRNA0432	predicted_RNA	+	antisense: CU052_29065	187	TGACTTTCTCTGCGGCTCTTACTTGAGTGACATAGTGGCTATGTTCACTTACCGAAATTTCTTCGCCAGATTCCATGTAAGCAACTAGACTGCGGTGCTTTTTCTGCCACCACTTAGCCTGCTGCTCGTCAATGATGCTACTTCCAGAGCCACAATCAACACAGAACTGGGGAGTGACCACACCGTC
CP025539.1	181761	181707	sRNA0433	predicted_RNA	-	-	55	AAAAGATAAAAATGTCTTGTTTACAATAGAGTGGGATACAGACACGCTTGATATG
CP025539.1	185013	184903	sRNA0434	predicted_RNA	-	-	111	CGGGCACTGGCTGGCAATGTCTAGCAACGGCAGGCATTTCGGCTGAGGGTAAAAGAACTTTCCGCTAAGCGATAGACTGTATGTAAACACAGTATTGCAAGGACGCGGAAC
