# Supplementary material for: The Pleiotropic Phenotypes Caused by an hfq Null Mutation in Vibrio harveyi
Source: Microorganisms. 2023 Nov 9;11(11):2741. doi: 10.3390/microorganisms11112741 (PMC10672845; doi:10.3390/microorganisms11112741)
Supplement: Supplementary file 1 [file microorganisms-11-02741-s001.zip › Table S6.xls]

## Sheet: Sheet1
Table S6. The down-regulated sRNAs in 345Δhfq when campared with the wild type strain V. harveyi 345 (least one strains' tpm >50 and the fc > 8)
sRNA ID	345_count	345Δhfq_count	345_tpm	345Δhfq_tpm	fc	log2fc	pvalue	padjust	significant	regulate	sRNA name	Location	Start	End	sRNA ID	Type	Strand	Antisense_Genes	length	Sequence	sRNA ID	Target Gene ID	Target annotation	Database
sRNA0078	315	0	952.46	0	0.00163613	-9.2555	4.04403e-58	4.85367e-57	yes	down	MicX	CP025538.1	1315186	1315056	sRNA0078	predicted_RNA	-	-	131	CCCTTATATTTAGCATCGATATTACGCTTTTGGTTTGGCCGCCGATCAGTAATATCAGGCTTTATTGGCGTTACGCATAGCTGGCTGTTAGCTTAGTTCCTTACGCTTTAATCACTAACAGTTTCTTGTAA	sRNA0078	‘-	‘-	‘-
sRNA0097	37359	4305	134624	31742	0.118778	-3.07366	0	0	yes	down	VqmR	CP025538.1	1839760	1839885	sRNA0097	predicted_RNA	+	-	126	GGATGCATACGACCCTGAGCTCATCGGTATCTACTTGATACCTCTAACTTACTTAGCAGACCCTCGCTATGTAATTTAGAACCTCTTCTACACGTCGACAAGATTATATCTTGTGTTGCCAGCCCG	sRNA0097	‘-	‘-	‘-
sRNA0145	27615	1235	25366.3	2163.38	0.0460979	-4.43916	0	0	yes	down	GcvB	CP025537.1	428541	428719	sRNA0145	predicted_RNA	+	-	179	GCCTGAACGGCTTGATTCCTTTTGTGAATCAATTGGCTTCGTTGTTGCGATGTTGTGTTTGCAAACTCGTATTTCGAGTTAGGTAGATTTCTACCATATGTTTTGTCCACACTCCCTGTGACAAAACAGATACTTCCTGTATTTATTTTGACCTGTCTGTCAAATTTCTTGCACCGCCT	sRNA0145	‘-	‘-	‘-
sRNA0205	7460	155	1413.4	54.33	0.0214167	-5.54512	0	0	yes	down	-	CP025537.1	1054046	1053721	sRNA0205	predicted_RNA	-	-	326	CAAGGAGTGAATGACAGGAATTTAGACCATGGATATAAGGTCTCCAAGGACGCAAACGAAGGACGTTTGATAGTCGGAAAAGGGACTTAGGTAGGCAAGGAGCTTATCAGATATGGATGGTCATCTAGTCTAACGGTTAAGACAGCGAAACGGATCAAGCTCAGGAAGTAGCTCAGTAGACAGGAAGTAAACGGATAGCCAAAACTCATCAGGAAGATGAAGAACAACACTTTTTGGCAAGGAAAGCTCGAAAAACAAAAGGATTCTTGGTGCACCAAATGAGTGCAACACAGTTTCGCCACTATTGGTGGTATTCAGAAAGCGAC	sRNA0205	‘-	‘-	‘-
sRNA0344	2975	300	9976.21	2050.29	0.103942	-3.26614	0	0	yes	down	-	CP025537.1	2274982	2275109	sRNA0344	predicted_RNA	+	-	128	GTCATTGACGACTAACATGTTGAGCAAGATGACACTTCCTTTTGAAGGCTGACTTTACTTTCTCCTAATCAGGAAACTGATTAATTTTACAATTGGCGTATGTTAATTGTTTTATAGATATTCCGACC	sRNA0344	‘-	‘-	‘-
sRNA0405	576	0	296.32	0	0.00089476	-10.1262	6.38006e-93	1.0796e-91	yes	down	-	CP025539.1	1450	1235	sRNA0405	predicted_RNA	-	-	216	GTGCGCCCATGCCGCATTGCGAAGCAAAAGATAATCGGATAAAATGTAGCAATTCATATTCGTAAGCGTGGAGTAATCAGATGGGAAATTCCAAGTCAGCAGACAAGTAAGCCGCAACAACCAGTATTGTTGTTGCGGCGCTCTGTAAGGCTAGTCTCATCTGATTGCTGACGAGCAGACGTCGCCCGGTATTCCTTAATCGAGGGTTGATTCGTC	sRNA0405	CU052_28065	chloramphenicol/florfenicol efflux MFS floR	RNAphybrid, RNAplex
sRNA0416	67	2	232.83	14.19	0.030769	-5.02238	5.48963e-17	3.05206e-16	yes	down	-	CP025539.1	135269	135395	sRNA0416	predicted_RNA	+	-	127	GACTTGACTGATGAGATGTACAACACGTACATCTCATCTTTCATCTCTAAAAATAAAAACCCTGACGGGGGCAACTACCCCGTAGGGGTGAGTTTGTCTCTGTCGTTTAAAAACGTTCAAAAAGGAG	sRNA0416	‘-	‘-	‘-
sRNA0418	1047	46	108.19	8.77	0.0452866	-4.46477	1.4229e-230	5.11278e-229	yes	down	-	CP025539.1	136285	136740	sRNA0418	predicted_RNA	+	-	456	TAGGAGTCATGTATGGTAAAAAACATGCCAGTATCAGGTATTGCTTTTAGCGGTACTCAGGTATTTGGCGTTTCAAATTCAAAGCCTCCATAACCTGGCTCTTTGTTACACAATGAAGGACACAGGCTAAGGAGGACAGTTCATGCCAAGTAAGATCCAATACAAATTACGTCCCTTTTTATACAGCAATAGTTCACTGTCTCTGAGTAGCGTGTGTTTCGTTTTCCATTATGTAAATGTTCATTCAAAGCAAATTGGGTCAGGAGAATTATTGCATTGGGGATAAGATAGTATGAGAGTTCACTTGTATGATGATTGCGCGGGTGTGTTGTAATTAGCCAGTGGCCGAACGATATCTATCAATCCACGACAATTTTGTAGTGTTATTGAAGCTCAAGA…	sRNA0418	‘-	‘-	‘-
sRNA0419	535	4	126.15	1.75	0.00770664	-7.01968	4.05466e-121	8.45956e-120	yes	down	-	CP025539.1	141302	141595	sRNA0419	predicted_RNA	+	-	294	AAGACGCGATAGCTGGTCGCTAAAAACAAACAGCATCAAACTCATTTCAATTTAACCCAACAGGGGAGCTTCTCCTGTTCGGAGTTAGCCTCCTGTCTATTGCACTAGGAGGCAACCATGAAAAACTACAAGCTATGTTATAAAAAGAAAGGTTCTCCGAACTGGATGACCCGAGTATTTAATGACACCTTGTACGACAATGTTCAACGTGTTGGAAATTCATTTCCATCCACCTTTACCTGGATGATTATTCCTGCGTAACTCACTTTAACTTTATAGCCCAACCGGGCACAT	sRNA0419	CU052_11735	electron transport complex subunit RsxE	RNAphybrid, RNAplex
sRNA0420	6	0	93.52	0	0.0858969	-3.54125	0.022348	0.0424984	yes	down	-	CP025539.1	149833	149929	sRNA0420	predicted_RNA	+	-	97	CCCAACCCTGAGGAGCTTTAACCTACGGGTTGGGCTCCTCTTTACAAAGAGGAAATATGTATGACCAATCAATACCATCACGATTTTTACCGCAATA	sRNA0420	‘-	‘-	‘-
sRNA0427	743	22	226.82	12.5	0.0305206	-5.03407	2.63494e-171	7.0682e-170	yes	down	-	CP025539.1	158075	158337	sRNA0427	predicted_RNA	+	-	263	GGCAAATAGACGTTTCGTGAACCATTTGGATTGGCGATAGACTAAAAAAAATGTCGGCTTTGCTGACGTTGAAAGGTAGCTGGCCTACAAGCAGCAACTACATTCTGAATGGAATACATTCCATCAGAAATCTGATTAAATATTTCGGTGTCAGGCCGAAAATACACCTCAAGAACAGTCCACAAGGACTCTCACAACTTAACCCACATGGGTACACGGGACCTATGTGGTAACTGTGTACCCTTCAAACTTCATTGGAGGAT	sRNA0427	‘-	‘-	‘-
